# Supplementary material for: Contrasting genetic structure between mitochondrial and nuclear markers in the dengue fever mosquito from Rio de Janeiro: implications for vector control
Source: Evol Appl. 2015 Sep 7;8(9):901–15. doi: 10.1111/eva.12301 (PMC4610386; doi:10.1111/eva.12301)
Supplement: Supplementary file 2 [file eva0008-0901-sd2.xlsx]

## Sheet: S1 Table
8	613	3	409	103	101
			wet2011	wet2012	dry2013
Site	Individual	season	Blue_AG5		Green_BbH08		Yellow_BbA10		Red_AC1		Green_M201		Green_12ACG1		Blue_69TGA1		Green_BbB19			lat	long
PA	I02	wet2011	175	183	231	231	260	260	221	221	135	141	197	197	0	0	205	233		-22.8842	-43.1241
PA	I03	wet2011	173	175	225	231	256	260	207	221	135	135	197	197	242	242	208	233		-22.8837	-43.1237
PA	I08	wet2011	177	183	228	228	260	260	221	221	135	141	0	0	239	242	208	208		-22.8832	-43.1245
PA	I12	wet2011	175	179	228	231	260	262	205	207	135	141	197	197	238	242	208	208		-22.884	-43.125
PA	I15	wet2011	175	185	225	231	258	258	221	221	135	141	197	202	0	0	233	233		-22.884	-43.1234
PA	I18	wet2011	185	185	231	231	258	260	221	221	135	135	197	202	236	242	208	208		-22.8825	-43.1242
PA	I19	wet2011	175	185	225	231	260	260	207	221	141	141	197	197	238	242	205	208		-22.8824	-43.1244
PA	I28	wet2011	173	173	225	225	254	260	207	207	135	141	202	202	236	236	0	0		-22.8822	-43.1254
PA	I30	wet2011	175	183	231	231	254	260	207	211	135	141	197	197	239	239	211	211		-22.8821	-43.1252
PA	I32	wet2011	175	183	231	231	258	260	221	221	135	141	197	202	238	238	208	208		-22.8823	-43.1252
PA	I34	wet2011	183	185	225	228	254	260	221	221	141	141	197	197	236	236	208	208		-22.8827	-43.1266
PA	I36	wet2011	173	183	228	231	260	260	211	221	135	141	197	197	238	238	208	211		-22.8828	-43.1264
PA	I52	wet2011	177	183	228	231	252	260	207	211	135	141	197	197	239	239	208	208		-22.885	-43.1267
PA	I55	wet2011	183	183	225	231	254	254	221	221	135	141	197	197	236	238	205	211		-22.8847	-43.1254
PA	I57	wet2011	183	183	225	231	260	260	207	221	135	141	197	197	0	0	208	208		-22.8844	-43.1246
PA	I58	wet2011	173	183	231	231	256	260	221	221	135	141	202	202	238	238	208	208		-22.8854	-43.124
PA	I60	wet2011	183	185	225	231	260	260	219	221	135	141	197	197	239	242	208	208		-22.8846	-43.1236
PA	I61	wet2011	175	185	225	231	254	260	221	221	135	135	197	197	233	233	208	233		-22.8848	-43.1235
PA	I63	wet2011	173	175	228	231	252	260	221	221	135	141	197	197	236	236	205	208		-22.8836	-43.1233
PA	I67	wet2011	183	183	228	228	260	260	221	221	135	135	202	202	0	0	208	208		-22.8821	-43.1233
PA	I68	wet2011	175	175	225	231	260	260	207	207	141	141	197	197	0	0	233	233		-22.8834	-43.1233
PA	I69	wet2011	179	185	228	231	260	260	207	221	135	141	197	197	0	0	0	0		-22.8833	-43.1219
PA	I70	wet2011	173	175	225	231	260	260	207	221	135	141	197	197	0	0	233	233		-22.8823	-43.1219
PA	I75	wet2011	175	175	231	231	260	260	207	221	135	141	202	202	236	242	205	208		-22.8823	-43.1228
PA	I77	wet2011	179	183	225	231	254	254	205	221	135	141	0	0	236	236	202	208		-22.8844	-43.1261
PA	I79	wet2011	183	185	228	231	260	260	207	211	135	141	202	202	0	0	0	0		-22.8868	-43.1265
PA	I81	wet2011	177	183	231	231	260	260	207	221	141	141	197	197	236	236	208	233		-22.8833	-43.1168
PA	I83	wet2011	183	185	225	231	260	260	221	221	135	141	197	202	236	236	208	208		-22.8825	-43.1269
PA	I85	wet2011	185	185	231	231	254	260	207	207	135	135	0	0	236	238	208	211		-22.8832	-43.1269
PA	I87	wet2011	177	183	225	231	254	260	207	221	135	141	197	197	236	242	208	233		-22.8821	-43.1253
PA	I90	wet2011	173	177	231	231	254	260	221	221	135	135	197	197	236	236	208	208		-22.8819	-43.1253
PA	I92	wet2011	175	183	225	231	254	254	221	221	135	141	197	197	0	0	208	208		-22.8823	-43.1243
PA	I97	wet2011	183	183	225	231	260	260	205	207	135	135	197	197	0	0	208	208		-22.8828	-43.1241
PA	I99	wet2011	175	177	225	228	254	260	207	207	135	141	197	197	236	236	208	211		-22.8838	-43.1236
JG	V01	wet2011	175	175	228	231	256	258	207	219	135	141	197	197	236	236	205	208		-22.8071	-43.1987
JG	V02	wet2011	175	175	225	231	254	260	207	221	135	141	197	197	236	236	211	211		-22.8063	-43.1993
JG	V04	wet2011	175	177	228	231	254	260	221	221	135	141	197	197	239	239	208	208		-22.808	-43.1999
JG	V05	wet2011	183	183	225	225	256	260	221	221	135	141	197	197	236	236	208	208		-22.8083	-43.2
JG	V10	wet2011	185	185	228	231	256	260	207	221	135	141	0	0	236	236	208	208		-22.8091	-43.1999
JG	V13	wet2011	183	185	225	225	258	258	207	221	135	141	197	202	236	236	205	208		-22.8091	-43.2
JG	V15	wet2011	173	183	228	231	260	260	221	221	135	141	197	202	236	236	208	211		-22.8107	-43.2004
JG	V16	wet2011	183	185	231	231	260	260	221	221	135	141	197	202	236	238	208	211		-22.8097	-43.2009
JG	V19	wet2011	177	185	228	231	260	260	205	221	135	141	197	197	236	239	208	208		-22.8099	-43.1989
JG	V26	wet2011	175	183	228	231	260	260	207	221	135	141	197	197	236	236	208	233		-22.8111	-43.2004
JG	V29	wet2011	177	183	231	231	254	254	207	207	135	141	197	197	236	236	205	205		-22.8118	-43.1993
JG	V32	wet2011	173	183	225	231	260	260	205	221	135	141	197	197	236	239	208	211		-22.8112	-43.2004
JG	V34	wet2011	177	183	231	231	260	260	221	221	135	141	197	197	236	236	211	211		-22.8099	-43.2002
JG	V37	wet2011	175	183	225	225	252	260	207	207	139	143	197	197	236	236	208	208		-22.8097	-43.1995
JG	V40	wet2011	175	183	228	231	260	260	207	221	135	141	197	197	236	238	208	208		-22.8091	-43.1983
JG	V41	wet2011	183	183	228	228	260	260	207	221	135	141	197	197	236	239	208	208		-22.8116	-43.1986
JG	V44	wet2011	0	0	225	231	256	256	205	221	135	141	202	202	236	236	208	208		-22.8115	-43.1963
JG	V47	wet2011	183	183	225	231	254	260	205	211	141	141	0	0	238	242	208	208		-22.8113	-43.1982
JG	V48	wet2011	177	183	225	228	260	260	205	221	135	141	197	197	236	242	211	211		-22.8113	-43.1963
JG	V53	wet2011	183	185	225	228	260	260	207	219	135	141	197	197	238	238	233	233		-22.8138	-43.1955
JG	V55	wet2011	177	185	228	231	258	260	205	221	135	141	197	202	236	236	208	208		-22.8128	-43.1959
JG	V59	wet2011	173	177	231	231	260	260	221	221	135	135	197	197	239	242	205	208		-22.8118	-43.1958
HM	Y10	wet2011	179	179	225	228	260	260	207	207	135	141	197	197	236	242	208	208		-22.9563	-43.2011
HM	Y11	wet2011	183	183	225	231	252	260	211	221	135	141	197	202	236	239	208	208		-22.9573	-43.2003
HM	Y16	wet2011	175	183	228	228	256	260	207	221	135	141	197	197	236	236	208	208		-22.9565	-43.1996
HM	Y17	wet2011	175	185	225	225	260	260	205	221	141	141	197	197	0	0	208	208		-22.9558	-43.2002
HM	Y18	wet2011	183	185	228	231	260	260	205	205	0	0	197	197	236	236	205	205		-22.9553	-43.2004
HM	Y21	wet2011	179	183	225	228	258	260	207	207	135	141	197	197	236	239	208	208		-22.9555	-43.1996
HM	Y27	wet2011	175	185	225	231	260	260	205	221	135	141	197	197	236	236	205	205		-22.9531	-43.1985
HM	Y33	wet2011	175	183	225	231	258	260	207	221	135	141	197	197	236	236	208	208		-22.9539	-43.1982
HM	Y41	wet2011	173	185	228	231	254	254	207	221	135	141	197	197	236	236	208	211		-22.9583	-43.1977
HM	Y49	wet2011	179	179	225	231	260	260	221	221	141	141	197	197	238	238	211	211		-22.9575	-43.1967
HM	Y50	wet2011	183	185	225	228	254	256	221	221	135	141	197	197	236	236	211	211		-22.9576	-43.1976
HM	Y56	wet2011	183	185	225	225	260	260	207	221	135	141	197	202	236	242	205	208		-22.9508	-43.1831
HM	Y58	wet2011	175	183	228	231	260	260	205	205	135	141	0	0	236	236	208	208		-22.9566	-43.197
JU	E02	wet2011	175	175	225	231	258	260	207	221	141	141	197	202	236	238	205	205		-22.935	-43.1026
JU	E04	wet2011	175	181	0	0	260	262	221	221	135	141	197	197	236	239	205	205		-22.9318	-43.1155
JU	E05	wet2011	175	175	225	231	252	260	221	221	135	141	197	197	236	236	205	205		-22.9318	-43.1155
JU	E06	wet2011	183	183	225	231	260	260	207	221	135	135	197	197	233	236	208	233		-22.925	-43.1198
JU	E13	wet2011	175	183	0	0	0	0	205	221	135	141	197	197	238	238	208	211		-22.9353	-43.1139
JU	E17	wet2011	175	185	225	225	256	260	207	221	135	141	197	197	236	236	208	208		-22.9352	-43.1134
JU	E25	wet2011	177	183	225	225	250	250	207	219	135	141	197	197	233	236	205	208		-22.9362	-43.113
JU	E29	wet2011	175	185	0	0	0	0	207	221	135	141	197	202	236	236	211	211		-22.9369	-43.1131
JU	E35	wet2011	175	183	0	0	260	260	221	221	141	141	197	197	233	233	205	208		-22.9353	-43.1139
JU	E36	wet2011	183	183	225	231	254	262	207	221	135	141	197	197	238	238	208	208		-22.9369	-43.1132
JU	E42	wet2011	175	177	231	231	262	262	221	221	141	141	197	197	236	236	205	211		-22.9362	-43.1136
JU	E46	wet2011	175	183	225	231	0	0	205	205	135	135	197	202	236	238	208	208		-22.9353	-43.1125
JU	E47	wet2011	183	185	231	231	260	260	221	221	135	141	197	197	236	236	233	233		-22.9351	-43.1122
JU	E50	wet2011	181	185	228	231	260	260	221	221	135	135	197	197	0	0	0	0		-22.9309	-43.1144
MI	R01	wet2011	183	183	228	228	260	260	205	207	135	141	197	197	236	236	208	208		-22.9023	-43.2777
MI	R07	wet2011	173	183	225	231	254	260	207	221	135	141	202	202	238	238	208	208		-22.9031	-43.2787
MI	R08	wet2011	175	183	225	228	258	262	207	207	141	141	197	202	236	242	208	208		-22.9027	-43.2783
MI	R10	wet2011	175	183	225	225	260	260	207	221	135	141	197	197	238	242	202	211		-22.9044	-43.2795
MI	R11	wet2011	181	183	225	231	256	260	221	221	135	135	197	202	236	236	208	208		-22.9061	-43.2792
MI	R12	wet2011	183	183	225	231	260	262	205	221	135	141	202	202	236	238	208	208		-22.9067	-43.2797
MI	R15	wet2011	175	183	225	225	260	262	205	221	135	135	0	0	236	236	205	208		-22.9057	-43.2809
MI	R16	wet2011	173	175	225	231	260	260	207	221	135	141	197	197	236	238	208	208		-22.9054	-43.2795
MI	R20	wet2011	177	179	225	228	254	260	221	221	135	141	197	202	236	238	205	208		-22.9021	-43.2807
MI	R21	wet2011	175	175	231	231	260	260	221	221	135	141	197	197	236	236	208	208		-22.903	-43.2811
MI	R23	wet2011	177	183	231	231	260	262	205	221	135	141	0	0	236	242	208	208		-22.9033	-43.2816
MI	R24	wet2011	179	183	228	231	252	258	207	219	135	141	197	197	236	236	211	211		-22.9027	-43.2797
MI	R26	wet2011	179	183	225	231	260	260	207	221	135	141	197	197	236	239	205	208		-22.9035	-43.2819
MI	R27	wet2011	173	183	225	231	260	260	221	221	135	141	0	0	236	242	211	211		-22.9036	-43.2819
MI	R28	wet2011	183	185	225	231	260	260	207	221	135	141	197	202	236	239	208	208		-22.9046	-43.2809
MI	R29	wet2011	175	181	231	231	256	260	221	221	135	141	197	197	236	236	208	211		-22.9047	-43.2822
MI	R32	wet2011	183	183	225	228	254	260	219	221	135	141	197	197	236	242	208	208		-22.9041	-43.2825
MI	R33	wet2011	185	185	228	228	254	256	221	221	141	141	197	197	236	236	208	208		-22.9046	-43.2823
MI	R35	wet2011	173	175	228	231	254	260	221	221	141	141	197	197	236	239	208	211		-22.9051	-43.2819
MI	R36	wet2011	173	175	225	231	260	260	0	0	135	141	197	197	236	239	0	0		-22.9056	-43.2827
MI	R44	wet2011	179	183	228	228	258	258	207	207	135	141	197	197	236	236	208	208		-22.9058	-43.2828
MI	R45	wet2011	183	183	225	231	258	260	207	221	135	141	202	202	236	239	208	211		-22.9059	-43.2817
MI	R47	wet2011	175	183	225	225	258	260	207	219	135	141	197	197	236	238	208	208		-22.9067	-43.283
MI	R48	wet2011	173	175	225	231	260	262	205	221	135	135	0	0	236	236	208	208		-22.9038	-43.2762
MI	R51	wet2011	179	183	228	228	254	254	207	221	135	141	197	197	236	236	208	208		-22.9042	-43.2757
MI	R53	wet2011	183	183	228	228	260	260	207	207	0	0	197	197	236	236	208	208		-22.9046	-43.2778
MI	R54	wet2011	181	183	225	228	254	260	205	221	135	135	197	197	236	238	205	208		-22.9062	-43.2765
MI	R56	wet2011	177	185	228	231	256	260	219	221	141	141	197	197	236	236	208	208		-22.906	-43.2762
MI	R57	wet2011	173	183	225	231	260	260	0	0	135	135	197	197	236	239	208	208		-22.9072	-43.2768
MI	R58	wet2011	179	183	231	231	260	262	207	221	141	141	197	197	233	236	205	208		-22.9075	-43.2774
MI	R99	wet2011	179	183	231	231	260	262	207	221	141	141	197	197	236	238	208	208		-22.9072	-43.2779
OL	N01	wet2011	183	185	225	228	260	260	211	221	135	141	197	197	236	236	205	208		-22.8403	-43.2642
OL	N04	wet2011	175	183	225	231	260	260	221	221	135	141	197	202	236	236	208	233		-22.8378	-43.2612
OL	N06	wet2011	183	183	225	231	260	260	205	207	0	0	197	197	236	236	208	208		-22.8411	-43.2638
OL	N10	wet2011	175	183	225	225	260	260	207	221	135	141	197	197	236	236	208	208		-22.8407	-43.2633
OL	N12	wet2011	179	183	228	231	254	260	207	221	135	141	197	197	236	236	233	233		-22.845	-43.2673
OL	N13	wet2011	175	175	231	231	260	260	221	221	135	135	202	202	0	0	208	211		-22.8427	-43.2633
OL	N14	wet2011	175	175	225	225	254	260	221	221	135	141	197	197	236	236	208	211		-22.8408	-43.2649
OL	N17	wet2011	177	185	225	225	260	260	207	221	135	141	197	197	236	239	208	208		-22.8408	-43.2649
OL	N19	wet2011	179	179	231	231	260	260	219	221	135	141	0	0	242	242	205	208		-22.8398	-43.2636
OL	N20	wet2011	177	183	225	225	252	258	211	219	135	141	197	202	238	238	208	208		-22.8382	-43.2642
OL	N22	wet2011	173	175	0	0	260	260	221	221	135	141	197	197	236	236	208	211		-22.8382	-43.2642
OL	N23	wet2011	183	183	228	228	260	260	221	221	135	141	197	197	236	238	208	208		-22.8382	-43.2641
OL	N25	wet2011	183	185	228	231	252	260	207	221	135	135	197	197	236	236	208	211		-22.8369	-43.2646
OL	N26	wet2011	175	185	225	231	258	260	207	221	135	141	197	197	236	239	208	208		-22.8382	-43.2641
OL	N27	wet2011	183	185	225	231	260	260	205	221	135	141	197	197	0	0	208	208		-22.8382	-43.2642
OL	N28	wet2011	175	183	225	231	0	0	205	221	135	141	197	197	0	0	208	208		-22.8367	-43.2632
OL	N29	wet2011	183	183	231	231	260	260	221	221	0	0	197	197	236	239	208	208		-22.837	-43.2639
OL	N30	wet2011	183	183	225	231	260	260	207	221	0	0	197	197	236	236	208	211		-22.8367	-43.2632
OL	N34	wet2011	183	185	225	231	260	262	221	221	135	141	197	197	236	236	208	211		-22.8367	-43.2632
OL	N36	wet2011	183	185	225	231	260	260	221	221	135	141	197	197	236	242	208	211		-22.8373	-43.2618
OL	N37	wet2011	175	175	225	231	260	260	205	207	135	141	197	197	236	238	211	211		-22.8373	-43.2618
OL	N38	wet2011	183	185	228	231	260	262	221	221	135	141	197	202	236	238	208	208		-22.8372	-43.261
OL	N39	wet2011	177	183	225	231	260	260	207	207	135	135	197	197	236	236	208	211		-22.8392	-43.2617
OL	N40	wet2011	175	175	225	231	256	260	221	221	135	135	0	0	236	236	208	208		-22.8398	-43.2619
OL	N41	wet2011	185	185	228	228	260	260	207	221	135	141	197	202	236	236	211	211		-22.8386	-43.2629
OL	N46	wet2011	0	0	225	228	260	260	205	221	135	141	197	197	238	238	208	208		-22.8394	-43.2621
OL	N47	wet2011	183	183	225	225	260	262	207	221	141	141	0	0	236	236	208	208		-22.8394	-43.2604
OL	N50	wet2011	173	183	231	231	258	260	207	221	135	141	197	202	236	236	205	208		-22.8404	-43.2624
OL	N53	wet2011	177	183	225	228	254	260	221	221	141	141	0	0	236	242	205	205		-22.84	-43.2606
OL	N54	wet2011	183	183	225	231	254	260	221	221	135	141	197	197	236	236	211	211		-22.8391	-43.2613
OL	N58	wet2011	175	183	225	231	256	260	221	221	135	141	197	202	239	239	208	208		-22.8413	-43.2594
PQ	T01	wet2011	177	183	225	231	260	260	207	207	139	143	202	202	233	233	208	233		-22.7653	-43.1052
PQ	T02	wet2011	177	177	228	231	258	260	207	221	141	141	197	197	236	239	211	233		-22.7646	-43.1058
PQ	T05	wet2011	177	183	231	231	260	260	221	221	135	141	202	202	236	239	208	208		-22.7658	-43.1044
PQ	T07	wet2011	173	175	225	231	0	0	221	221	135	141	197	197	236	238	205	208		-22.7644	-43.1029
PQ	T13	wet2011	183	183	0	0	250	250	205	205	135	141	197	197	236	239	205	208		-22.7647	-43.1067
PQ	T14	wet2011	173	177	228	228	254	260	0	0	135	141	202	202	239	239	208	211		-22.7661	-43.1094
PQ	T15	wet2011	175	175	228	231	260	260	221	221	141	141	197	197	236	242	208	233		-22.765	-43.1089
PQ	T17	wet2011	175	177	225	228	258	260	207	207	135	141	197	202	236	236	208	211		-22.7654	-43.1067
PQ	T22	wet2011	175	177	225	228	250	258	205	219	135	141	197	197	236	236	211	211		-22.7657	-43.1091
PQ	T23	wet2011	175	183	231	231	260	262	205	221	135	141	197	202	236	238	211	233		-22.7653	-43.1069
PQ	T26	wet2011	177	183	225	231	0	0	221	221	135	141	197	197	236	236	208	208		-22.7692	-43.1097
PQ	T31	wet2011	175	183	225	231	260	260	221	221	135	141	202	202	236	236	205	208		-22.7597	-43.1101
PQ	T32	wet2011	175	177	225	231	0	0	205	221	135	135	197	202	236	239	205	208		-22.7666	-43.1106
PQ	T33	wet2011	175	175	225	228	260	260	205	205	135	141	197	202	0	0	211	233		-22.7623	-43.1081
PQ	T37	wet2011	175	177	225	231	260	262	207	219	0	0	197	197	236	236	205	208		-22.7649	-43.1078
PQ	T46	wet2011	173	177	225	231	254	254	219	221	135	141	197	197	236	239	208	211		-22.7637	-43.1075
PQ	T47	wet2011	173	175	228	231	258	260	221	221	135	135	197	197	236	236	208	208		-22.764	-43.1077
PQ	T53	wet2011	177	183	225	231	256	260	205	205	135	141	197	197	239	239	208	208		-22.7642	-43.1074
PQ	T57	wet2011	177	183	225	225	258	258	207	221	135	141	197	197	236	239	208	208		-22.7645	-43.107
PV	Q03	wet2011	183	183	231	231	258	262	221	221	135	135	197	197	236	236	208	208		-22.8128	-43.3601
PV	Q04	wet2011	175	175	225	231	260	260	221	221	141	141	197	197	236	236	208	208		-22.8129	-43.3601
PV	Q06	wet2011	175	181	231	231	258	262	207	221	135	141	197	197	236	242	208	208		-22.8114	-43.36
PV	Q08	wet2011	175	185	225	231	254	260	221	221	0	0	197	197	236	236	208	208		-22.8105	-43.3578
PV	Q09	wet2011	175	183	225	225	254	258	207	221	0	0	197	197	236	238	208	208		-22.8095	-43.3582
PV	Q11	wet2011	181	183	231	231	260	260	205	221	135	141	197	197	236	238	208	208		-22.8105	-43.3578
PV	Q12	wet2011	183	183	228	228	256	258	221	221	135	141	202	202	236	236	208	233		-22.8114	-43.3584
PV	Q14	wet2011	177	177	228	231	260	260	207	221	135	141	197	197	236	238	208	211		-22.8092	-43.3584
PV	Q17	wet2011	183	185	231	231	256	260	221	221	135	141	197	197	236	238	205	208		-22.8107	-43.3576
PV	Q18	wet2011	175	183	225	225	254	260	205	221	0	0	197	197	236	236	208	211		-22.8086	-43.3591
PV	Q19	wet2011	183	183	228	231	260	260	221	221	135	135	197	197	236	236	208	208		-22.809	-43.3619
PV	Q20	wet2011	175	179	225	231	260	260	221	221	135	135	197	197	236	238	208	208		-22.8085	-43.3611
PV	Q22	wet2011	175	175	225	225	260	260	207	219	135	135	197	197	236	236	208	208		-22.8098	-43.3616
PV	Q24	wet2011	183	185	225	231	260	260	207	221	135	141	197	197	236	236	208	208		-22.8109	-43.3604
PV	Q26	wet2011	175	183	225	228	260	260	207	221	141	141	197	197	236	238	208	233		-22.8088	-43.3624
PV	Q27	wet2011	181	183	228	228	262	262	207	207	135	141	197	197	238	238	205	208		-22.8079	-43.3614
PV	Q28	wet2011	173	185	225	228	256	260	221	221	135	141	197	197	236	236	208	208		-22.8089	-43.3616
PV	Q29	wet2011	175	183	225	225	256	262	221	221	135	141	197	197	236	238	208	208		-22.8082	-43.3628
PV	Q30	wet2011	183	185	228	231	260	260	221	221	135	141	197	197	236	236	208	208		-22.8075	-43.3624
PV	Q33	wet2011	183	183	231	231	254	260	207	211	135	141	197	197	238	238	205	211		-22.8082	-43.362
PV	Q34	wet2011	179	183	225	231	260	262	221	221	141	141	197	197	236	236	208	233		-22.8071	-43.3626
PV	Q35	wet2011	173	175	231	231	260	260	207	221	141	141	197	197	239	239	208	211		-22.8077	-43.3609
PV	Q38	wet2011	173	175	225	231	254	254	207	207	135	135	197	197	238	238	202	202		-22.8072	-43.3602
PV	Q41	wet2011	183	183	231	231	258	262	221	221	135	141	197	197	236	236	208	208		-22.8073	-43.359
PV	Q42	wet2011	183	183	225	228	260	260	221	221	135	135	197	197	236	238	208	211		-22.8077	-43.3592
PV	Q44	wet2011	175	177	228	228	254	260	207	221	135	141	197	197	236	236	208	208		-22.8076	-43.3588
PV	Q46	wet2011	175	183	225	228	254	254	219	221	135	141	197	197	236	236	208	208		-22.8083	-43.3584
PV	Q47	wet2011	183	183	225	231	254	258	207	221	135	141	197	202	236	236	208	208		-22.8088	-43.3593
PV	Q50	wet2011	183	185	225	231	254	258	207	221	135	135	197	197	236	242	208	208		-22.8087	-43.3577
PV	Q54	wet2011	183	183	225	225	260	260	207	221	135	141	197	197	236	236	208	208		-22.8103	-43.3577
PV	Q56	wet2011	183	185	225	231	260	260	221	221	135	141	197	197	236	242	208	208		-22.8088	-43.3579
PV	Q57	wet2011	183	183	228	231	260	260	207	207	135	141	197	197	236	236	208	208		-22.8084	-43.3576
PV	Q60	wet2011	173	175	225	231	260	260	207	221	135	141	197	197	236	238	208	211		-22.8068	-43.3575
PI	J01	wet2011	177	187	225	231	254	260	209	221	135	141	197	197	236	238	208	208		-22.9341	-43.07
PI	J05	wet2011	173	183	228	231	260	260	207	221	141	141	197	197	238	238	205	208		-22.9344	-43.0713
PI	J100	wet2011	175	175	228	231	256	256	221	221	135	141	197	197	239	242	211	233		-22.9342	-43.0708
PI	J14	wet2011	173	183	225	228	252	260	205	223	135	141	0	0	236	236	208	208		-22.9333	-43.0719
PI	J21	wet2011	183	185	225	231	260	260	221	221	135	141	197	197	236	238	208	233		-22.9327	-43.0734
PI	J22	wet2011	175	183	225	231	0	0	207	221	135	135	197	202	236	236	208	208		-22.9324	-43.0727
PI	J23	wet2011	179	183	225	228	254	260	207	207	141	141	197	197	236	238	205	208		-22.9318	-43.0722
PI	J24	wet2011	175	183	231	231	260	260	207	207	135	141	202	202	236	238	208	233		-22.9313	-43.0727
PI	J26	wet2011	183	183	225	231	254	260	221	221	135	141	197	197	236	236	208	208		-22.9312	-43.0739
PI	J35	wet2011	183	187	225	225	260	260	207	209	135	141	197	197	236	238	208	233		-22.9344	-43.0732
PI	J36	wet2011	177	183	225	231	260	262	221	221	135	135	197	197	236	236	205	208		-22.9337	-43.0734
PI	J38	wet2011	175	179	225	231	254	256	221	221	135	141	0	0	236	236	202	202		-22.9339	-43.0745
PI	J39	wet2011	179	183	228	228	260	260	207	221	141	141	197	197	236	236	208	208		-22.9336	-43.0753
PI	J40	wet2011	177	183	231	231	260	260	221	221	135	141	197	197	236	238	208	208		-22.9328	-43.0742
PI	J41	wet2011	183	183	231	231	258	260	221	221	135	141	202	202	239	242	208	208		-22.9324	-43.0749
PI	J43a	wet2011	175	183	225	228	260	260	205	221	135	141	202	202	236	236	208	208		-22.9342	-43.0761
PI	J43b	wet2011	177	183	231	231	260	260	221	221	135	135	197	197	236	242	208	208		-22.9348	-43.0757
PI	J44	wet2011	175	183	231	231	258	260	207	221	135	141	197	202	236	242	208	208		-22.9351	-43.0749
PI	J45	wet2011	0	0	225	231	258	260	207	221	135	141	197	202	236	236	208	208		-22.9348	-43.0767
PI	J48	wet2011	175	183	225	231	254	260	207	221	135	141	197	197	236	236	208	211		-22.9354	-43.0773
PI	J57	wet2011	183	183	225	228	256	260	207	221	135	141	197	197	0	0	208	208		-22.9363	-43.0767
PI	J58	wet2011	177	183	228	231	258	260	207	221	135	141	197	202	236	239	208	208		-22.9335	-43.0757
PI	J61	wet2011	175	183	228	231	252	260	221	221	135	135	197	197	0	0	208	208		-22.9335	-43.0758
PI	J70	wet2011	183	185	225	231	260	260	221	221	135	141	197	197	236	238	208	208		-22.9329	-43.075
PI	J71	wet2011	173	177	225	231	252	260	205	221	135	135	197	197	236	238	208	208		-22.9336	-43.0758
PI	J72	wet2011	177	183	228	231	260	260	207	223	135	141	197	202	236	238	208	208		-22.9295	-43.0716
PI	J73	wet2011	175	175	228	228	256	260	207	219	135	141	197	197	236	236	208	208		-22.9333	-43.0746
PI	J81	wet2011	177	183	225	228	256	258	221	221	135	141	197	197	236	242	208	208		-22.934	-43.0743
PI	J82	wet2011	183	185	225	225	260	260	221	221	141	141	197	197	236	236	208	211		-22.9339	-43.0743
PI	J83	wet2011	183	185	231	231	260	260	205	207	135	141	197	197	236	238	208	208		-22.9339	-43.0743
PI	J84	wet2011	175	175	225	231	260	260	221	221	135	135	197	202	236	236	233	233		-22.9339	-43.0743
PI	J85	wet2011	179	183	225	231	260	260	207	221	135	141	197	197	236	238	211	233		-22.934	-43.0743
PI	J94	wet2011	177	185	231	231	260	260	205	207	141	141	197	197	236	236	208	208		-22.9343	-43.0717
PI	J95	wet2011	175	183	231	231	256	260	221	221	0	0	197	202	236	236	208	208		-22.9335	-43.0709
PI	J97	wet2011	177	183	231	231	260	260	207	221	135	135	0	0	236	238	208	208		-22.932	-43.0692
PI	J98	wet2011	175	183	228	231	254	260	207	221	135	135	202	202	236	238	208	208		-22.9343	-43.0727
SC	W01	wet2011	183	183	225	225	258	260	211	221	135	135	197	197	236	239	205	233		-22.8926	-43.2213
SC	W03	wet2011	175	175	225	228	254	260	207	221	135	141	197	197	236	236	205	208		-22.8904	-43.2225
SC	W04	wet2011	173	183	225	225	248	248	205	217	135	141	197	197	236	236	202	205		-22.891	-43.221
SC	W05	wet2011	175	179	231	231	260	260	205	221	141	141	197	197	236	236	208	208		-22.8922	-43.2212
SC	W06	wet2011	183	183	225	228	260	262	221	221	135	141	197	202	236	236	208	208		-22.8885	-43.2254
SC	W09	wet2011	175	183	228	228	260	262	207	221	135	141	197	197	238	238	208	208		-22.891	-43.2197
SC	W11	wet2011	175	185	225	231	260	262	211	221	135	135	202	202	236	238	208	208		-22.8908	-43.2195
SC	W12	wet2011	179	183	225	225	256	256	205	219	135	135	197	197	0	0	208	208		-22.8905	-43.2229
SC	W14	wet2011	179	183	231	231	260	260	205	221	135	141	197	202	236	236	208	208		-22.8905	-43.2232
SC	W15	wet2011	175	183	225	228	260	262	207	221	135	141	197	197	236	239	208	208		-22.8901	-43.2231
SC	W16	wet2011	175	183	225	231	256	260	205	207	135	141	197	202	0	0	205	208		-22.8896	-43.2237
SC	W17	wet2011	177	183	225	225	254	256	221	221	135	135	197	197	236	238	205	208		-22.8899	-43.2219
SC	W20	wet2011	183	183	225	231	260	260	207	221	135	141	197	202	238	238	208	208		-22.8897	-43.2235
SC	W25	wet2011	175	177	228	231	256	260	207	221	135	141	197	197	238	238	205	208		-22.8895	-43.2236
SC	W26	wet2011	183	185	225	231	260	260	221	221	135	141	197	197	236	238	208	208		-22.889	-43.2227
SC	W30	wet2011	177	185	231	231	254	260	207	221	135	141	197	197	236	236	205	208		-22.8942	-43.221
SC	W36	wet2011	173	175	225	231	258	260	221	221	135	141	197	197	236	236	208	211		-22.8938	-43.2207
SC	W39	wet2011	175	183	225	231	260	260	205	207	135	141	197	197	0	0	208	208		-22.8946	-43.2198
SC	W40	wet2011	175	183	225	225	260	262	207	221	135	141	197	197	236	238	208	211		-22.8932	-43.2197
SC	W44	wet2011	175	177	228	231	260	260	207	221	135	141	197	202	239	239	205	208		-22.8914	-43.2201
SC	W46	wet2011	175	183	225	228	254	260	205	221	135	141	197	197	236	236	205	208		-22.892	-43.2209
SC	W52	wet2011	175	183	231	231	260	260	221	221	135	141	197	197	236	238	208	208		-22.8931	-43.221
SC	W56	wet2011	183	185	231	231	256	260	221	221	135	141	197	197	236	236	205	208		-22.8976	-43.2243
SC	W35	wet2011	177	183	225	231	262	262	207	221	135	141	197	197	236	242	208	211		-22.8973	-43.2222
TQ	F03	wet2011	175	183	225	231	260	260	211	221	135	135	197	197	236	238	205	208		-22.9261	-43.384
TQ	F04	wet2011	175	175	231	231	260	260	221	223	135	141	197	197	236	238	208	211		-22.9238	-43.3827
TQ	F100	wet2011	179	183	225	231	260	262	221	221	141	141	197	197	236	236	208	208		-22.9253	-43.3828
TQ	F11	wet2011	175	183	231	231	254	260	205	221	135	141	197	197	236	236	211	233		-22.9236	-43.3827
TQ	F13	wet2011	175	183	225	228	254	260	205	205	135	141	197	197	236	238	208	208		-22.925	-43.3828
TQ	F17	wet2011	183	185	231	231	256	260	207	221	135	141	197	197	239	239	208	208		-22.9238	-43.3827
TQ	F24	wet2011	179	183	228	231	254	260	221	221	141	141	197	197	236	242	208	208		-22.9243	-43.3827
TQ	F26	wet2011	175	183	225	231	260	260	207	221	135	141	197	197	233	236	208	208		-22.9237	-43.3827
TQ	F57	wet2011	175	175	228	231	260	260	205	221	135	141	197	197	236	236	208	211		-22.9236	-43.382
TQ	F62	wet2011	183	183	225	228	260	262	205	221	135	135	0	0	236	236	208	208		-22.9239	-43.3813
TQ	F64	wet2011	179	185	225	225	260	262	221	221	135	141	197	197	233	239	211	211		-22.9269	-43.3819
TQ	F67	wet2011	175	183	225	231	254	256	205	207	141	141	197	197	233	233	202	208		-22.9236	-43.382
TQ	F75	wet2011	175	175	231	231	254	256	207	221	135	141	197	197	0	0	208	208		-22.9232	-43.3813
TQ	F82	wet2011	183	183	225	231	256	258	221	221	135	141	197	197	236	236	205	205		-22.9239	-43.3813
TQ	F83	wet2011	179	183	228	231	256	256	221	221	135	141	0	0	242	242	208	233		-22.9261	-43.3807
TQ	F84	wet2011	183	183	225	225	256	260	221	221	135	141	197	197	239	239	205	208		-22.9237	-43.3807
TQ	F85	wet2011	175	183	225	225	254	254	211	221	135	141	197	197	236	239	208	208		-22.9245	-43.3807
TQ	F86	wet2011	173	175	228	231	254	260	205	221	0	0	197	202	0	0	208	208		-22.9243	-43.3813
TQ	F87	wet2011	173	175	225	231	252	258	207	207	135	141	197	197	236	236	208	208		-22.9231	-43.3812
TQ	F89	wet2011	175	181	225	231	254	254	205	221	135	141	197	197	233	233	208	208		-22.9242	-43.3806
TQ	F90	wet2011	175	185	225	225	254	260	207	207	135	135	197	197	236	239	208	208		-22.9252	-43.3805
TQ	F94	wet2011	175	183	231	231	260	262	219	221	135	141	0	0	236	236	208	233		-22.9256	-43.3801
TB	K01	wet2011	175	185	228	231	254	260	221	221	141	141	197	197	236	238	208	208		-22.7851	-43.2271
TB	K02	wet2011	173	183	231	231	254	262	207	221	135	141	197	202	236	236	202	208		-22.785	-43.2275
TB	K03	wet2011	173	173	228	231	260	260	221	221	135	135	197	197	236	242	208	208		-22.7851	-43.2272
TB	K04	wet2011	175	183	228	231	260	260	221	221	141	141	197	197	236	236	208	208		-22.7851	-43.2276
TB	K05	wet2011	173	183	228	231	256	262	205	205	141	141	197	197	236	236	208	208		-22.785	-43.2274
TB	K06	wet2011	183	183	225	225	256	258	221	221	135	141	197	197	236	236	205	208		-22.7844	-43.2267
TB	K09	wet2011	173	177	228	231	260	262	207	211	135	141	197	197	236	236	211	211		-22.7849	-43.225
TB	K11	wet2011	177	183	228	231	260	260	207	207	135	141	197	197	236	242	205	208		-22.7848	-43.2256
TB	K12	wet2011	175	185	228	231	258	260	207	221	135	135	197	202	236	236	211	233		-22.7848	-43.2254
TB	K13	wet2011	175	183	225	231	252	260	207	221	141	141	202	202	236	236	0	0		-22.7849	-43.2248
TB	K15	wet2011	177	185	225	228	260	260	221	221	135	141	197	197	236	238	208	211		-22.7852	-43.2251
TB	K16	wet2011	175	183	228	231	258	260	207	221	135	141	197	197	0	0	202	233		-22.7851	-43.2255
TB	K18	wet2011	175	183	225	228	260	260	207	221	135	141	197	197	236	236	202	208		-22.7855	-43.2249
TB	K19	wet2011	183	183	228	231	258	260	221	221	141	141	202	202	236	236	205	208		-22.7855	-43.2256
TB	K21	wet2011	175	183	225	231	260	260	205	221	135	141	197	197	236	236	208	211		-22.7854	-43.2258
TB	K22	wet2011	177	183	231	231	0	0	205	221	135	141	197	197	236	236	211	211		-22.7858	-43.2252
TB	K23	wet2011	173	173	225	231	254	258	205	221	135	141	197	202	236	236	208	211		-22.7859	-43.2263
TB	K24	wet2011	173	183	225	228	260	262	207	207	135	135	197	197	236	239	233	233		-22.7866	-43.2266
TB	K25	wet2011	183	183	231	231	260	260	221	221	135	141	197	197	236	236	211	233		-22.7845	-43.2265
TB	K26	wet2011	183	183	225	228	260	262	221	221	135	141	197	197	236	236	208	208		-22.7856	-43.226
TB	K28	wet2011	173	183	228	231	260	260	207	221	135	141	197	197	236	239	208	211		-22.7856	-43.2266
TB	K30	wet2011	183	185	228	231	254	260	205	221	135	141	197	197	236	238	205	208		-22.7853	-43.2264
TB	K32	wet2011	173	173	225	231	0	0	219	221	135	135	197	197	236	236	205	205		-22.7856	-43.2274
TB	K34	wet2011	175	183	225	231	260	262	221	221	141	141	197	197	236	239	208	208		-22.7864	-43.2266
TB	K35	wet2011	175	183	225	231	0	0	221	221	135	141	197	197	236	236	208	208		-22.7859	-43.2271
TB	K37	wet2011	173	183	228	228	258	260	221	221	135	141	197	197	236	238	205	208		-22.7868	-43.228
TB	K41	wet2011	183	185	225	231	0	0	205	221	135	135	197	197	236	236	205	208		-22.7865	-43.228
TB	K43	wet2011	173	179	228	228	260	262	211	221	135	141	197	197	239	239	205	208		-22.7857	-43.2275
TB	K45	wet2011	175	185	225	228	260	260	207	221	135	141	202	202	236	236	208	211		-22.7872	-43.2276
TB	K47	wet2011	175	185	225	225	260	260	221	221	135	141	197	197	233	233	208	211		-22.786	-43.2272
TB	K49	wet2011	173	185	225	231	260	260	207	221	135	141	202	202	236	236	205	208		-22.7869	-43.2269
TB	K53	wet2011	175	181	228	231	254	260	221	221	141	141	197	202	236	242	208	208		-21.7877	-43.2268
TB	K54	wet2011	175	183	228	231	252	260	207	221	135	141	197	197	236	238	202	208		-22.7857	-43.2267
TB	K55	wet2011	175	183	231	231	258	258	0	0	135	141	197	197	233	239	202	202		-22.7852	-43.2279
TB	K56	wet2011	175	183	225	225	0	0	219	221	135	135	197	197	236	236	202	211		-22.7857	-43.2275
TB	K58	wet2011	183	183	228	231	258	260	221	221	135	141	197	197	236	236	202	202		-22.7856	-43.2283
UR	M02	wet2011	175	183	225	231	260	260	221	221	135	141	197	197	238	238	208	208		-22.9466	-43.1617
UR	M03	wet2011	175	185	225	231	256	260	207	207	141	141	197	197	238	239	208	208		-22.9466	-43.162
UR	M05	wet2011	175	183	228	228	260	260	221	221	135	141	197	197	236	236	208	211		-22.9474	-43.1624
UR	M11	wet2011	183	185	228	231	260	260	221	221	135	135	197	202	236	238	208	208		-22.9467	-43.1621
UR	M16	wet2011	175	185	225	231	254	262	205	205	141	141	202	202	236	236	208	208		-22.9459	-43.1626
UR	M17	wet2011	173	183	225	228	252	260	207	221	141	141	197	197	236	236	208	208		-22.9467	-43.1629
UR	M18	wet2011	173	183	231	231	258	260	207	221	135	141	197	197	233	236	0	0		-22.9463	-43.1635
UR	M21	wet2011	183	185	231	231	260	260	221	221	135	141	197	197	236	238	208	211		-22.9448	-43.163
UR	M22	wet2011	175	175	225	225	252	260	221	221	135	141	197	197	236	236	208	208		-22.9445	-43.1627
UR	M22	wet2011	183	185	225	231	252	260	207	221	135	141	197	197	236	236	208	211		-22.9441	-43.1624
UR	M23	wet2011	175	183	225	225	260	262	207	221	135	141	197	197	236	239	208	211		-22.9445	-43.1621
UR	M23	wet2011	175	185	225	231	256	258	221	221	141	141	197	197	238	238	205	205		-22.9452	-43.1626
UR	M24	wet2011	183	183	225	231	258	260	205	207	135	141	197	197	236	236	208	211		-22.9438	-43.1621
UR	M25	wet2011	175	175	225	231	260	260	207	207	135	141	202	202	236	236	208	211		-22.9465	-43.1614
UR	M26	wet2011	183	183	225	231	260	260	207	221	141	141	197	197	238	238	208	208		-22.9471	-43.1605
UR	M27	wet2011	183	183	225	231	260	260	205	219	141	141	197	197	236	242	208	233		-22.9459	-43.1611
UR	M28	wet2011	183	183	225	231	260	260	207	221	141	141	197	197	238	238	208	208		-22.9454	-43.1607
UR	M29	wet2011	175	183	225	228	256	258	221	221	135	141	197	202	236	236	202	205		-22.9457	-43.1608
UR	M31	wet2011	175	183	225	228	260	260	221	221	135	141	197	197	236	236	208	208		-22.9452	-43.1604
UR	M35	wet2011	173	185	225	231	258	260	221	221	135	141	197	197	236	239	205	208		-22.9446	-43.1608
UR	M39	wet2011	173	175	231	231	254	258	207	221	135	135	197	197	236	238	211	211		-22.9443	-43.1606
UR	M42	wet2011	173	183	225	231	254	258	207	221	135	141	197	197	236	236	208	211		-22.9436	-43.1601
UR	M44	wet2011	183	183	231	231	254	258	221	221	135	141	197	197	236	236	208	208		-22.9439	-43.1604
UR	M45	wet2011	183	183	228	231	254	260	221	221	135	141	197	197	236	236	205	205		-22.9438	-43.1607
UR	M46	wet2011	177	183	228	231	260	260	205	207	135	141	197	197	236	238	208	208		-22.9447	-43.1621
UR	M48	wet2011	175	185	225	228	258	260	207	221	135	141	197	197	236	236	208	208		-22.9449	-43.1624
UR	M50	wet2011	183	185	231	231	254	256	205	221	135	135	197	197	236	236	208	208		-22.9453	-43.1625
UR	M51	wet2011	179	183	225	228	260	260	207	211	135	141	197	197	236	238	208	208		-22.9459	-43.1623
UR	M52	wet2011	175	183	225	225	256	260	205	207	135	141	197	197	238	238	211	211		-22.9453	-43.162
UR	M54	wet2011	173	183	225	228	260	260	221	221	135	141	197	197	236	236	208	208		-22.9457	-43.162
UR	M55	wet2011	173	175	225	231	260	262	207	221	135	141	197	197	236	236	208	208		-22.9451	-43.1618
UR	M56	wet2011	175	185	228	231	260	260	207	221	135	141	197	197	238	239	181	181		-22.9457	-43.1615
UR	M57	wet2011	175	183	231	231	254	256	207	207	141	141	197	202	236	236	208	211		-22.9459	-43.1617
UR	M59	wet2011	175	185	225	231	260	260	221	221	135	135	197	197	236	238	205	205		-22.9459	-43.1617
UR	M60	wet2011	179	181	228	228	260	260	199	215	0	0	197	197	236	236	208	208		-22.9459	-43.1617
VQ	L01	wet2011	175	175	225	228	254	260	207	221	135	141	197	197	236	236	205	205		-22.8848	-43.3679
VQ	L03	wet2011	175	183	228	231	252	260	207	221	135	135	197	202	238	238	205	208		-22.8861	-43.3654
VQ	L04	wet2011	183	185	225	231	260	260	211	221	135	141	197	197	236	238	211	211		-22.8855	-43.3661
VQ	L06	wet2011	183	183	225	231	260	260	219	219	135	141	197	197	238	238	208	208		-22.8866	-43.366
VQ	L08	wet2011	183	183	228	231	260	260	221	221	135	141	197	197	236	239	205	208		-22.8868	-43.3658
VQ	L09	wet2011	173	175	225	228	258	260	211	221	135	141	197	197	236	238	208	208		-22.8876	-43.3649
VQ	L12	wet2011	175	183	228	231	254	260	221	221	135	141	197	197	0	0	208	208		-22.8881	-43.3645
VQ	L13	wet2011	175	175	225	228	260	260	221	221	135	141	197	197	236	239	208	208		-22.8874	-43.3654
VQ	L14	wet2011	175	183	231	231	260	260	221	221	135	141	197	197	236	239	208	211		-22.8866	-43.366
VQ	L16	wet2011	183	183	225	231	260	260	207	221	135	141	197	197	238	238	208	208		-22.8872	-43.3658
VQ	L20	wet2011	183	183	225	228	260	260	207	221	135	141	197	197	239	239	233	233		-22.8868	-43.3668
VQ	L22	wet2011	175	183	231	231	260	262	205	221	135	135	197	197	238	242	208	233		-22.8851	-43.368
VQ	L23	wet2011	183	185	225	231	258	260	221	221	141	141	197	202	236	236	205	208		-22.8866	-43.367
VQ	L24	wet2011	183	183	231	231	260	260	207	221	135	141	197	202	236	239	205	208		-22.8863	-43.3683
VQ	L31	wet2011	175	177	228	231	260	262	221	221	135	141	197	197	236	242	211	211		-22.8803	-43.3633
VQ	L32	wet2011	175	177	231	231	256	258	205	221	135	141	197	197	236	238	208	208		-22.8865	-43.3671
VQ	L33	wet2011	175	183	225	231	260	260	205	207	135	141	197	197	233	236	208	233		-22.887	-43.3674
VQ	L35	wet2011	173	183	231	231	256	260	207	221	135	141	197	197	233	236	205	208		-22.887	-43.3674
VQ	L38	wet2011	175	183	225	225	260	260	221	221	141	141	197	197	236	236	208	208		-22.887	-43.3674
VQ	L42	wet2011	173	183	228	228	258	260	221	221	135	141	197	197	236	236	0	0		-22.8881	-43.3656
VQ	L43	wet2011	183	183	225	225	260	260	207	221	135	141	197	197	236	236	205	208		-22.8886	-43.3659
VQ	L45	wet2011	183	183	228	231	260	260	207	221	135	141	0	0	236	236	208	208		-22.8886	-43.3659
VQ	L47	wet2011	173	175	228	231	256	260	211	221	135	141	197	197	236	236	208	208		-22.8864	-43.3682
VQ	L48	wet2011	175	183	228	231	262	262	205	207	135	141	0	0	236	236	211	211		-22.8873	-43.3692
VQ	L49	wet2011	173	173	225	228	254	254	207	219	135	141	197	197	239	239	208	208		-22.8866	-43.3697
VQ	L50	wet2011	175	183	228	228	260	260	207	221	135	141	197	197	236	236	208	208		-22.8867	-43.3689
VQ	L51	wet2011	183	183	225	231	258	260	207	221	135	141	197	197	236	238	208	211		-22.8882	-43.369
VQ	L52	wet2011	175	185	228	231	256	260	205	207	135	141	197	197	242	242	208	208		-22.8883	-43.3692
VQ	L54	wet2011	175	183	225	228	260	260	205	211	135	141	197	197	236	242	205	208		-22.8869	-43.3702
VQ	L55	wet2011	175	175	0	0	250	250	199	199	135	141	197	197	236	239	208	208		-22.8873	-43.3694
VQ	L59	wet2011	175	183	225	225	260	260	207	207	141	141	197	197	236	236	202	205		-22.8851	-43.3683
VL	U03	wet2011	183	183	228	231	260	262	207	207	135	135	197	197	238	238	208	208		-22.8582	-43.3271
VL	U09	wet2011	177	183	228	231	260	260	207	221	135	141	197	197	236	242	208	208		-22.859	-43.3265
VL	U11	wet2011	175	183	228	231	258	262	207	221	135	141	197	197	236	239	208	208		-22.8591	-43.3279
VL	U12	wet2011	183	185	228	228	262	262	205	207	135	141	197	197	236	238	205	208		-22.8584	-43.3294
VL	U14	wet2011	175	183	231	231	254	262	207	221	135	141	197	197	236	239	208	208		-22.8603	-43.3275
VL	U17	wet2011	183	183	225	225	260	260	221	221	135	141	197	197	236	238	202	208		-22.8591	-43.3281
VL	U20	wet2011	175	183	225	231	260	260	205	221	135	135	197	197	236	236	208	211		-22.8589	-43.3294
VL	U22	wet2011	175	183	228	231	260	260	221	221	135	141	197	197	236	236	208	208		-22.8595	-43.3252
VL	U23	wet2011	173	183	0	0	260	260	221	221	135	141	197	197	239	242	208	211		-22.8596	-43.3246
VL	U24	wet2011	175	183	225	228	258	262	221	221	135	141	197	202	236	238	208	208		-22.8607	-43.3241
VL	U25	wet2011	175	179	225	231	260	260	207	221	135	135	197	197	236	236	208	208		-22.8592	-43.3229
VL	U26	wet2011	175	183	225	231	260	260	221	221	135	141	197	197	236	238	205	208		-22.8598	-43.3232
VL	U27	wet2011	173	183	228	231	260	260	205	221	135	141	197	197	239	242	211	211		-22.8597	-43.3238
VL	U29	wet2011	183	183	225	228	260	260	207	219	135	141	197	197	236	242	208	208		-22.8596	-43.3245
VL	U30	wet2011	183	183	225	231	260	260	221	221	135	141	197	197	236	236	208	208		-22.859	-43.3264
VL	U31	wet2011	173	175	225	225	250	252	217	217	135	141	197	197	236	236	205	208		-22.8585	-43.3262
VL	U33	wet2011	183	185	231	231	260	260	207	221	135	141	197	197	236	236	208	208		-22.8584	-43.3253
VL	U35	wet2011	175	181	225	228	260	260	207	211	135	135	197	202	238	239	205	208		-22.8585	-43.3249
VL	U37	wet2011	175	183	225	231	258	260	221	221	135	135	197	202	236	242	208	211		-22.8581	-43.3262
VL	U38	wet2011	173	185	228	231	256	260	221	221	135	135	197	197	238	238	211	211		-22.8558	-43.3248
VL	U44	wet2011	179	183	225	225	254	258	207	219	141	141	197	202	236	236	208	233		-22.858	-43.3248
VL	U46	wet2011	173	183	225	231	260	260	221	221	135	141	202	202	236	238	208	211		-22.857	-43.3235
VL	U50	wet2011	175	183	225	225	260	260	221	221	135	141	197	197	236	236	208	208		-22.8612	-43.3284
VL	U51	wet2011	183	183	225	231	258	258	221	221	135	141	197	197	238	238	205	208		-22.8611	-43.3267
VL	U52	wet2011	175	183	228	231	256	260	207	211	135	141	197	197	238	238	202	208		-22.8601	-43.3287
VL	U54	wet2011	177	183	228	231	260	262	219	221	135	141	197	197	236	236	208	233		-22.8614	-43.3274
VL	U55	wet2011	183	185	228	228	260	260	219	221	0	0	197	197	236	238	205	205		-22.8615	-43.3268
VL	U59	wet2011	185	185	231	231	254	260	221	221	135	141	197	197	236	238	208	208		-22.8605	-43.3265
PA	2LI05	wet2012	177	183	225	228	254	260	221	221	135	135	197	197	236	236	208	208
PA	2LI09	wet2012	175	177	228	231	260	260	207	221	135	141	197	202	242	242	208	208
PA	2LI27	wet2012	177	183	231	231	258	260	207	221	135	141	197	197	236	242	208	211
PA	2LI28	wet2012	173	185	225	228	260	260	221	221	135	141	197	197	236	236	208	208
PA	2LI29	wet2012	179	183	225	228	260	260	207	221	135	135	202	202	236	236	208	208
PA	2LI34	wet2012	183	183	228	231	254	260	221	221	135	135	197	197	236	236	0	0
PA	2LI52	wet2012	175	181	231	231	254	260	221	221	135	141	197	197	236	236	208	208
PA	2LI55	wet2012	183	183	225	231	254	254	221	221	135	141	197	197	236	238	233	233
PA	2LI57	wet2012	175	183	225	231	254	262	221	221	135	141	197	202	236	236	205	208
PA	2LI60	wet2012	175	175	228	228	260	260	221	221	135	141	197	197	236	238	208	208
JU	2AJ02A5	wet2012	177	181	225	231	254	260	205	221	141	141	197	197	236	238	208	208
JU	2AJ02A6	wet2012	173	175	225	231	260	262	221	221	135	135	197	202	236	236	208	233
JU	2AJ02B	wet2012	177	179	231	231	260	260	221	221	135	141	197	197	236	236	233	233
JU	2AJ02B5	wet2012	177	183	225	231	260	260	221	221	135	135	197	197	236	236	208	211
JU	2AJ02B6	wet2012	173	173	231	231	254	260	207	221	135	135	202	202	236	239	208	208
JU	2AJ02C	wet2012	175	185	231	231	260	260	221	221	135	139	197	197	236	236	208	211
JU	2AJ02C5	wet2012	183	185	231	231	258	262	221	221	135	141	197	197	236	236	205	205
JU	2AJ02C6	wet2012	175	183	231	231	252	260	221	221	135	135	197	197	236	236	208	208
JU	2AJ02D	wet2012	177	183	225	231	260	262	221	221	135	141	197	197	236	238	233	233
JU	2AJ02D5	wet2012	175	177	225	231	254	260	205	207	141	141	197	197	236	236	208	208
JU	2AJ02D6	wet2012	179	185	228	231	252	260	207	221	135	141	197	197	236	236	208	208
JU	2AJ02E	wet2012	175	177	225	231	258	258	221	221	141	141	197	197	236	236	208	211
JU	2AJ02E6	wet2012	175	183	225	225	258	260	221	221	135	141	197	202	236	236	208	208
JU	2AJ02F	wet2012	177	183	225	228	260	260	207	221	135	141	197	197	238	242	0	0
JU	2AJ02F6	wet2012	183	185	225	228	252	260	207	221	135	141	197	197	236	236	208	208
PQ	2LT14	wet2012	177	183	228	231	260	260	221	221	135	135	202	202	236	236	205	208
PQ	2LT19	wet2012	175	177	228	231	260	262	205	221	135	139	197	197	236	236	211	233
PQ	2LT20	wet2012	175	177	228	231	260	262	205	207	135	141	197	202	236	236	208	208
PQ	2LT26	wet2012	175	183	231	231	254	254	205	221	135	141	197	202	236	236	0	0
PQ	2LT34	wet2012	183	183	225	231	254	254	205	205	135	141	197	197	239	239	211	211
PQ	2LT35	wet2012	183	183	231	231	256	258	207	221	135	141	197	197	236	236	208	208
PQ	2LT37	wet2012	177	183	228	231	260	260	205	207	135	135	197	197	236	238	233	233
PQ	2LT38	wet2012	175	177	225	231	256	260	207	221	135	139	197	197	239	239	208	211
PQ	2LT48	wet2012	177	183	231	231	256	256	221	221	135	141	197	197	236	236	205	208
PQ	2LT50	wet2012	175	175	231	231	258	260	211	221	135	141	197	197	236	236	208	208
PQ	2LT52	wet2012	183	183	225	231	256	260	221	221	135	135	197	202	236	242	208	211
PQ	2LT53	wet2012	175	183	225	231	260	262	221	221	135	141	197	202	236	242	208	233
PQ	2LT64	wet2012	183	183	228	231	256	260	221	221	135	141	197	202	236	236	208	211
PI	2LE33	wet2012	175	183	225	231	254	256	221	221	135	141	197	202	0	0	208	208
PI	2LE35	wet2012	177	179	228	231	254	260	205	207	135	141	197	202	236	236	208	211
PI	2LJ06	wet2012	183	185	231	231	254	260	221	221	135	135	197	202	238	238	208	208
PI	2LJ15	wet2012	177	183	225	228	260	260	205	221	135	141	197	197	236	236	208	208
PI	2LJ17	wet2012	183	183	225	225	260	262	207	221	135	135	197	202	236	236	208	208
PI	2LJ46	wet2012	175	185	225	231	258	258	207	207	135	135	197	202	236	236	208	208
PI	2LJ48	wet2012	185	185	231	231	254	254	207	221	135	141	197	197	0	0	208	208
PI	2LJ49	wet2012	183	183	225	231	254	260	205	217	135	141	197	197	236	242	211	211
PI	2LJ58	wet2012	175	177	225	231	254	260	205	221	135	141	197	197	236	236	208	208
SC	2LW04	wet2012	177	183	225	228	254	260	221	221	135	141	197	197	236	236	0	0
SC	2LW06	wet2012	175	183	225	225	258	260	221	221	135	139	197	197	0	0	208	208
SC	2LW20	wet2012	183	183	225	225	260	260	217	221	135	135	197	197	236	238	208	208
SC	2LW22	wet2012	175	183	225	231	258	260	221	221	135	141	197	197	236	238	208	208
SC	2LW38	wet2012	173	183	228	228	260	260	207	221	135	135	197	197	236	242	205	208
SC	2LW57	wet2012	183	183	225	228	254	256	221	221	135	141	197	197	0	0	208	208
SC	2LW59	wet2012	183	183	225	231	256	262	211	221	135	141	197	197	0	0	205	208
TQ	2L202	wet2012	175	183	231	231	260	260	221	221	135	141	197	202	236	238	208	208
TQ	2L203	wet2012	183	183	225	231	254	260	221	221	135	141	197	197	236	236	208	208
TQ	2L223	wet2012	175	183	225	231	254	256	211	211	135	135	197	197	236	236	208	208
TQ	2L224	wet2012	183	183	225	231	254	256	217	221	135	135	197	197	0	0	0	0
TQ	2L230	wet2012	175	183	225	231	256	260	205	221	135	141	197	202	0	0	208	211
TQ	2L236	wet2012	183	185	225	231	260	260	221	221	141	141	197	197	0	0	208	208
TQ	2L245	wet2012	177	181	228	228	260	260	221	221	135	135	197	197	236	236	233	233
TQ	2L247	wet2012	183	183	228	231	256	256	221	221	135	135	197	197	0	0	208	208
TB	2AT02A1	wet2012	183	183	228	231	252	260	207	221	141	141	197	197	236	236	208	208
TB	2AT02B1	wet2012	173	183	228	231	260	260	211	221	135	141	202	202	236	236	208	208
TB	2AT07A2	wet2012	183	185	225	231	260	260	207	221	135	141	197	197	236	236	208	208
TB	2AT07B2	wet2012	183	185	228	231	258	260	207	221	135	141	197	202	236	238	208	208
TB	2AT07C2	wet2012	183	185	225	231	260	260	221	221	135	141	198	198	236	236	208	211
TB	2AT08A3	wet2012	183	183	231	231	260	260	221	221	135	141	197	197	236	236	205	233
TB	2AT08B3	wet2012	175	183	231	231	252	258	221	221	135	141	197	197	236	239	202	202
TB	2AT08C3	wet2012	183	183	228	231	260	260	205	221	135	139	197	197	236	238	205	205
TB	2AT10A4	wet2012	175	183	225	228	260	262	221	221	131	139	198	198	236	236	208	208
TB	2AT10B4	wet2012	183	185	228	231	254	260	221	221	135	141	198	198	236	236	208	211
TB	2AT10C4	wet2012	175	175	225	228	258	260	205	221	135	141	197	197	236	236	202	202
TB	2AT11A5	wet2012	175	183	225	228	260	260	221	221	135	141	197	197	236	239	205	208
TB	2AT11B5	wet2012	175	185	228	231	254	260	211	221	135	141	197	197	236	238	208	208
TB	2AT11C5	wet2012	183	183	228	231	260	260	221	221	135	141	197	197	236	236	208	208
TB	2AT12A6	wet2012	173	183	225	228	254	258	205	221	139	139	197	197	236	239	208	208
VQ	2AVV01A	wet2012	175	183	225	228	260	262	221	221	135	141	197	197	236	236	208	208
VQ	2AVV02A	wet2012	175	185	225	228	260	260	221	221	135	135	197	197	236	239	208	208
VQ	2AVV02A2	wet2012	183	185	228	231	260	260	207	221	135	141	197	197	236	236	208	208
VQ	2AVV02B	wet2012	173	175	225	231	260	260	207	221	141	141	197	197	236	239	208	208
VQ	2AVV02D	wet2012	175	175	225	231	262	262	211	211	135	135	197	197	238	238	211	211
VQ	2AVV03A3	wet2012	185	185	225	228	252	260	207	221	135	141	202	202	236	238	208	211
VQ	2AVV04A12	wet2012	183	183	228	231	254	256	207	221	135	141	197	197	236	236	211	211
VQ	2AVV04A4	wet2012	173	185	231	231	256	260	207	221	135	135	197	197	239	239	0	0
VQ	2AVV04B	wet2012	183	183	225	231	254	262	207	221	135	139	197	197	238	242	208	208
VQ	2AVV04C	wet2012	179	183	231	231	252	256	207	221	135	141	202	202	236	236	208	208
VQ	2AVV04E	wet2012	185	185	225	225	254	262	207	221	141	141	197	197	236	238	208	208
VQ	2AVV05A16	wet2012	175	183	0	0	260	260	205	221	135	141	197	197	236	236	208	211
VQ	2AVV06A	wet2012	175	183	231	231	260	262	205	207	135	141	198	198	236	238	208	208
VQ	2AVV06B	wet2012	173	175	225	231	254	260	205	221	135	141	197	197	236	239	208	208
VQ	2AVV08A17	wet2012	179	179	225	231	258	262	205	207	135	141	197	197	238	238	211	211
VL	2LU05	wet2012	175	177	225	231	252	260	207	221	135	141	197	197	238	242	208	208
VL	2LU06	wet2012	183	183	225	225	254	260	221	221	135	141	197	197	236	238	208	208
VL	2LU20	wet2012	179	183	225	225	256	260	221	221	135	141	197	202	236	236	205	208
VL	2LU22	wet2012	173	185	225	228	256	260	221	221	135	135	197	197	238	238	208	208
VL	2LU26	wet2012	173	175	231	231	252	260	217	217	135	135	197	197	236	236	208	233
VL	2LU32	wet2012	179	183	228	231	254	262	207	221	141	141	197	197	236	239	208	208
VL	2LU38	wet2012	173	183	225	228	260	260	221	221	135	141	197	197	236	236	208	208
VL	2LU39	wet2012	183	183	228	231	256	260	221	221	135	135	197	202	0	0	208	208
VL	2LU40	wet2012	175	183	225	231	254	260	207	221	135	135	197	197	236	238	208	208
VL	2LU43	wet2012	183	185	225	231	252	254	207	221	135	141	197	197	236	236	208	208
VL	2LU56	wet2012	183	183	225	231	260	260	207	221	135	141	202	202	236	236	208	211
JG	3LV10	dry2013	183	183	225	231	256	258	211	221	141	141	197	197	236	236	208	208
JG	3LV30	dry2013	183	183	228	231	254	260	207	221	135	141	197	197	238	238	208	208
JG	3LV47	dry2013	183	185	231	231	252	260	207	221	141	141	197	197	236	236	208	211
JG	3LV51	dry2013	175	183	225	228	252	254	207	221	0	0	197	202	236	236	205	208
JG	3LV53	dry2013	175	175	225	231	258	260	205	217	135	141	197	197	236	236	208	208
HM	3LY23	dry2013	175	177	228	228	254	260	217	221	135	141	197	197	236	236	211	211
HM	3LY34	dry2013	175	185	225	228	260	260	207	207	135	141	197	197	236	239	205	205
HM	3LY47	dry2013	177	183	225	228	256	260	207	221	135	141	197	197	236	236	233	233
HM	3LY50	dry2013	173	183	225	231	258	260	207	221	135	135	197	197	236	236	208	208
HM	3LY54	dry2013	183	183	231	231	252	260	207	217	135	141	197	202	236	242	208	208
JU	3LJUR02	dry2013	183	185	225	231	254	262	221	221	135	141	197	197	236	236	208	208
JU	3LJUR03	dry2013	183	185	225	231	260	262	207	221	135	141	197	197	236	242	208	208
JU	3LJUR10	dry2013	181	185	231	231	258	258	221	221	139	139	197	197	236	236	202	205
JU	3LJUR22	dry2013	175	177	228	231	260	262	207	221	135	141	197	202	236	238	233	233
MI	3LR08	dry2013	183	183	225	231	260	260	207	221	135	141	197	202	236	238	205	205
MI	3LR13	dry2013	175	183	225	231	254	258	205	205	135	141	197	197	236	236	205	208
MI	3LR19	dry2013	175	185	225	231	260	262	205	221	135	141	202	202	236	239	208	208
MI	3LR26	dry2013	175	183	231	231	260	260	221	221	135	141	197	197	243	243	211	233
MI	3LR34	dry2013	179	185	231	231	258	260	205	221	135	141	197	197	236	236	208	208
MI	3LR38	dry2013	175	185	225	228	258	260	207	221	135	141	197	197	236	236	208	208
MI	3LR49	dry2013	173	183	231	231	256	260	207	221	135	141	197	197	242	242	208	208
MI	3LR50	dry2013	183	183	225	231	260	260	207	221	135	141	197	197	236	236	208	233
MI	3LR57	dry2013	179	179	225	231	258	260	221	221	135	141	202	202	236	236	205	208
OL	3LN06	dry2013	183	183	225	231	254	256	221	221	135	141	197	197	236	236	208	208
OL	3LN30	dry2013	183	183	231	231	260	262	211	221	135	135	197	197	238	238	208	208
OL	3LN32	dry2013	183	183	228	231	256	268	207	221	135	141	197	202	238	238	208	208
OL	3LN45	dry2013	183	185	225	225	256	260	207	221	135	141	197	197	239	239	205	208
OL	3LN47	dry2013	183	185	225	225	258	260	221	221	135	139	197	197	236	236	208	233
OL	3LN52	dry2013	183	183	225	225	258	260	207	221	135	141	197	197	238	242	208	208
OL	3LN53	dry2013	177	177	231	231	260	262	207	221	141	141	197	197	236	238	208	208
PQ	3LT08	dry2013	175	183	225	231	256	260	205	221	135	141	197	197	238	238	208	208
PQ	3LT09	dry2013	175	183	228	231	260	262	207	221	135	141	197	202	236	242	208	211
PQ	3LT16	dry2013	175	183	228	231	256	260	207	221	135	141	197	197	238	238	208	233
PQ	3LT17	dry2013	183	183	228	231	260	260	205	221	135	135	197	197	239	239	208	208
PQ	3LT21	dry2013	175	175	228	228	254	258	205	221	135	139	202	202	236	239	208	208
PQ	3LT40	dry2013	175	183	228	228	254	258	205	207	135	141	197	197	238	239	211	211
PQ	3LT45	dry2013	173	177	225	228	256	260	205	207	135	141	202	202	236	236	208	233
PQ	3LT47	dry2013	183	183	228	231	258	260	205	221	0	0	197	197	236	239	208	211
PQ	3LT48	dry2013	177	183	225	231	256	260	221	221	135	139	197	197	236	236	205	208
PQ	3LT58	dry2013	175	183	225	231	254	260	205	221	135	141	198	202	236	236	211	211
PV	3LQ06	dry2013	175	185	225	228	258	266	207	221	135	141	197	197	236	236	208	208
PV	3LQ11	dry2013	175	183	231	231	256	258	207	221	135	141	202	202	238	238	208	208
PV	3LQ12	dry2013	183	183	231	231	254	260	207	221	135	139	197	197	238	238	211	211
PV	3LQ21	dry2013	173	175	228	231	256	260	207	221	135	135	197	197	236	236	205	233
PV	3LQ22	dry2013	173	175	225	231	258	262	207	221	135	141	202	202	236	236	208	208
PV	3LQ23	dry2013	177	183	228	231	256	258	207	207	135	141	197	197	236	236	208	233
PV	3LQ27	dry2013	183	183	228	228	256	260	207	221	135	141	198	198	236	236	208	208
PV	3LQ34	dry2013	183	183	225	231	254	258	205	221	135	141	198	198	236	236	205	208
PV	3LQ47	dry2013	173	183	225	225	260	260	217	221	135	139	202	202	236	239	205	208
PV	3LQ49	dry2013	173	175	225	228	258	260	207	221	135	141	197	197	238	239	208	208
PV	3LQ55	dry2013	183	183	231	231	254	258	205	221	135	139	197	197	236	236	202	208
PI	3LJ09	dry2013	175	175	228	231	254	260	207	221	135	141	202	202	236	236	208	211
PI	3LJ14	dry2013	183	185	225	225	254	256	207	221	131	131	197	197	242	242	0	0
PI	3LJ18	dry2013	175	175	225	225	260	260	207	221	139	139	202	202	236	236	208	208
PI	3LJ25	dry2013	177	185	225	231	254	260	207	221	135	141	197	197	236	242	208	208
PI	3LJ37	dry2013	173	185	228	228	254	260	205	217	135	135	197	197	236	236	208	208
PI	3LJ45	dry2013	177	185	225	231	260	260	207	221	135	141	197	197	236	238	208	233
SC	3LW15	dry2013	173	175	228	231	260	260	207	221	135	141	197	202	236	236	208	211
SC	3LW34	dry2013	183	185	228	231	256	260	207	207	135	141	197	202	236	242	208	208
SC	3LW45	dry2013	175	175	225	231	252	256	205	221	141	141	197	197	236	238	208	208
SC	3LW46	dry2013	183	185	231	231	260	262	205	207	135	141	197	197	236	236	205	205
SC	3LW57	dry2013	183	183	225	228	256	260	207	221	135	141	197	197	236	242	205	208
TQ	3L201	dry2013	173	183	225	231	256	258	217	221	0	0	197	197	239	239	208	208
TQ	3L206	dry2013	183	183	228	231	258	262	221	221	135	141	197	197	236	236	205	205
TQ	3L211	dry2013	183	183	225	225	260	260	221	221	135	141	197	197	236	236	208	211
TQ	3L214	dry2013	175	183	225	228	254	260	207	221	135	141	197	197	236	238	208	208
TQ	3L220	dry2013	179	183	225	228	258	260	217	221	135	141	197	197	238	242	208	208
TQ	3L225	dry2013	173	183	228	231	260	260	205	207	135	141	197	197	236	239	205	208
TQ	3L227	dry2013	185	185	231	231	254	256	207	207	135	135	197	197	238	238	211	211
TQ	3L229	dry2013	173	175	225	231	256	258	205	221	135	141	197	197	236	236	208	208
TB	3LTUB05	dry2013	173	183	225	231	252	260	207	211	135	141	198	202	236	238	208	211
TB	3LTUB11	dry2013	183	185	228	228	258	262	207	221	135	141	197	202	236	236	202	208
TB	3LTUB12	dry2013	173	183	228	228	254	260	205	221	135	141	197	197	236	236	211	211
TB	3LTUB15	dry2013	183	183	225	228	260	260	207	221	135	135	197	197	236	236	208	211
TB	3LTUB17	dry2013	175	175	228	228	260	262	221	221	139	139	197	197	236	238	208	208
TB	3LTUB18	dry2013	175	183	231	231	258	260	205	221	135	141	197	197	236	236	208	208
TB	3LTUB19	dry2013	183	183	228	231	258	260	207	207	135	141	197	197	236	242	208	208
TB	3LTUB24	dry2013	173	183	225	231	256	260	207	207	135	141	197	197	236	238	208	208
TB	3LTUB25	dry2013	175	175	225	225	252	258	207	221	135	141	197	197	236	236	208	208
UR	3LURC01	dry2013	175	175	228	228	258	262	207	221	135	135	197	197	236	238	0	0
UR	3LURC05	dry2013	183	185	231	231	260	260	221	221	135	135	197	197	236	236	208	208
UR	3LURC11	dry2013	175	175	225	228	254	260	207	221	135	141	197	197	236	236	208	208
UR	3LURC12	dry2013	183	185	225	231	252	260	207	221	141	141	197	197	236	236	208	208
UR	3LURC15	dry2013	173	173	228	231	258	260	205	207	135	141	197	197	236	236	208	208
UR	3LURC16	dry2013	175	175	225	225	254	260	211	221	141	141	197	197	236	238	0	0
UR	3LURC18	dry2013	183	185	228	231	254	260	221	221	135	141	197	197	236	236	208	211
UR	3LURC19	dry2013	183	185	225	225	256	262	207	221	135	141	197	197	238	238	208	208
UR	3LURC22	dry2013	183	185	225	231	252	254	221	221	141	141	197	197	236	238	208	208
VQ	3LVALQ02	dry2013	175	183	228	231	258	260	221	221	135	141	197	197	236	236	0	0
VQ	3LVALQ05	dry2013	183	185	231	231	258	260	207	221	135	141	197	197	236	242	208	208
VQ	3LVALQ12	dry2013	177	177	228	231	258	260	207	221	141	141	197	197	236	238	0	0
VQ	3LVALQ17	dry2013	173	175	225	228	260	262	207	221	139	139	197	197	236	239	208	211
VQ	3LVALQ20	dry2013	183	185	228	231	260	262	221	221	0	0	197	197	236	236	208	233
VQ	3LVALQ22	dry2013	175	185	225	231	258	260	207	221	139	139	197	197	236	238	208	208
VQ	3LVALQ24	dry2013	175	175	225	231	254	260	207	221	135	141	197	197	236	236	208	208
VL	3LU22	dry2013	175	183	225	228	254	260	221	221	135	135	197	197	238	238	211	211
VL	3LU37	dry2013	173	173	225	225	254	260	207	221	135	141	197	197	236	236	208	208
VL	3LU43	dry2013	183	183	225	228	258	260	207	221	135	141	197	197	236	242	208	208
VL	3LU45	dry2013	175	175	225	225	254	256	207	221	135	141	197	197	236	239	211	211
VL	3LU53	dry2013	183	183	228	231	254	260	221	221	139	139	197	197	236	236	202	208
VL	3LU57	dry2013	177	183	231	231	254	258	207	221	135	141	197	197	236	238	208	208
