# Supplementary material for: Contrasting genetic structure between mitochondrial and nuclear markers in the dengue fever mosquito from Rio de Janeiro: implications for vector control
Source: Evol Appl. 2015 Sep 7;8(9):901–15. doi: 10.1111/eva.12301 (PMC4610386; doi:10.1111/eva.12301)
Supplement: Supplementary file 5 — File S3.VCF for nuclear SNPs. [file eva0008-0901-sd5.xlsx]

## Sheet: S3_File
##fileformat=VCFv4.0
##fileDate=20140812
##source="Stacks v1.19"
##INFO=<ID=NS,Number=1,Type=Integer,Description="Number of Samples With Data">
##INFO=<ID=AF,Number=.,Type=Float,Description="Allele Frequency">
##FORMAT=<ID=GT,Number=1,Type=String,Description="Genotype">
##FORMAT=<ID=DP,Number=1,Type=Integer,Description="Read Depth">
##FORMAT=<ID=GL,Number=.,Type=Float,Description="Genotype Likelihood">
#CHROM	POS	ID	REF	ALT	QUAL	FILTER	INFO	FORMAT	Br22-1	Br22-2	Br26-1	Br26-2	Br30-1	Br30-2	Br32-1	Br32-2	Br46-1	Br46-2	Br47-1	Br47-2	Br48-1	Br48-2	Br53-1	Br57-1	Br57-2	BrK01-1	BrK02-1	BrK04-1	BrK05-1	BrK06-1	BrK09-1	BrK11-1	BrK13-1	BrK16-1	BrK18-1	BrK21-1	BrK21-3	BrK23-1	BrK24-1	BrK25-1	BrK26-1	BrK27-1	BrK34-1	BrK43-1	BrK45-1	BrK47-1	BrK47-2	BrK48-1	BrK53-1
supercont1.1	148364	33405	C	G	.	PASS	NS=57;AF=0.982,0.018	GT:DP:GL	./.:0:.,.,.	./.:0:.,.,.	./.:0:.,.,.	./.:0:.,.,.	./.:0:.,.,.	./.:0:.,.,.	./.:0:.,.,.	./.:0:.,.,.	./.:0:.,.,.	./.:0:.,.,.	./.:0:.,.,.	./.:0:.,.,.	./.:0:.,.,.	./.:0:.,.,.	./.:0:.,.,.	./.:0:.,.,.	./.:0:.,.,.	0/0:16:.,.,.	0/0:6:.,.,.	0/0:8:.,.,.	0/0:13:.,.,.	0/0:12:.,.,.	0/0:16:.,.,.	0/0:7:.,.,.	0/0:15:.,.,.	0/0:15:.,.,.	0/0:19:.,.,.	0/0:9:.,.,.	0/0:16:.,.,.	0/0:18:.,.,.	0/0:19:.,.,.	0/0:11:.,.,.	0/0:13:.,.,.	0/0:24:.,.,.	0/0:10:.,.,.	0/0:12:.,.,.	0/0:19:.,.,.	0/0:11:.,.,.	0/0:10:.,.,.	0/0:10:.,.,.	0/0:18:.,.,.
supercont1.1	148385	33405	C	T	.	PASS	NS=55;AF=0.773,0.227	GT:DP:GL	./.:0:.,.,.	./.:0:.,.,.	./.:0:.,.,.	./.:0:.,.,.	./.:0:.,.,.	./.:0:.,.,.	./.:0:.,.,.	./.:0:.,.,.	./.:0:.,.,.	./.:0:.,.,.	./.:0:.,.,.	./.:0:.,.,.	./.:0:.,.,.	./.:0:.,.,.	./.:0:.,.,.	./.:0:.,.,.	./.:0:.,.,.	1/1:16:.,.,.	0/0:6:.,.,.	0/0:8:.,.,.	0/0:13:.,.,.	./.:12:.,.,.	0/0:16:.,.,.	0/0:7:.,.,.	1/0:15:.,-5.39194,.	1/0:15:.,-12.5793,.	0/0:19:.,.,.	0/0:9:.,.,.	0/0:16:.,.,.	0/0:18:.,.,.	1/1:19:.,.,.	0/0:11:.,.,.	0/0:13:.,.,.	0/0:24:.,.,.	0/0:10:.,.,.	0/0:12:.,.,.	0/0:19:.,.,.	1/1:11:.,.,.	0/0:10:.,.,.	1/0:10:.,-8.38619,.	1/0:18:.,-14.4842,.
supercont1.1	148433	33405	A	G	.	PASS	NS=57;AF=0.991,0.009	GT:DP:GL	./.:0:.,.,.	./.:0:.,.,.	./.:0:.,.,.	./.:0:.,.,.	./.:0:.,.,.	./.:0:.,.,.	./.:0:.,.,.	./.:0:.,.,.	./.:0:.,.,.	./.:0:.,.,.	./.:0:.,.,.	./.:0:.,.,.	./.:0:.,.,.	./.:0:.,.,.	./.:0:.,.,.	./.:0:.,.,.	./.:0:.,.,.	0/0:16:.,.,.	0/0:6:.,.,.	0/0:8:.,.,.	0/0:13:.,.,.	0/0:12:.,.,.	0/0:16:.,.,.	0/0:7:.,.,.	0/0:15:.,.,.	0/0:15:.,.,.	0/0:19:.,.,.	0/0:9:.,.,.	0/0:16:.,.,.	0/0:18:.,.,.	0/0:19:.,.,.	0/0:11:.,.,.	0/0:13:.,.,.	0/0:24:.,.,.	0/0:10:.,.,.	0/0:12:.,.,.	0/0:19:.,.,.	0/0:11:.,.,.	0/0:10:.,.,.	0/0:10:.,.,.	0/0:18:.,.,.
supercont1.1	1186392	33369	G	T	.	PASS	NS=62;AF=0.992,0.008	GT:DP:GL	0/0:16:.,.,.	./.:0:.,.,.	0/0:25:.,.,.	0/0:10:.,.,.	0/0:20:.,.,.	0/0:22:.,.,.	0/0:8:.,.,.	0/0:12:.,.,.	0/0:10:.,.,.	0/0:26:.,.,.	0/0:5:.,.,.	0/0:9:.,.,.	0/0:27:.,.,.	0/0:5:.,.,.	0/0:14:.,.,.	0/0:13:.,.,.	0/0:19:.,.,.	0/0:5:.,.,.	0/0:5:.,.,.	0/0:13:.,.,.	0/0:14:.,.,.	0/0:6:.,.,.	0/0:6:.,.,.	./.:6:.,.,.	0/0:13:.,.,.	0/0:5:.,.,.	0/0:12:.,.,.	0/0:9:.,.,.	0/0:18:.,.,.	0/0:15:.,.,.	0/0:9:.,.,.	0/0:11:.,.,.	0/0:12:.,.,.	0/0:25:.,.,.	0/0:9:.,.,.	0/1:10:.,-4.94602,.	0/0:7:.,.,.	0/0:9:.,.,.	0/0:6:.,.,.	0/0:8:.,.,.	0/0:23:.,.,.
supercont1.1	1186412	33369	G	A	.	PASS	NS=62;AF=0.927,0.073	GT:DP:GL	1/0:16:.,-12.9633,.	./.:0:.,.,.	0/0:25:.,.,.	0/0:10:.,.,.	0/0:20:.,.,.	0/0:22:.,.,.	0/0:8:.,.,.	0/0:12:.,.,.	1/0:10:.,-10.8951,.	./.:26:.,.,.	0/0:5:.,.,.	0/0:9:.,.,.	0/0:27:.,.,.	0/0:5:.,.,.	0/0:14:.,.,.	0/0:13:.,.,.	0/0:19:.,.,.	0/0:5:.,.,.	0/0:5:.,.,.	0/0:13:.,.,.	0/0:14:.,.,.	1/0:6:.,-6.44833,.	0/0:6:.,.,.	0/0:6:.,.,.	0/0:13:.,.,.	0/0:5:.,.,.	1/0:12:.,-11.1446,.	0/0:9:.,.,.	1/0:18:.,-19.345,.	0/0:15:.,.,.	0/0:9:.,.,.	0/0:11:.,.,.	1/0:12:.,-9.89203,.	0/0:25:.,.,.	0/0:9:.,.,.	0/0:10:.,.,.	0/0:7:.,.,.	0/0:9:.,.,.	0/0:6:.,.,.	0/0:8:.,.,.	0/0:23:.,.,.
supercont1.1	1186620	33370	A	G	.	PASS	NS=49;AF=0.765,0.235	GT:DP:GL	0/0:29:.,.,.	./.:0:.,.,.	1/0:27:.,-20.1365,.	1/1:12:.,.,.	0/0:20:.,.,.	0/0:26:.,.,.	1/0:10:.,-10.9861,.	1/1:12:.,.,.	0/0:13:.,.,.	0/0:30:.,.,.	./.:5:.,.,.	1/0:9:.,-8.67756,.	0/0:26:.,.,.	./.:0:.,.,.	0/0:17:.,.,.	0/0:13:.,.,.	0/0:23:.,.,.	0/0:5:.,.,.	./.:0:.,.,.	0/0:13:.,.,.	0/0:12:.,.,.	./.:7:.,.,.	0/0:6:.,.,.	0/0:7:.,.,.	1/0:14:.,-6.13233,.	1/1:5:.,.,.	0/0:18:.,.,.	1/0:8:.,-6.08633,.	1/0:19:.,-10.5426,.	0/0:17:.,.,.	0/0:9:.,.,.	0/0:9:.,.,.	0/0:21:.,.,.	1/0:22:.,-21.7902,.	./.:8:.,.,.	0/0:9:.,.,.	./.:6:.,.,.	1/1:8:.,.,.	1/1:6:.,.,.	./.:5:.,.,.	1/0:20:.,-21.9722,.
supercont1.1	1264443	33384	A	C	.	PASS	NS=58;AF=0.776,0.224	GT:DP:GL	1/0:19:.,-14.0492,.	0/0:9:.,.,.	0/0:14:.,.,.	0/0:11:.,.,.	0/0:15:.,.,.	0/0:22:.,.,.	0/0:9:.,.,.	0/0:5:.,.,.	1/0:18:.,-7.30315,.	1/0:24:.,-6.90437,.	1/0:14:.,-12.8967,.	1/0:7:.,-6.44833,.	0/0:8:.,.,.	1/0:13:.,-13.1063,.	0/0:11:.,.,.	0/0:10:.,.,.	1/0:19:.,-14.0492,.	1/0:20:.,-19.5747,.	1/0:9:.,-5.57228,.	./.:14:.,.,.	1/0:13:.,-13.1063,.	./.:0:.,.,.	1/0:20:.,-19.5747,.	0/0:8:.,.,.	0/0:8:.,.,.	./.:0:.,.,.	./.:0:.,.,.	1/0:9:.,-5.57228,.	0/0:9:.,.,.	1/0:30:.,-28.029,.	1/0:14:.,-9.82719,.	1/0:12:.,-10.6512,.	0/0:6:.,.,.	0/0:11:.,.,.	0/0:7:.,.,.	0/0:10:.,.,.	1/0:15:.,-15.3139,.	./.:0:.,.,.	./.:6:.,.,.	./.:0:.,.,.	0/0:7:.,.,.
supercont1.1	1264455	33384	T	A	.	PASS	NS=58;AF=0.776,0.224	GT:DP:GL	0/1:19:.,-14.0492,.	0/0:9:.,.,.	0/0:14:.,.,.	0/0:11:.,.,.	0/0:15:.,.,.	0/0:22:.,.,.	0/0:9:.,.,.	0/0:5:.,.,.	0/1:18:.,-7.30315,.	0/1:24:.,-6.90437,.	0/1:14:.,-12.8967,.	0/1:7:.,-6.44833,.	0/0:8:.,.,.	0/1:13:.,-13.1063,.	0/0:11:.,.,.	0/0:10:.,.,.	0/1:19:.,-14.0492,.	0/1:20:.,-19.5747,.	0/1:9:.,-5.57228,.	./.:14:.,.,.	0/1:13:.,-13.1063,.	./.:0:.,.,.	0/1:20:.,-19.5747,.	0/0:8:.,.,.	0/0:8:.,.,.	./.:0:.,.,.	./.:0:.,.,.	0/1:9:.,-5.57228,.	0/0:9:.,.,.	0/1:30:.,-28.029,.	0/1:14:.,-9.82719,.	0/1:12:.,-10.6512,.	0/0:6:.,.,.	0/0:11:.,.,.	0/0:7:.,.,.	0/0:10:.,.,.	0/1:15:.,-15.3139,.	./.:0:.,.,.	./.:6:.,.,.	./.:0:.,.,.	0/0:7:.,.,.
supercont1.1	2276150	33478	T	C	.	PASS	NS=62;AF=0.992,0.008	GT:DP:GL	0/0:34:.,.,.	0/0:7:.,.,.	0/0:8:.,.,.	./.:0:.,.,.	0/0:6:.,.,.	0/0:16:.,.,.	0/0:6:.,.,.	./.:0:.,.,.	0/0:15:.,.,.	0/0:30:.,.,.	0/0:12:.,.,.	0/0:6:.,.,.	0/0:9:.,.,.	0/0:8:.,.,.	0/0:16:.,.,.	0/0:9:.,.,.	0/0:14:.,.,.	0/0:23:.,.,.	./.:0:.,.,.	0/0:7:.,.,.	0/0:13:.,.,.	0/0:6:.,.,.	0/0:5:.,.,.	./.:0:.,.,.	./.:0:.,.,.	0/0:6:.,.,.	1/0:9:.,-8.67756,.	0/0:7:.,.,.	0/0:12:.,.,.	0/0:20:.,.,.	0/0:10:.,.,.	0/0:14:.,.,.	0/0:19:.,.,.	0/0:14:.,.,.	0/0:6:.,.,.	./.:0:.,.,.	0/0:18:.,.,.	0/0:17:.,.,.	0/0:14:.,.,.	0/0:9:.,.,.	0/0:15:.,.,.
supercont1.1	2276353	33479	G	A	.	PASS	NS=63;AF=0.937,0.063	GT:DP:GL	0/0:38:.,.,.	0/0:8:.,.,.	0/1:11:.,-7.96026,.	0/0:5:.,.,.	0/1:7:.,-6.44833,.	./.:16:.,.,.	0/0:7:.,.,.	0/0:6:.,.,.	0/0:18:.,.,.	0/0:32:.,.,.	0/0:14:.,.,.	0/0:9:.,.,.	0/0:9:.,.,.	0/0:8:.,.,.	0/0:18:.,.,.	0/1:9:.,-8.67756,.	0/0:15:.,.,.	0/0:25:.,.,.	./.:0:.,.,.	0/0:9:.,.,.	0/0:14:.,.,.	0/0:7:.,.,.	0/0:8:.,.,.	./.:0:.,.,.	./.:0:.,.,.	0/0:6:.,.,.	0/0:6:.,.,.	0/0:9:.,.,.	0/0:14:.,.,.	0/0:21:.,.,.	0/0:12:.,.,.	./.:14:.,.,.	0/0:20:.,.,.	0/0:14:.,.,.	0/0:6:.,.,.	./.:0:.,.,.	0/0:23:.,.,.	0/0:19:.,.,.	0/0:15:.,.,.	0/0:10:.,.,.	0/0:15:.,.,.
supercont1.1	2276380	33479	A	G	.	PASS	NS=63;AF=0.937,0.063	GT:DP:GL	0/0:38:.,.,.	0/0:8:.,.,.	1/0:11:.,-7.96026,.	0/0:5:.,.,.	1/0:7:.,-6.44833,.	./.:16:.,.,.	0/0:7:.,.,.	0/0:6:.,.,.	0/0:18:.,.,.	0/0:32:.,.,.	0/0:14:.,.,.	0/0:9:.,.,.	0/0:9:.,.,.	0/0:8:.,.,.	0/0:18:.,.,.	1/0:9:.,-8.67756,.	0/0:15:.,.,.	0/0:25:.,.,.	./.:0:.,.,.	0/0:9:.,.,.	0/0:14:.,.,.	0/0:7:.,.,.	0/0:8:.,.,.	./.:0:.,.,.	./.:0:.,.,.	0/0:6:.,.,.	0/0:6:.,.,.	0/0:9:.,.,.	0/0:14:.,.,.	0/0:21:.,.,.	0/0:12:.,.,.	./.:14:.,.,.	0/0:20:.,.,.	0/0:14:.,.,.	0/0:6:.,.,.	./.:0:.,.,.	0/0:23:.,.,.	0/0:19:.,.,.	0/0:15:.,.,.	0/0:10:.,.,.	0/0:15:.,.,.
supercont1.1	2298384	33483	C	A	.	PASS	NS=61;AF=0.926,0.074	GT:DP:GL	0/0:23:.,.,.	./.:6:.,.,.	0/0:8:.,.,.	0/0:10:.,.,.	0/0:12:.,.,.	0/0:18:.,.,.	0/0:6:.,.,.	0/0:11:.,.,.	0/0:18:.,.,.	0/0:18:.,.,.	0/0:14:.,.,.	0/0:7:.,.,.	0/0:19:.,.,.	0/0:11:.,.,.	0/0:37:.,.,.	0/0:14:.,.,.	0/0:17:.,.,.	0/0:30:.,.,.	./.:13:.,.,.	0/0:13:.,.,.	0/0:21:.,.,.	./.:6:.,.,.	0/0:20:.,.,.	./.:0:.,.,.	./.:10:.,.,.	0/0:6:.,.,.	1/1:6:.,.,.	0/0:5:.,.,.	0/0:8:.,.,.	0/0:31:.,.,.	0/0:27:.,.,.	0/0:13:.,.,.	1/0:18:.,-19.775,.	0/0:9:.,.,.	0/0:11:.,.,.	./.:0:.,.,.	0/0:38:.,.,.	0/0:28:.,.,.	0/0:14:.,.,.	0/0:12:.,.,.	0/0:24:.,.,.
supercont1.1	2298396	33483	A	G	.	PASS	NS=65;AF=0.946,0.054	GT:DP:GL	0/0:23:.,.,.	0/0:6:.,.,.	0/0:8:.,.,.	0/0:10:.,.,.	0/0:12:.,.,.	0/0:18:.,.,.	0/0:6:.,.,.	0/0:11:.,.,.	0/0:18:.,.,.	0/0:18:.,.,.	0/0:14:.,.,.	0/0:7:.,.,.	0/0:19:.,.,.	0/0:11:.,.,.	0/0:37:.,.,.	0/0:14:.,.,.	0/0:17:.,.,.	0/0:30:.,.,.	./.:13:.,.,.	0/0:13:.,.,.	0/0:21:.,.,.	0/0:6:.,.,.	0/0:20:.,.,.	./.:0:.,.,.	0/0:10:.,.,.	0/0:6:.,.,.	1/1:6:.,.,.	0/0:5:.,.,.	0/0:8:.,.,.	0/0:31:.,.,.	0/0:27:.,.,.	0/0:13:.,.,.	0/1:18:.,-19.775,.	0/0:9:.,.,.	0/0:11:.,.,.	./.:0:.,.,.	0/0:38:.,.,.	0/0:28:.,.,.	0/0:14:.,.,.	0/0:12:.,.,.	0/0:24:.,.,.
supercont1.1	2298531	33484	G	A	.	PASS	NS=69;AF=0.993,0.007	GT:DP:GL	0/0:24:.,.,.	0/0:6:.,.,.	0/0:8:.,.,.	0/0:11:.,.,.	0/0:13:.,.,.	0/0:18:.,.,.	0/0:7:.,.,.	0/0:10:.,.,.	0/0:19:.,.,.	0/0:22:.,.,.	0/0:15:.,.,.	0/0:7:.,.,.	0/0:18:.,.,.	0/0:11:.,.,.	0/0:38:.,.,.	0/0:16:.,.,.	0/0:17:.,.,.	0/0:30:.,.,.	0/0:12:.,.,.	0/0:11:.,.,.	0/0:20:.,.,.	0/0:6:.,.,.	0/0:21:.,.,.	0/1:6:.,-6.59167,.	0/0:10:.,.,.	0/0:6:.,.,.	0/0:8:.,.,.	0/0:6:.,.,.	0/0:10:.,.,.	0/0:32:.,.,.	0/0:28:.,.,.	0/0:13:.,.,.	0/0:16:.,.,.	0/0:10:.,.,.	0/0:11:.,.,.	./.:5:.,.,.	0/0:37:.,.,.	0/0:30:.,.,.	0/0:15:.,.,.	0/0:12:.,.,.	0/0:25:.,.,.
supercont1.1	2298567	33484	T	C	.	PASS	NS=67;AF=0.940,0.060	GT:DP:GL	0/0:24:.,.,.	0/0:6:.,.,.	0/0:8:.,.,.	0/0:11:.,.,.	0/0:13:.,.,.	0/0:18:.,.,.	0/0:7:.,.,.	0/0:10:.,.,.	0/0:19:.,.,.	0/0:22:.,.,.	0/0:15:.,.,.	0/0:7:.,.,.	0/0:18:.,.,.	0/0:11:.,.,.	0/0:38:.,.,.	0/0:16:.,.,.	0/0:17:.,.,.	0/0:30:.,.,.	./.:12:.,.,.	0/0:11:.,.,.	0/0:20:.,.,.	0/0:6:.,.,.	0/0:21:.,.,.	0/1:6:.,-6.59167,.	0/0:10:.,.,.	0/0:6:.,.,.	1/1:8:.,.,.	0/0:6:.,.,.	0/0:10:.,.,.	0/0:32:.,.,.	0/0:28:.,.,.	0/0:13:.,.,.	0/1:16:.,-17.5778,.	0/0:10:.,.,.	0/0:11:.,.,.	./.:5:.,.,.	0/0:37:.,.,.	0/0:30:.,.,.	0/0:15:.,.,.	0/0:12:.,.,.	0/0:25:.,.,.
supercont1.1	2303980	33487	T	G	.	PASS	NS=48;AF=0.823,0.177	GT:DP:GL	0/0:14:.,.,.	./.:0:.,.,.	1/0:6:.,-6.59167,.	1/1:9:.,.,.	0/0:8:.,.,.	0/0:11:.,.,.	1/0:10:.,-8.38619,.	1/1:10:.,.,.	0/0:11:.,.,.	0/0:22:.,.,.	./.:11:.,.,.	0/0:9:.,.,.	0/0:10:.,.,.	./.:5:.,.,.	0/0:10:.,.,.	0/0:10:.,.,.	0/0:15:.,.,.	0/0:17:.,.,.	./.:8:.,.,.	0/0:6:.,.,.	0/0:7:.,.,.	0/0:8:.,.,.	0/0:13:.,.,.	./.:6:.,.,.	0/0:10:.,.,.	1/1:5:.,.,.	./.:0:.,.,.	./.:8:.,.,.	./.:7:.,.,.	0/0:15:.,.,.	0/0:10:.,.,.	0/0:11:.,.,.	1/0:12:.,-7.42971,.	1/0:7:.,-6.44833,.	1/1:6:.,.,.	./.:0:.,.,.	0/0:9:.,.,.	0/0:14:.,.,.	0/0:13:.,.,.	./.:0:.,.,.	0/0:11:.,.,.
supercont1.1	2304172	33488	C	T	.	PASS	NS=51;AF=0.784,0.216	GT:DP:GL	0/0:14:.,.,.	./.:0:.,.,.	1/0:7:.,-6.44833,.	1/1:7:.,.,.	0/0:8:.,.,.	0/0:11:.,.,.	1/0:10:.,-8.38619,.	1/1:8:.,.,.	0/0:12:.,.,.	0/0:22:.,.,.	./.:13:.,.,.	0/0:9:.,.,.	0/0:10:.,.,.	./.:5:.,.,.	0/0:10:.,.,.	0/0:11:.,.,.	0/0:14:.,.,.	0/0:15:.,.,.	./.:8:.,.,.	0/0:6:.,.,.	0/0:9:.,.,.	0/0:7:.,.,.	0/0:13:.,.,.	1/0:8:.,-6.08633,.	0/0:10:.,.,.	1/1:6:.,.,.	./.:0:.,.,.	./.:8:.,.,.	./.:7:.,.,.	0/0:15:.,.,.	0/0:10:.,.,.	0/0:11:.,.,.	1/0:12:.,-7.42971,.	1/0:7:.,-6.44833,.	1/1:5:.,.,.	./.:7:.,.,.	0/0:9:.,.,.	0/0:14:.,.,.	0/0:14:.,.,.	./.:0:.,.,.	0/0:11:.,.,.
supercont1.1	2304210	33488	T	A	.	PASS	NS=52;AF=0.827,0.173	GT:DP:GL	0/0:14:.,.,.	./.:0:.,.,.	0/1:7:.,-6.44833,.	1/1:7:.,.,.	0/0:8:.,.,.	0/0:11:.,.,.	0/1:10:.,-8.38619,.	1/1:8:.,.,.	0/0:12:.,.,.	0/0:22:.,.,.	./.:13:.,.,.	0/0:9:.,.,.	0/0:10:.,.,.	./.:5:.,.,.	0/0:10:.,.,.	0/0:11:.,.,.	0/0:14:.,.,.	0/0:15:.,.,.	./.:8:.,.,.	0/0:6:.,.,.	0/0:9:.,.,.	0/0:7:.,.,.	0/0:13:.,.,.	0/0:8:.,.,.	0/0:10:.,.,.	1/1:6:.,.,.	./.:0:.,.,.	./.:8:.,.,.	./.:7:.,.,.	0/0:15:.,.,.	0/0:10:.,.,.	0/0:11:.,.,.	0/1:12:.,-7.42971,.	0/1:7:.,-6.44833,.	1/1:5:.,.,.	0/0:7:.,.,.	0/0:9:.,.,.	0/0:14:.,.,.	0/0:14:.,.,.	./.:0:.,.,.	0/0:11:.,.,.
supercont1.1	2304226	33488	G	A	.	PASS	NS=57;AF=0.965,0.035	GT:DP:GL	0/0:14:.,.,.	./.:0:.,.,.	0/0:7:.,.,.	0/0:7:.,.,.	0/0:8:.,.,.	0/0:11:.,.,.	0/0:10:.,.,.	0/0:8:.,.,.	0/0:12:.,.,.	0/0:22:.,.,.	0/0:13:.,.,.	0/0:9:.,.,.	0/0:10:.,.,.	0/0:5:.,.,.	0/0:10:.,.,.	0/0:11:.,.,.	0/0:14:.,.,.	0/0:15:.,.,.	0/0:8:.,.,.	0/0:6:.,.,.	0/0:9:.,.,.	0/0:7:.,.,.	0/0:13:.,.,.	0/1:8:.,-6.08633,.	0/0:10:.,.,.	0/0:6:.,.,.	./.:0:.,.,.	0/0:8:.,.,.	0/0:7:.,.,.	0/0:15:.,.,.	0/0:10:.,.,.	0/0:11:.,.,.	0/0:12:.,.,.	0/0:7:.,.,.	0/0:5:.,.,.	./.:7:.,.,.	0/0:9:.,.,.	0/0:14:.,.,.	0/0:14:.,.,.	./.:0:.,.,.	0/0:11:.,.,.
supercont1.1	2633948	33512	C	T	.	PASS	NS=57;AF=0.658,0.342	GT:DP:GL	0/0:17:.,.,.	1/1:9:.,.,.	1/0:10:.,-4.94602,.	1/1:10:.,.,.	0/0:12:.,.,.	0/0:13:.,.,.	1/0:7:.,-6.44833,.	./.:0:.,.,.	./.:0:.,.,.	0/0:18:.,.,.	1/0:9:.,-8.67756,.	1/0:12:.,-10.6512,.	0/0:8:.,.,.	1/1:6:.,.,.	0/0:11:.,.,.	1/0:11:.,-10.8951,.	1/0:15:.,-15.3139,.	0/0:6:.,.,.	./.:0:.,.,.	1/0:5:.,-4.19309,.	0/0:5:.,.,.	./.:0:.,.,.	0/0:12:.,.,.	1/0:5:.,-4.19309,.	1/1:15:.,.,.	1/1:5:.,.,.	1/0:17:.,-17.5189,.	1/0:5:.,-4.19309,.	1/0:13:.,-10.2875,.	0/0:10:.,.,.	0/0:15:.,.,.	0/0:5:.,.,.	1/0:5:.,-4.19309,.	1/1:7:.,.,.	./.:0:.,.,.	1/1:6:.,.,.	0/0:9:.,.,.	0/0:8:.,.,.	0/0:5:.,.,.	./.:0:.,.,.	0/0:9:.,.,.
supercont1.1	2633974	33512	G	T	.	PASS	NS=57;AF=0.965,0.035	GT:DP:GL	0/0:17:.,.,.	0/0:9:.,.,.	0/0:10:.,.,.	0/0:10:.,.,.	0/0:12:.,.,.	0/0:13:.,.,.	0/0:7:.,.,.	./.:0:.,.,.	./.:0:.,.,.	0/0:18:.,.,.	0/0:9:.,.,.	0/0:12:.,.,.	0/0:8:.,.,.	0/0:6:.,.,.	0/0:11:.,.,.	0/0:11:.,.,.	0/0:15:.,.,.	0/0:6:.,.,.	./.:0:.,.,.	0/0:5:.,.,.	0/0:5:.,.,.	./.:0:.,.,.	0/0:12:.,.,.	1/0:5:.,-4.19309,.	0/0:15:.,.,.	0/0:5:.,.,.	0/0:17:.,.,.	0/0:5:.,.,.	0/0:13:.,.,.	0/0:10:.,.,.	0/0:15:.,.,.	0/0:5:.,.,.	0/0:5:.,.,.	0/0:7:.,.,.	./.:0:.,.,.	./.:6:.,.,.	0/0:9:.,.,.	0/0:8:.,.,.	0/0:5:.,.,.	./.:0:.,.,.	0/0:9:.,.,.
supercont1.1	2682882	33513	A	G	.	PASS	NS=53;AF=0.755,0.245	GT:DP:GL	0/1:10:.,-8.38619,.	./.:0:.,.,.	0/1:16:.,-8.68018,.	0/0:5:.,.,.	0/1:8:.,-8.7889,.	1/1:11:.,.,.	0/0:7:.,.,.	0/0:10:.,.,.	0/1:7:.,-6.44833,.	0/1:9:.,-5.57228,.	0/0:6:.,.,.	./.:0:.,.,.	0/1:8:.,-8.7889,.	0/0:7:.,.,.	0/1:10:.,-10.9861,.	0/1:7:.,-6.44833,.	0/0:13:.,.,.	0/0:9:.,.,.	./.:0:.,.,.	0/0:5:.,.,.	0/0:8:.,.,.	./.:10:.,.,.	0/0:11:.,.,.	0/1:12:.,-10.6512,.	0/0:9:.,.,.	0/0:6:.,.,.	0/1:12:.,-10.6512,.	0/0:8:.,.,.	0/0:9:.,.,.	0/1:12:.,-10.6512,.	0/1:13:.,-13.1063,.	0/1:15:.,-9.28713,.	./.:0:.,.,.	0/0:16:.,.,.	./.:0:.,.,.	./.:12:.,.,.	0/0:12:.,.,.	0/0:8:.,.,.	./.:0:.,.,.	0/0:8:.,.,.	0/1:16:.,-17.5778,.
supercont1.1	2682909	33513	G	T	.	PASS	NS=57;AF=0.965,0.035	GT:DP:GL	0/0:10:.,.,.	./.:0:.,.,.	0/0:16:.,.,.	0/0:5:.,.,.	0/0:8:.,.,.	0/0:11:.,.,.	0/0:7:.,.,.	0/0:10:.,.,.	0/0:7:.,.,.	0/0:9:.,.,.	0/0:6:.,.,.	./.:0:.,.,.	0/0:8:.,.,.	0/0:7:.,.,.	0/0:10:.,.,.	0/0:7:.,.,.	0/0:13:.,.,.	0/0:9:.,.,.	./.:0:.,.,.	0/0:5:.,.,.	0/0:8:.,.,.	0/0:10:.,.,.	0/0:11:.,.,.	0/1:12:.,-10.6512,.	0/0:9:.,.,.	0/0:6:.,.,.	0/1:12:.,-10.6512,.	0/0:8:.,.,.	0/0:9:.,.,.	0/0:12:.,.,.	0/0:13:.,.,.	0/0:15:.,.,.	./.:0:.,.,.	0/0:16:.,.,.	./.:0:.,.,.	./.:12:.,.,.	0/0:12:.,.,.	0/0:8:.,.,.	./.:0:.,.,.	0/0:8:.,.,.	0/0:16:.,.,.
supercont1.1	2726046	33522	G	A	.	PASS	NS=55;AF=0.873,0.127	GT:DP:GL	0/0:10:.,.,.	1/0:5:.,-4.19309,.	0/0:14:.,.,.	0/0:8:.,.,.	0/0:13:.,.,.	0/0:14:.,.,.	0/0:5:.,.,.	0/0:5:.,.,.	./.:0:.,.,.	0/0:24:.,.,.	0/0:6:.,.,.	./.:0:.,.,.	0/0:7:.,.,.	0/0:16:.,.,.	0/0:14:.,.,.	1/0:6:.,-6.59167,.	1/0:11:.,-10.8951,.	0/0:10:.,.,.	1/0:7:.,-6.44833,.	1/0:9:.,-5.57228,.	0/0:8:.,.,.	./.:7:.,.,.	0/0:9:.,.,.	./.:0:.,.,.	1/1:7:.,.,.	0/0:7:.,.,.	1/1:6:.,.,.	0/0:12:.,.,.	0/0:9:.,.,.	0/0:15:.,.,.	0/0:12:.,.,.	0/0:5:.,.,.	./.:14:.,.,.	1/0:10:.,-8.38619,.	0/0:6:.,.,.	./.:0:.,.,.	0/0:11:.,.,.	0/0:15:.,.,.	0/0:6:.,.,.	0/0:12:.,.,.	0/0:14:.,.,.
supercont1.1	2837686	33537	A	T	.	PASS	NS=63;AF=0.984,0.016	GT:DP:GL	0/0:6:.,.,.	0/0:5:.,.,.	0/0:14:.,.,.	0/0:9:.,.,.	0/0:16:.,.,.	0/0:20:.,.,.	0/0:12:.,.,.	0/0:8:.,.,.	0/0:15:.,.,.	0/0:11:.,.,.	0/0:10:.,.,.	0/0:14:.,.,.	0/0:16:.,.,.	0/0:16:.,.,.	0/0:8:.,.,.	0/0:15:.,.,.	0/0:14:.,.,.	0/0:8:.,.,.	0/0:7:.,.,.	0/0:13:.,.,.	0/0:11:.,.,.	0/0:15:.,.,.	0/0:14:.,.,.	./.:6:.,.,.	0/0:15:.,.,.	0/0:11:.,.,.	0/0:5:.,.,.	./.:0:.,.,.	0/0:13:.,.,.	./.:18:.,.,.	0/0:5:.,.,.	0/0:13:.,.,.	0/0:15:.,.,.	0/0:14:.,.,.	0/0:11:.,.,.	0/0:8:.,.,.	0/0:11:.,.,.	0/0:9:.,.,.	0/0:5:.,.,.	0/0:10:.,.,.	0/0:15:.,.,.
supercont1.1	2837689	33537	C	T	.	PASS	NS=62;AF=0.984,0.016	GT:DP:GL	0/0:6:.,.,.	0/0:5:.,.,.	0/0:14:.,.,.	0/0:9:.,.,.	0/0:16:.,.,.	0/0:20:.,.,.	0/0:12:.,.,.	0/0:8:.,.,.	0/0:15:.,.,.	0/0:11:.,.,.	0/0:10:.,.,.	0/0:14:.,.,.	0/0:16:.,.,.	0/0:16:.,.,.	0/0:8:.,.,.	0/0:15:.,.,.	0/0:14:.,.,.	0/0:8:.,.,.	0/0:7:.,.,.	0/0:13:.,.,.	0/0:11:.,.,.	0/0:15:.,.,.	0/0:14:.,.,.	./.:6:.,.,.	0/0:15:.,.,.	0/0:11:.,.,.	./.:5:.,.,.	./.:0:.,.,.	0/0:13:.,.,.	./.:18:.,.,.	0/0:5:.,.,.	0/0:13:.,.,.	0/0:15:.,.,.	0/0:14:.,.,.	0/0:11:.,.,.	0/0:8:.,.,.	0/0:11:.,.,.	0/0:9:.,.,.	0/0:5:.,.,.	0/0:10:.,.,.	0/0:15:.,.,.
supercont1.1	2988411	33550	A	C	.	PASS	NS=61;AF=0.877,0.123	GT:DP:GL	0/0:11:.,.,.	0/0:10:.,.,.	0/0:13:.,.,.	0/0:6:.,.,.	0/1:12:.,-10.6512,.	0/0:11:.,.,.	0/1:9:.,-8.67756,.	./.:0:.,.,.	0/0:13:.,.,.	0/0:20:.,.,.	0/0:12:.,.,.	0/0:5:.,.,.	0/1:13:.,-6.81536,.	0/0:14:.,.,.	0/0:10:.,.,.	0/0:7:.,.,.	0/0:9:.,.,.	0/0:9:.,.,.	./.:5:.,.,.	0/0:6:.,.,.	0/0:11:.,.,.	0/0:10:.,.,.	0/0:10:.,.,.	0/0:9:.,.,.	0/0:9:.,.,.	0/0:7:.,.,.	1/1:10:.,.,.	0/0:6:.,.,.	0/1:11:.,-4.23339,.	0/0:12:.,.,.	0/0:14:.,.,.	0/0:13:.,.,.	0/1:11:.,-7.96026,.	0/0:18:.,.,.	./.:0:.,.,.	0/0:17:.,.,.	0/0:9:.,.,.	0/0:6:.,.,.	0/0:7:.,.,.	./.:0:.,.,.	0/0:14:.,.,.
supercont1.1	2988438	33550	G	T	.	PASS	NS=56;AF=0.804,0.196	GT:DP:GL	0/0:11:.,.,.	0/1:10:.,-8.38619,.	0/1:13:.,-13.1063,.	1/1:6:.,.,.	0/0:12:.,.,.	0/0:11:.,.,.	0/1:9:.,-8.67756,.	./.:0:.,.,.	0/0:13:.,.,.	0/0:20:.,.,.	./.:12:.,.,.	./.:5:.,.,.	0/0:13:.,.,.	0/1:14:.,-15.3806,.	0/0:10:.,.,.	0/0:7:.,.,.	0/0:9:.,.,.	0/0:9:.,.,.	0/0:5:.,.,.	0/0:6:.,.,.	0/0:11:.,.,.	0/0:10:.,.,.	0/0:10:.,.,.	1/1:9:.,.,.	0/0:9:.,.,.	1/1:7:.,.,.	0/0:10:.,.,.	./.:6:.,.,.	0/1:11:.,-4.23339,.	0/1:12:.,-10.6512,.	0/0:14:.,.,.	0/0:13:.,.,.	0/0:11:.,.,.	0/1:18:.,-11.1446,.	./.:0:.,.,.	0/1:17:.,-14.8484,.	0/0:9:.,.,.	0/0:6:.,.,.	./.:7:.,.,.	./.:0:.,.,.	0/0:14:.,.,.
supercont1.1	2988472	33550	C	T	.	PASS	NS=60;AF=0.908,0.092	GT:DP:GL	0/0:11:.,.,.	0/1:10:.,-8.38619,.	0/0:13:.,.,.	0/0:6:.,.,.	0/0:12:.,.,.	0/0:11:.,.,.	0/0:9:.,.,.	./.:0:.,.,.	0/0:13:.,.,.	0/0:20:.,.,.	0/0:12:.,.,.	0/0:5:.,.,.	0/0:13:.,.,.	0/0:14:.,.,.	0/0:10:.,.,.	0/1:7:.,-6.44833,.	0/1:9:.,-8.67756,.	0/0:9:.,.,.	0/0:5:.,.,.	./.:6:.,.,.	0/0:11:.,.,.	0/1:10:.,-8.38619,.	0/0:10:.,.,.	0/0:9:.,.,.	1/1:9:.,.,.	0/0:7:.,.,.	0/0:10:.,.,.	0/0:6:.,.,.	0/0:11:.,.,.	0/0:12:.,.,.	0/0:14:.,.,.	0/0:13:.,.,.	0/0:11:.,.,.	0/1:18:.,-11.1446,.	./.:0:.,.,.	0/1:17:.,-14.8484,.	0/0:9:.,.,.	0/0:6:.,.,.	0/0:7:.,.,.	./.:0:.,.,.	0/0:14:.,.,.
supercont1.1	2988636	33551	T	C	.	PASS	NS=55;AF=0.973,0.027	GT:DP:GL	0/0:12:.,.,.	0/0:10:.,.,.	0/0:13:.,.,.	0/0:6:.,.,.	0/1:13:.,-13.1063,.	0/0:12:.,.,.	0/1:10:.,-10.9861,.	./.:0:.,.,.	0/0:14:.,.,.	0/0:21:.,.,.	0/0:12:.,.,.	0/0:5:.,.,.	0/1:14:.,-9.82719,.	0/0:15:.,.,.	0/0:10:.,.,.	0/0:7:.,.,.	0/0:10:.,.,.	0/0:9:.,.,.	./.:0:.,.,.	0/0:6:.,.,.	0/0:12:.,.,.	0/0:8:.,.,.	0/0:10:.,.,.	0/0:10:.,.,.	0/0:9:.,.,.	0/0:10:.,.,.	./.:0:.,.,.	0/0:5:.,.,.	0/0:5:.,.,.	0/0:13:.,.,.	0/0:15:.,.,.	0/0:13:.,.,.	./.:0:.,.,.	0/0:18:.,.,.	./.:0:.,.,.	0/0:17:.,.,.	0/0:9:.,.,.	0/0:6:.,.,.	0/0:8:.,.,.	./.:0:.,.,.	0/0:14:.,.,.
supercont1.1	3481846	33617	C	A	.	PASS	NS=64;AF=0.977,0.023	GT:DP:GL	0/0:7:.,.,.	0/0:12:.,.,.	0/0:15:.,.,.	0/0:14:.,.,.	0/0:11:.,.,.	0/0:15:.,.,.	0/0:12:.,.,.	0/0:7:.,.,.	0/0:16:.,.,.	0/0:21:.,.,.	0/0:14:.,.,.	0/0:8:.,.,.	0/0:16:.,.,.	0/0:16:.,.,.	0/0:13:.,.,.	0/0:10:.,.,.	0/0:11:.,.,.	0/0:13:.,.,.	./.:0:.,.,.	./.:0:.,.,.	0/0:7:.,.,.	0/0:9:.,.,.	0/0:6:.,.,.	0/0:13:.,.,.	0/0:13:.,.,.	0/0:8:.,.,.	./.:0:.,.,.	0/0:6:.,.,.	0/0:9:.,.,.	0/0:8:.,.,.	0/0:7:.,.,.	0/0:10:.,.,.	0/0:7:.,.,.	0/0:9:.,.,.	0/0:7:.,.,.	0/0:8:.,.,.	0/0:9:.,.,.	0/0:6:.,.,.	0/0:5:.,.,.	./.:0:.,.,.	0/0:6:.,.,.
supercont1.1	3481853	33617	T	C	.	PASS	NS=64;AF=0.977,0.023	GT:DP:GL	0/0:7:.,.,.	0/0:12:.,.,.	0/0:15:.,.,.	0/0:14:.,.,.	0/0:11:.,.,.	0/0:15:.,.,.	0/0:12:.,.,.	0/0:7:.,.,.	0/0:16:.,.,.	0/0:21:.,.,.	0/0:14:.,.,.	0/0:8:.,.,.	0/0:16:.,.,.	0/0:16:.,.,.	0/0:13:.,.,.	0/0:10:.,.,.	0/0:11:.,.,.	0/0:13:.,.,.	./.:0:.,.,.	./.:0:.,.,.	0/0:7:.,.,.	0/0:9:.,.,.	0/0:6:.,.,.	0/0:13:.,.,.	0/0:13:.,.,.	0/0:8:.,.,.	./.:0:.,.,.	0/0:6:.,.,.	0/0:9:.,.,.	0/0:8:.,.,.	0/0:7:.,.,.	0/0:10:.,.,.	0/0:7:.,.,.	0/0:9:.,.,.	0/0:7:.,.,.	0/0:8:.,.,.	0/0:9:.,.,.	0/0:6:.,.,.	0/0:5:.,.,.	./.:0:.,.,.	0/0:6:.,.,.
supercont1.1	3682862	33636	A	G	.	PASS	NS=41;AF=0.512,0.488	GT:DP:GL	0/1:15:.,-5.39194,.	1/1:14:.,.,.	1/1:10:.,.,.	1/1:10:.,.,.	0/1:22:.,-19.0437,.	0/1:16:.,-15.1299,.	./.:5:.,.,.	1/1:16:.,.,.	0/0:9:.,.,.	0/1:19:.,-14.0492,.	./.:5:.,.,.	./.:9:.,.,.	0/1:12:.,-10.6512,.	1/1:17:.,.,.	0/0:8:.,.,.	0/0:6:.,.,.	0/0:9:.,.,.	./.:0:.,.,.	./.:0:.,.,.	1/1:5:.,.,.	0/0:7:.,.,.	./.:0:.,.,.	./.:8:.,.,.	0/1:7:.,-6.44833,.	0/1:10:.,-4.94602,.	1/1:5:.,.,.	./.:0:.,.,.	0/1:8:.,-6.08633,.	./.:9:.,.,.	0/1:12:.,-7.42971,.	0/0:8:.,.,.	./.:0:.,.,.	./.:7:.,.,.	1/1:13:.,.,.	./.:8:.,.,.	1/1:7:.,.,.	0/0:7:.,.,.	0/1:10:.,-4.94602,.	./.:0:.,.,.	./.:0:.,.,.	0/0:6:.,.,.
supercont1.10	74116	5222	T	G	.	PASS	NS=55;AF=0.927,0.073	GT:DP:GL	0/0:14:.,.,.	0/0:6:.,.,.	0/0:12:.,.,.	0/0:15:.,.,.	0/0:9:.,.,.	0/0:9:.,.,.	0/0:10:.,.,.	0/0:9:.,.,.	0/0:14:.,.,.	0/0:15:.,.,.	./.:0:.,.,.	0/0:8:.,.,.	0/0:12:.,.,.	0/1:17:.,-11.6908,.	./.:17:.,.,.	0/1:13:.,-13.1063,.	0/0:25:.,.,.	0/0:17:.,.,.	./.:0:.,.,.	0/0:9:.,.,.	0/0:12:.,.,.	./.:0:.,.,.	0/0:7:.,.,.	0/0:6:.,.,.	0/0:13:.,.,.	./.:0:.,.,.	0/0:8:.,.,.	0/0:10:.,.,.	0/0:17:.,.,.	0/0:6:.,.,.	1/1:6:.,.,.	0/0:10:.,.,.	0/0:11:.,.,.	0/0:11:.,.,.	0/0:10:.,.,.	./.:0:.,.,.	0/0:15:.,.,.	0/0:10:.,.,.	0/0:10:.,.,.	0/0:16:.,.,.	0/1:9:.,-8.67756,.
supercont1.10	82634	5230	C	T	.	PASS	NS=53;AF=0.915,0.085	GT:DP:GL	0/0:24:.,.,.	./.:0:.,.,.	0/0:15:.,.,.	0/1:10:.,-8.38619,.	./.:0:.,.,.	0/0:5:.,.,.	0/0:10:.,.,.	0/0:11:.,.,.	0/0:15:.,.,.	0/1:16:.,-12.1727,.	0/0:20:.,.,.	0/1:11:.,-4.23339,.	0/0:12:.,.,.	0/0:22:.,.,.	0/0:15:.,.,.	0/0:22:.,.,.	0/0:8:.,.,.	0/0:17:.,.,.	./.:0:.,.,.	0/0:6:.,.,.	0/0:13:.,.,.	0/0:7:.,.,.	0/0:5:.,.,.	0/0:10:.,.,.	1/1:6:.,.,.	0/0:17:.,.,.	0/0:17:.,.,.	./.:0:.,.,.	0/0:27:.,.,.	0/0:5:.,.,.	0/0:36:.,.,.	0/0:14:.,.,.	./.:0:.,.,.	0/0:5:.,.,.	0/0:17:.,.,.	0/0:8:.,.,.	0/0:5:.,.,.	0/0:14:.,.,.	0/0:16:.,.,.	0/0:22:.,.,.	0/0:9:.,.,.
supercont1.10	82640	5230	A	G	.	PASS	NS=47;AF=0.755,0.245	GT:DP:GL	0/0:24:.,.,.	./.:0:.,.,.	0/0:15:.,.,.	0/0:10:.,.,.	./.:0:.,.,.	0/0:5:.,.,.	0/0:10:.,.,.	0/1:11:.,-4.23339,.	0/1:15:.,-12.5793,.	0/1:16:.,-12.1727,.	0/0:20:.,.,.	0/0:11:.,.,.	0/0:12:.,.,.	0/0:22:.,.,.	0/0:15:.,.,.	0/0:22:.,.,.	0/0:8:.,.,.	0/1:17:.,-17.5189,.	./.:0:.,.,.	1/1:6:.,.,.	./.:13:.,.,.	0/0:7:.,.,.	0/1:5:.,-4.19309,.	1/1:10:.,.,.	0/0:6:.,.,.	0/0:17:.,.,.	./.:17:.,.,.	./.:0:.,.,.	0/1:27:.,-23.2382,.	0/0:5:.,.,.	0/0:36:.,.,.	0/0:14:.,.,.	./.:0:.,.,.	1/1:5:.,.,.	0/1:17:.,-11.6908,.	0/1:8:.,-6.08633,.	0/1:5:.,-4.19309,.	./.:14:.,.,.	0/1:16:.,-4.60291,.	0/0:22:.,.,.	0/1:9:.,-5.57228,.
supercont1.10	82692	5230	G	C	.	PASS	NS=55;AF=0.945,0.055	GT:DP:GL	0/0:24:.,.,.	./.:0:.,.,.	0/0:15:.,.,.	0/0:10:.,.,.	./.:0:.,.,.	0/0:5:.,.,.	0/0:10:.,.,.	0/0:11:.,.,.	0/0:15:.,.,.	0/0:16:.,.,.	0/0:20:.,.,.	0/0:11:.,.,.	0/0:12:.,.,.	1/0:22:.,-19.0437,.	0/0:15:.,.,.	./.:22:.,.,.	0/0:8:.,.,.	0/0:17:.,.,.	./.:0:.,.,.	0/0:6:.,.,.	0/0:13:.,.,.	0/0:7:.,.,.	0/0:5:.,.,.	0/0:10:.,.,.	0/0:6:.,.,.	./.:17:.,.,.	0/0:17:.,.,.	./.:0:.,.,.	0/0:27:.,.,.	0/0:5:.,.,.	1/0:36:.,-5.81005,.	0/0:14:.,.,.	./.:0:.,.,.	0/0:5:.,.,.	0/0:17:.,.,.	0/0:8:.,.,.	0/0:5:.,.,.	0/0:14:.,.,.	0/0:16:.,.,.	0/0:22:.,.,.	1/0:9:.,-5.57228,.
supercont1.10	100613	4759	T	C	.	PASS	NS=60;AF=0.983,0.017	GT:DP:GL	0/0:6:.,.,.	./.:0:.,.,.	0/0:8:.,.,.	0/0:10:.,.,.	0/0:5:.,.,.	0/0:10:.,.,.	0/0:7:.,.,.	0/0:7:.,.,.	0/0:7:.,.,.	0/0:7:.,.,.	0/0:14:.,.,.	0/0:5:.,.,.	0/0:9:.,.,.	./.:0:.,.,.	0/0:6:.,.,.	0/0:5:.,.,.	0/0:13:.,.,.	0/0:7:.,.,.	0/0:6:.,.,.	0/0:5:.,.,.	0/0:7:.,.,.	./.:0:.,.,.	0/0:8:.,.,.	0/0:6:.,.,.	0/0:8:.,.,.	./.:0:.,.,.	0/0:6:.,.,.	./.:0:.,.,.	0/0:15:.,.,.	0/0:5:.,.,.	0/0:6:.,.,.	0/0:12:.,.,.	0/0:7:.,.,.	0/0:9:.,.,.	./.:0:.,.,.	0/0:6:.,.,.	0/0:11:.,.,.	0/0:7:.,.,.	0/0:5:.,.,.	0/0:8:.,.,.	0/0:6:.,.,.
supercont1.10	100661	4759	C	T	.	PASS	NS=60;AF=0.983,0.017	GT:DP:GL	0/0:6:.,.,.	./.:0:.,.,.	0/0:8:.,.,.	0/0:10:.,.,.	0/0:5:.,.,.	0/0:10:.,.,.	0/0:7:.,.,.	0/0:7:.,.,.	0/0:7:.,.,.	0/0:7:.,.,.	0/0:14:.,.,.	0/0:5:.,.,.	0/0:9:.,.,.	./.:0:.,.,.	0/0:6:.,.,.	0/0:5:.,.,.	0/0:13:.,.,.	0/0:7:.,.,.	0/0:6:.,.,.	0/0:5:.,.,.	0/0:7:.,.,.	./.:0:.,.,.	0/0:8:.,.,.	0/0:6:.,.,.	0/0:8:.,.,.	./.:0:.,.,.	0/0:6:.,.,.	./.:0:.,.,.	0/0:15:.,.,.	0/0:5:.,.,.	0/0:6:.,.,.	0/0:12:.,.,.	0/0:7:.,.,.	0/0:9:.,.,.	./.:0:.,.,.	0/0:6:.,.,.	0/0:11:.,.,.	0/0:7:.,.,.	0/0:5:.,.,.	0/0:8:.,.,.	0/0:6:.,.,.
supercont1.10	163354	4847	C	T	.	PASS	NS=63;AF=0.921,0.079	GT:DP:GL	0/0:11:.,.,.	0/0:8:.,.,.	0/0:13:.,.,.	0/0:12:.,.,.	0/0:14:.,.,.	0/0:15:.,.,.	0/0:15:.,.,.	0/0:11:.,.,.	0/0:14:.,.,.	0/0:13:.,.,.	0/0:8:.,.,.	0/0:7:.,.,.	0/0:8:.,.,.	./.:12:.,.,.	1/0:12:.,-5.57228,.	1/0:6:.,-5.57228,.	0/0:15:.,.,.	0/0:14:.,.,.	./.:0:.,.,.	0/0:12:.,.,.	0/0:8:.,.,.	./.:0:.,.,.	0/0:9:.,.,.	0/0:12:.,.,.	0/0:9:.,.,.	0/0:6:.,.,.	0/0:9:.,.,.	./.:0:.,.,.	0/0:14:.,.,.	0/0:7:.,.,.	1/0:12:.,-13.1833,.	0/0:14:.,.,.	0/0:7:.,.,.	0/0:14:.,.,.	0/0:6:.,.,.	0/0:7:.,.,.	0/0:17:.,.,.	0/0:16:.,.,.	0/0:6:.,.,.	0/0:7:.,.,.	1/0:14:.,-15.1299,.
supercont1.10	163377	4847	T	C	.	PASS	NS=63;AF=0.921,0.079	GT:DP:GL	0/0:11:.,.,.	0/0:8:.,.,.	0/0:13:.,.,.	0/0:12:.,.,.	0/0:14:.,.,.	0/0:15:.,.,.	0/0:15:.,.,.	0/0:11:.,.,.	0/0:14:.,.,.	0/0:13:.,.,.	0/0:8:.,.,.	0/0:7:.,.,.	0/0:8:.,.,.	./.:12:.,.,.	0/1:12:.,-5.57228,.	0/1:6:.,-5.57228,.	0/0:15:.,.,.	0/0:14:.,.,.	./.:0:.,.,.	0/0:12:.,.,.	0/0:8:.,.,.	./.:0:.,.,.	0/0:9:.,.,.	0/0:12:.,.,.	0/0:9:.,.,.	0/0:6:.,.,.	0/0:9:.,.,.	./.:0:.,.,.	0/0:14:.,.,.	0/0:7:.,.,.	0/1:12:.,-13.1833,.	0/0:14:.,.,.	0/0:7:.,.,.	0/0:14:.,.,.	0/0:6:.,.,.	0/0:7:.,.,.	0/0:17:.,.,.	0/0:16:.,.,.	0/0:6:.,.,.	0/0:7:.,.,.	0/1:14:.,-15.1299,.
supercont1.10	163403	4847	C	T	.	PASS	NS=61;AF=0.869,0.131	GT:DP:GL	0/0:11:.,.,.	0/0:8:.,.,.	1/0:13:.,-13.1063,.	1/0:12:.,-10.6512,.	0/0:14:.,.,.	0/0:15:.,.,.	0/0:15:.,.,.	0/0:11:.,.,.	0/0:14:.,.,.	0/0:13:.,.,.	0/0:8:.,.,.	0/0:7:.,.,.	1/0:8:.,-8.7889,.	0/0:12:.,.,.	0/0:12:.,.,.	0/0:6:.,.,.	1/0:15:.,-15.3139,.	0/0:14:.,.,.	./.:0:.,.,.	0/0:12:.,.,.	0/0:8:.,.,.	./.:0:.,.,.	1/0:9:.,-5.57228,.	0/0:12:.,.,.	0/0:9:.,.,.	0/0:6:.,.,.	1/0:9:.,-8.67756,.	./.:0:.,.,.	1/0:14:.,-12.8967,.	./.:7:.,.,.	0/0:12:.,.,.	1/0:14:.,-12.8967,.	0/0:7:.,.,.	0/0:14:.,.,.	0/0:6:.,.,.	1/0:7:.,-6.44833,.	0/0:17:.,.,.	0/0:16:.,.,.	0/0:6:.,.,.	./.:7:.,.,.	0/0:14:.,.,.
supercont1.10	173216	4852	G	A	.	PASS	NS=49;AF=0.735,0.265	GT:DP:GL	0/0:10:.,.,.	./.:5:.,.,.	1/1:10:.,.,.	0/1:13:.,-13.1063,.	0/0:14:.,.,.	0/0:10:.,.,.	0/0:7:.,.,.	0/0:7:.,.,.	0/0:13:.,.,.	0/0:14:.,.,.	./.:8:.,.,.	0/0:5:.,.,.	./.:8:.,.,.	0/0:13:.,.,.	0/0:11:.,.,.	0/0:13:.,.,.	0/1:9:.,-8.67756,.	0/0:13:.,.,.	./.:0:.,.,.	./.:0:.,.,.	0/0:11:.,.,.	0/0:13:.,.,.	./.:13:.,.,.	0/0:10:.,.,.	0/0:15:.,.,.	0/0:10:.,.,.	0/1:10:.,-8.38619,.	./.:5:.,.,.	./.:5:.,.,.	1/1:15:.,.,.	0/1:9:.,-8.67756,.	./.:9:.,.,.	0/0:13:.,.,.	0/0:9:.,.,.	./.:0:.,.,.	1/1:5:.,.,.	0/0:9:.,.,.	0/0:7:.,.,.	0/0:12:.,.,.	0/1:16:.,-12.1727,.	0/0:15:.,.,.
supercont1.10	183128	4868	A	C	.	PASS	NS=65;AF=0.992,0.008	GT:DP:GL	0/0:12:.,.,.	0/0:10:.,.,.	0/0:16:.,.,.	0/0:13:.,.,.	0/0:15:.,.,.	0/0:14:.,.,.	0/0:13:.,.,.	0/0:9:.,.,.	0/0:12:.,.,.	0/0:17:.,.,.	0/0:7:.,.,.	0/0:13:.,.,.	0/0:10:.,.,.	0/0:16:.,.,.	0/0:10:.,.,.	0/0:20:.,.,.	0/0:7:.,.,.	0/0:18:.,.,.	0/0:9:.,.,.	0/0:10:.,.,.	0/0:7:.,.,.	0/0:16:.,.,.	0/0:15:.,.,.	0/0:10:.,.,.	0/0:15:.,.,.	0/0:8:.,.,.	0/0:13:.,.,.	0/0:6:.,.,.	0/0:13:.,.,.	0/0:16:.,.,.	0/0:17:.,.,.	0/0:5:.,.,.	0/0:11:.,.,.	0/0:12:.,.,.	0/0:8:.,.,.	0/0:12:.,.,.	0/0:12:.,.,.	0/0:14:.,.,.	./.:0:.,.,.	0/0:11:.,.,.	0/0:16:.,.,.
supercont1.10	183369	4869	T	A	.	PASS	NS=63;AF=0.817,0.183	GT:DP:GL	0/0:11:.,.,.	0/1:10:.,-4.94602,.	0/0:15:.,.,.	0/0:14:.,.,.	0/0:14:.,.,.	0/0:13:.,.,.	0/0:13:.,.,.	0/0:11:.,.,.	0/0:12:.,.,.	0/0:16:.,.,.	0/0:5:.,.,.	0/0:12:.,.,.	0/0:10:.,.,.	0/1:15:.,-9.28713,.	0/1:9:.,-8.67756,.	0/1:20:.,-21.9722,.	0/0:7:.,.,.	0/0:22:.,.,.	./.:9:.,.,.	0/1:11:.,-10.8951,.	0/0:6:.,.,.	0/0:16:.,.,.	0/0:15:.,.,.	0/0:12:.,.,.	0/0:15:.,.,.	0/0:8:.,.,.	0/0:14:.,.,.	0/0:6:.,.,.	0/0:12:.,.,.	0/1:18:.,-11.1446,.	1/1:17:.,.,.	0/0:5:.,.,.	0/0:11:.,.,.	0/0:12:.,.,.	0/0:9:.,.,.	0/1:13:.,-13.1063,.	./.:12:.,.,.	0/0:15:.,.,.	./.:0:.,.,.	0/0:11:.,.,.	0/1:16:.,-12.1727,.
supercont1.10	183370	4869	T	G	.	PASS	NS=63;AF=0.817,0.183	GT:DP:GL	0/0:11:.,.,.	0/1:10:.,-4.94602,.	0/0:15:.,.,.	0/0:14:.,.,.	0/0:14:.,.,.	0/0:13:.,.,.	0/0:13:.,.,.	0/0:11:.,.,.	0/0:12:.,.,.	0/0:16:.,.,.	0/0:5:.,.,.	0/0:12:.,.,.	0/0:10:.,.,.	0/1:15:.,-9.28713,.	0/1:9:.,-8.67756,.	0/1:20:.,-21.9722,.	0/0:7:.,.,.	0/0:22:.,.,.	./.:9:.,.,.	0/1:11:.,-10.8951,.	0/0:6:.,.,.	0/0:16:.,.,.	0/0:15:.,.,.	0/0:12:.,.,.	0/0:15:.,.,.	0/0:8:.,.,.	0/0:14:.,.,.	0/0:6:.,.,.	0/0:12:.,.,.	0/1:18:.,-11.1446,.	1/1:17:.,.,.	0/0:5:.,.,.	0/0:11:.,.,.	0/0:12:.,.,.	0/0:9:.,.,.	0/1:13:.,-13.1063,.	./.:12:.,.,.	0/0:15:.,.,.	./.:0:.,.,.	0/0:11:.,.,.	0/1:16:.,-12.1727,.
supercont1.10	356026	5076	A	G	.	PASS	NS=50;AF=0.890,0.110	GT:DP:GL	0/0:13:.,.,.	0/0:10:.,.,.	./.:7:.,.,.	./.:12:.,.,.	0/0:9:.,.,.	0/0:12:.,.,.	0/0:9:.,.,.	0/0:6:.,.,.	0/0:8:.,.,.	0/0:6:.,.,.	0/0:10:.,.,.	./.:0:.,.,.	1/0:11:.,-10.8951,.	0/0:13:.,.,.	0/0:9:.,.,.	0/0:7:.,.,.	1/0:5:.,-4.19309,.	0/0:11:.,.,.	./.:0:.,.,.	0/0:10:.,.,.	./.:0:.,.,.	0/0:7:.,.,.	0/0:9:.,.,.	./.:0:.,.,.	0/0:5:.,.,.	0/0:6:.,.,.	1/0:5:.,-4.19309,.	./.:0:.,.,.	./.:9:.,.,.	1/0:16:.,-8.68018,.	0/0:8:.,.,.	./.:7:.,.,.	0/0:7:.,.,.	0/0:9:.,.,.	./.:7:.,.,.	1/0:6:.,-6.59167,.	./.:0:.,.,.	0/0:8:.,.,.	./.:0:.,.,.	1/0:9:.,-5.57228,.	0/0:8:.,.,.
supercont1.10	547849	5188	T	C	.	PASS	NS=59;AF=0.992,0.008	GT:DP:GL	0/0:16:.,.,.	0/0:6:.,.,.	0/0:14:.,.,.	0/0:16:.,.,.	0/0:13:.,.,.	0/0:17:.,.,.	0/0:12:.,.,.	0/0:7:.,.,.	0/0:19:.,.,.	0/0:23:.,.,.	0/0:10:.,.,.	0/0:9:.,.,.	0/0:11:.,.,.	0/0:18:.,.,.	0/0:12:.,.,.	0/0:11:.,.,.	0/0:19:.,.,.	./.:0:.,.,.	0/0:7:.,.,.	0/0:7:.,.,.	0/0:11:.,.,.	0/0:5:.,.,.	0/0:11:.,.,.	0/0:5:.,.,.	./.:0:.,.,.	./.:0:.,.,.	0/0:9:.,.,.	0/0:6:.,.,.	0/0:12:.,.,.	0/0:8:.,.,.	0/0:7:.,.,.	0/0:12:.,.,.	0/0:7:.,.,.	0/0:13:.,.,.	0/0:8:.,.,.	0/0:7:.,.,.	0/0:18:.,.,.	0/0:16:.,.,.	./.:0:.,.,.	./.:0:.,.,.	0/0:10:.,.,.
supercont1.10	683004	5207	A	C	.	PASS	NS=57;AF=0.982,0.018	GT:DP:GL	0/0:9:.,.,.	./.:0:.,.,.	0/0:8:.,.,.	0/0:9:.,.,.	0/0:14:.,.,.	0/0:8:.,.,.	0/0:8:.,.,.	0/0:10:.,.,.	0/0:7:.,.,.	0/0:6:.,.,.	0/0:7:.,.,.	0/0:7:.,.,.	0/0:8:.,.,.	0/0:11:.,.,.	0/0:12:.,.,.	0/0:6:.,.,.	0/0:10:.,.,.	0/0:10:.,.,.	./.:0:.,.,.	./.:0:.,.,.	./.:0:.,.,.	./.:0:.,.,.	0/0:10:.,.,.	0/0:6:.,.,.	0/0:14:.,.,.	0/0:8:.,.,.	0/0:6:.,.,.	0/0:5:.,.,.	0/0:15:.,.,.	0/0:16:.,.,.	0/0:17:.,.,.	0/0:11:.,.,.	0/0:12:.,.,.	0/1:5:.,-4.19309,.	0/0:10:.,.,.	0/0:7:.,.,.	0/0:9:.,.,.	0/0:11:.,.,.	0/0:10:.,.,.	0/0:10:.,.,.	0/0:20:.,.,.
supercont1.10	1406849	4821	G	T	.	PASS	NS=53;AF=0.981,0.019	GT:DP:GL	./.:0:.,.,.	./.:0:.,.,.	./.:0:.,.,.	./.:0:.,.,.	./.:0:.,.,.	./.:0:.,.,.	./.:0:.,.,.	./.:0:.,.,.	./.:0:.,.,.	./.:0:.,.,.	./.:0:.,.,.	./.:0:.,.,.	./.:0:.,.,.	./.:0:.,.,.	./.:0:.,.,.	./.:0:.,.,.	./.:0:.,.,.	0/0:26:.,.,.	./.:0:.,.,.	0/1:11:.,-7.96026,.	0/0:16:.,.,.	0/0:24:.,.,.	0/0:28:.,.,.	0/0:21:.,.,.	0/0:18:.,.,.	0/0:18:.,.,.	0/0:18:.,.,.	0/0:13:.,.,.	0/0:27:.,.,.	0/0:14:.,.,.	0/0:19:.,.,.	0/0:38:.,.,.	0/0:17:.,.,.	0/0:38:.,.,.	0/0:12:.,.,.	0/0:21:.,.,.	0/0:16:.,.,.	0/0:17:.,.,.	0/0:12:.,.,.	./.:19:.,.,.	0/0:21:.,.,.
supercont1.10	1406899	4821	A	G	.	PASS	NS=56;AF=0.982,0.018	GT:DP:GL	./.:0:.,.,.	./.:0:.,.,.	./.:0:.,.,.	./.:0:.,.,.	./.:0:.,.,.	./.:0:.,.,.	./.:0:.,.,.	./.:0:.,.,.	./.:0:.,.,.	./.:0:.,.,.	./.:0:.,.,.	./.:0:.,.,.	./.:0:.,.,.	./.:0:.,.,.	./.:0:.,.,.	./.:0:.,.,.	./.:0:.,.,.	0/0:26:.,.,.	./.:0:.,.,.	0/0:11:.,.,.	0/0:16:.,.,.	0/1:24:.,-19.345,.	0/0:28:.,.,.	0/0:21:.,.,.	0/0:18:.,.,.	0/0:18:.,.,.	0/0:18:.,.,.	0/0:13:.,.,.	0/0:27:.,.,.	0/0:14:.,.,.	0/0:19:.,.,.	0/0:38:.,.,.	0/0:17:.,.,.	0/0:38:.,.,.	0/0:12:.,.,.	0/0:21:.,.,.	0/0:16:.,.,.	0/0:17:.,.,.	0/0:12:.,.,.	0/0:19:.,.,.	0/0:21:.,.,.
supercont1.10	1407260	4823	C	A	.	PASS	NS=76;AF=0.993,0.007	GT:DP:GL	0/0:66:.,.,.	0/0:61:.,.,.	0/0:86:.,.,.	0/0:64:.,.,.	0/0:64:.,.,.	0/0:78:.,.,.	0/0:32:.,.,.	0/0:45:.,.,.	0/0:75:.,.,.	0/0:69:.,.,.	0/0:30:.,.,.	0/0:20:.,.,.	0/0:41:.,.,.	0/0:58:.,.,.	0/0:82:.,.,.	0/0:83:.,.,.	0/0:64:.,.,.	0/0:58:.,.,.	1/0:20:.,-16.7724,.	0/0:42:.,.,.	0/0:20:.,.,.	0/0:32:.,.,.	0/0:50:.,.,.	0/0:55:.,.,.	0/0:28:.,.,.	0/0:16:.,.,.	0/0:42:.,.,.	0/0:21:.,.,.	0/0:54:.,.,.	0/0:29:.,.,.	0/0:22:.,.,.	0/0:34:.,.,.	0/0:51:.,.,.	0/0:51:.,.,.	0/0:19:.,.,.	0/0:66:.,.,.	0/0:70:.,.,.	0/0:36:.,.,.	0/0:33:.,.,.	0/0:48:.,.,.	0/0:25:.,.,.
supercont1.10	1407286	4823	A	T	.	PASS	NS=76;AF=0.993,0.007	GT:DP:GL	0/0:66:.,.,.	0/0:61:.,.,.	0/0:86:.,.,.	0/0:64:.,.,.	0/0:64:.,.,.	0/0:78:.,.,.	0/0:32:.,.,.	0/0:45:.,.,.	0/0:75:.,.,.	0/0:69:.,.,.	0/0:30:.,.,.	0/0:20:.,.,.	0/0:41:.,.,.	0/0:58:.,.,.	0/0:82:.,.,.	0/0:83:.,.,.	0/0:64:.,.,.	0/0:58:.,.,.	0/0:20:.,.,.	0/0:42:.,.,.	0/0:20:.,.,.	0/0:32:.,.,.	0/0:50:.,.,.	0/0:55:.,.,.	0/0:28:.,.,.	0/0:16:.,.,.	0/0:42:.,.,.	0/0:21:.,.,.	0/0:54:.,.,.	0/0:29:.,.,.	0/0:22:.,.,.	0/0:34:.,.,.	0/0:51:.,.,.	0/0:51:.,.,.	0/0:19:.,.,.	0/0:66:.,.,.	0/0:70:.,.,.	0/0:36:.,.,.	0/0:33:.,.,.	0/0:48:.,.,.	0/1:25:.,-6.07998,.
supercont1.10	1408314	4827	G	A	.	PASS	NS=57;AF=0.982,0.018	GT:DP:GL	./.:0:.,.,.	./.:0:.,.,.	./.:0:.,.,.	./.:0:.,.,.	./.:0:.,.,.	./.:0:.,.,.	./.:0:.,.,.	./.:0:.,.,.	./.:0:.,.,.	./.:0:.,.,.	./.:0:.,.,.	./.:0:.,.,.	./.:0:.,.,.	./.:0:.,.,.	./.:0:.,.,.	./.:0:.,.,.	./.:0:.,.,.	0/0:35:.,.,.	0/0:12:.,.,.	0/0:26:.,.,.	0/0:17:.,.,.	0/0:20:.,.,.	0/0:50:.,.,.	0/0:55:.,.,.	0/0:33:.,.,.	0/0:26:.,.,.	0/0:28:.,.,.	0/0:15:.,.,.	0/0:53:.,.,.	0/0:35:.,.,.	0/0:22:.,.,.	0/0:35:.,.,.	0/0:37:.,.,.	0/0:40:.,.,.	0/0:24:.,.,.	0/0:43:.,.,.	0/0:51:.,.,.	0/0:21:.,.,.	./.:24:.,.,.	0/0:33:.,.,.	0/0:15:.,.,.
supercont1.10	1408331	4827	T	C	.	PASS	NS=50;AF=0.940,0.060	GT:DP:GL	./.:0:.,.,.	./.:0:.,.,.	./.:0:.,.,.	./.:0:.,.,.	./.:0:.,.,.	./.:0:.,.,.	./.:0:.,.,.	./.:0:.,.,.	./.:0:.,.,.	./.:0:.,.,.	./.:0:.,.,.	./.:0:.,.,.	./.:0:.,.,.	./.:0:.,.,.	./.:0:.,.,.	./.:0:.,.,.	./.:0:.,.,.	./.:35:.,.,.	0/0:12:.,.,.	0/0:26:.,.,.	0/0:17:.,.,.	0/0:20:.,.,.	0/0:50:.,.,.	0/0:55:.,.,.	0/1:33:.,-8.38473,.	0/0:26:.,.,.	0/0:28:.,.,.	0/0:15:.,.,.	0/0:53:.,.,.	0/1:35:.,-11.158,.	0/0:22:.,.,.	./.:35:.,.,.	./.:37:.,.,.	0/0:40:.,.,.	0/0:24:.,.,.	0/0:43:.,.,.	0/0:51:.,.,.	0/0:21:.,.,.	./.:24:.,.,.	0/0:33:.,.,.	0/0:15:.,.,.
supercont1.10	1408389	4827	G	A	.	PASS	NS=57;AF=0.991,0.009	GT:DP:GL	./.:0:.,.,.	./.:0:.,.,.	./.:0:.,.,.	./.:0:.,.,.	./.:0:.,.,.	./.:0:.,.,.	./.:0:.,.,.	./.:0:.,.,.	./.:0:.,.,.	./.:0:.,.,.	./.:0:.,.,.	./.:0:.,.,.	./.:0:.,.,.	./.:0:.,.,.	./.:0:.,.,.	./.:0:.,.,.	./.:0:.,.,.	0/0:35:.,.,.	0/0:12:.,.,.	0/0:26:.,.,.	0/0:17:.,.,.	0/0:20:.,.,.	0/0:50:.,.,.	0/0:55:.,.,.	0/0:33:.,.,.	0/0:26:.,.,.	0/0:28:.,.,.	0/0:15:.,.,.	0/0:53:.,.,.	0/0:35:.,.,.	0/0:22:.,.,.	0/0:35:.,.,.	0/0:37:.,.,.	0/0:40:.,.,.	0/0:24:.,.,.	0/0:43:.,.,.	0/0:51:.,.,.	0/0:21:.,.,.	0/0:24:.,.,.	0/0:33:.,.,.	0/0:15:.,.,.
supercont1.10	2368076	4932	G	A	.	PASS	NS=59;AF=0.992,0.008	GT:DP:GL	0/0:16:.,.,.	0/0:6:.,.,.	0/0:12:.,.,.	0/0:9:.,.,.	0/0:6:.,.,.	0/0:10:.,.,.	0/0:10:.,.,.	0/0:15:.,.,.	0/0:6:.,.,.	0/0:12:.,.,.	0/0:9:.,.,.	0/0:8:.,.,.	0/0:5:.,.,.	0/0:9:.,.,.	0/0:10:.,.,.	0/0:10:.,.,.	0/0:10:.,.,.	0/0:10:.,.,.	./.:0:.,.,.	0/0:5:.,.,.	0/0:6:.,.,.	0/0:6:.,.,.	0/0:7:.,.,.	0/0:8:.,.,.	0/0:6:.,.,.	0/0:6:.,.,.	./.:0:.,.,.	./.:0:.,.,.	0/0:5:.,.,.	0/0:8:.,.,.	0/0:12:.,.,.	0/0:13:.,.,.	0/0:5:.,.,.	0/0:10:.,.,.	./.:0:.,.,.	0/0:8:.,.,.	0/0:8:.,.,.	0/0:11:.,.,.	0/0:6:.,.,.	0/0:5:.,.,.	0/0:16:.,.,.
supercont1.10	2368077	4932	T	C	.	PASS	NS=58;AF=0.991,0.009	GT:DP:GL	0/0:16:.,.,.	0/0:6:.,.,.	0/0:12:.,.,.	0/0:9:.,.,.	0/0:6:.,.,.	0/0:10:.,.,.	0/0:10:.,.,.	0/0:15:.,.,.	0/0:6:.,.,.	0/0:12:.,.,.	0/0:9:.,.,.	0/0:8:.,.,.	0/0:5:.,.,.	0/0:9:.,.,.	0/0:10:.,.,.	0/0:10:.,.,.	0/0:10:.,.,.	0/0:10:.,.,.	./.:0:.,.,.	0/0:5:.,.,.	0/0:6:.,.,.	0/0:6:.,.,.	0/0:7:.,.,.	0/0:8:.,.,.	0/0:6:.,.,.	0/0:6:.,.,.	./.:0:.,.,.	./.:0:.,.,.	0/0:5:.,.,.	0/0:8:.,.,.	0/0:12:.,.,.	0/0:13:.,.,.	0/0:5:.,.,.	0/0:10:.,.,.	./.:0:.,.,.	0/0:8:.,.,.	0/0:8:.,.,.	0/0:11:.,.,.	0/0:6:.,.,.	0/0:5:.,.,.	0/0:16:.,.,.
supercont1.10	2431031	4941	C	T	.	PASS	NS=61;AF=0.918,0.082	GT:DP:GL	1/0:29:.,-22.463,.	0/0:28:.,.,.	0/0:39:.,.,.	0/0:29:.,.,.	1/0:18:.,-11.1446,.	1/0:18:.,-17.3551,.	0/0:26:.,.,.	1/0:38:.,-4.01225,.	0/0:44:.,.,.	0/0:44:.,.,.	0/0:26:.,.,.	0/0:15:.,.,.	0/0:43:.,.,.	./.:24:.,.,.	0/0:19:.,.,.	0/0:17:.,.,.	0/0:28:.,.,.	1/0:13:.,-6.81536,.	./.:0:.,.,.	0/0:5:.,.,.	./.:9:.,.,.	1/0:8:.,-8.7889,.	0/0:17:.,.,.	./.:0:.,.,.	0/0:13:.,.,.	./.:0:.,.,.	0/0:15:.,.,.	./.:0:.,.,.	1/0:18:.,-17.3551,.	0/0:16:.,.,.	0/0:8:.,.,.	./.:6:.,.,.	0/0:11:.,.,.	0/0:12:.,.,.	0/0:7:.,.,.	1/0:15:.,-9.28713,.	./.:0:.,.,.	./.:8:.,.,.	./.:0:.,.,.	./.:0:.,.,.	0/0:9:.,.,.
supercont1.10	2431036	4941	T	C	.	PASS	NS=64;AF=0.992,0.008	GT:DP:GL	0/0:29:.,.,.	0/0:28:.,.,.	0/0:39:.,.,.	0/0:29:.,.,.	0/0:18:.,.,.	0/0:18:.,.,.	0/0:26:.,.,.	0/0:38:.,.,.	0/0:44:.,.,.	0/0:44:.,.,.	0/0:26:.,.,.	0/0:15:.,.,.	0/0:43:.,.,.	0/0:24:.,.,.	0/0:19:.,.,.	0/0:17:.,.,.	0/0:28:.,.,.	0/0:13:.,.,.	./.:0:.,.,.	0/0:5:.,.,.	0/0:9:.,.,.	0/0:8:.,.,.	0/0:17:.,.,.	./.:0:.,.,.	0/0:13:.,.,.	./.:0:.,.,.	0/0:15:.,.,.	./.:0:.,.,.	0/0:18:.,.,.	0/0:16:.,.,.	0/0:8:.,.,.	0/0:6:.,.,.	0/0:11:.,.,.	0/0:12:.,.,.	0/1:7:.,-6.44833,.	0/0:15:.,.,.	./.:0:.,.,.	0/0:8:.,.,.	./.:0:.,.,.	./.:0:.,.,.	0/0:9:.,.,.
supercont1.10	2431051	4941	T	A	.	PASS	NS=60;AF=0.925,0.075	GT:DP:GL	0/0:29:.,.,.	0/0:28:.,.,.	0/1:39:.,-7.84546,.	0/0:29:.,.,.	0/0:18:.,.,.	0/0:18:.,.,.	0/0:26:.,.,.	0/0:38:.,.,.	0/0:44:.,.,.	0/0:44:.,.,.	./.:26:.,.,.	0/1:15:.,-5.39194,.	0/0:43:.,.,.	./.:24:.,.,.	0/0:19:.,.,.	0/0:17:.,.,.	0/0:28:.,.,.	0/0:13:.,.,.	./.:0:.,.,.	0/0:5:.,.,.	0/0:9:.,.,.	0/0:8:.,.,.	0/0:17:.,.,.	./.:0:.,.,.	0/1:13:.,-13.1063,.	./.:0:.,.,.	0/1:15:.,-12.5793,.	./.:0:.,.,.	0/0:18:.,.,.	0/0:16:.,.,.	0/1:8:.,-6.08633,.	0/0:6:.,.,.	0/0:11:.,.,.	0/0:12:.,.,.	./.:7:.,.,.	0/0:15:.,.,.	./.:0:.,.,.	0/0:8:.,.,.	./.:0:.,.,.	./.:0:.,.,.	0/0:9:.,.,.
supercont1.10	2431073	4941	G	A	.	PASS	NS=65;AF=0.992,0.008	GT:DP:GL	0/0:29:.,.,.	0/0:28:.,.,.	0/0:39:.,.,.	0/0:29:.,.,.	0/0:18:.,.,.	0/0:18:.,.,.	0/0:26:.,.,.	0/0:38:.,.,.	0/0:44:.,.,.	0/0:44:.,.,.	0/0:26:.,.,.	0/0:15:.,.,.	0/0:43:.,.,.	0/0:24:.,.,.	0/0:19:.,.,.	0/0:17:.,.,.	0/0:28:.,.,.	./.:13:.,.,.	./.:0:.,.,.	0/0:5:.,.,.	0/0:9:.,.,.	0/0:8:.,.,.	0/0:17:.,.,.	./.:0:.,.,.	0/0:13:.,.,.	./.:0:.,.,.	0/0:15:.,.,.	./.:0:.,.,.	0/0:18:.,.,.	0/0:16:.,.,.	0/0:8:.,.,.	0/0:6:.,.,.	0/0:11:.,.,.	0/0:12:.,.,.	0/0:7:.,.,.	0/0:15:.,.,.	./.:0:.,.,.	0/0:8:.,.,.	./.:0:.,.,.	./.:0:.,.,.	0/1:9:.,-8.67756,.
supercont1.10	3194543	5014	T	G	.	PASS	NS=47;AF=0.564,0.436	GT:DP:GL	1/0:11:.,-7.96026,.	./.:0:.,.,.	1/0:10:.,-8.38619,.	./.:0:.,.,.	0/0:14:.,.,.	0/0:10:.,.,.	./.:6:.,.,.	1/0:7:.,-6.44833,.	1/0:9:.,-8.67756,.	1/0:14:.,-12.8967,.	./.:6:.,.,.	./.:0:.,.,.	0/0:14:.,.,.	0/0:5:.,.,.	0/0:8:.,.,.	0/0:9:.,.,.	1/0:10:.,-8.38619,.	0/0:7:.,.,.	./.:0:.,.,.	1/0:9:.,-8.67756,.	0/0:5:.,.,.	./.:0:.,.,.	1/0:8:.,-6.08633,.	0/0:6:.,.,.	./.:5:.,.,.	0/0:8:.,.,.	1/1:9:.,.,.	1/0:5:.,-4.19309,.	1/0:12:.,-7.42971,.	0/0:9:.,.,.	0/0:16:.,.,.	1/1:7:.,.,.	0/0:8:.,.,.	1/1:12:.,.,.	./.:0:.,.,.	0/0:7:.,.,.	./.:6:.,.,.	1/0:10:.,-8.38619,.	0/0:6:.,.,.	./.:6:.,.,.	1/1:11:.,.,.
supercont1.10	3501549	5063	C	A	.	PASS	NS=60;AF=0.950,0.050	GT:DP:GL	0/0:7:.,.,.	0/0:8:.,.,.	0/0:18:.,.,.	0/0:16:.,.,.	0/0:7:.,.,.	0/0:13:.,.,.	0/0:8:.,.,.	0/0:7:.,.,.	0/0:6:.,.,.	0/0:11:.,.,.	0/0:9:.,.,.	0/0:7:.,.,.	0/0:16:.,.,.	0/0:13:.,.,.	0/0:12:.,.,.	0/0:9:.,.,.	0/0:15:.,.,.	0/0:23:.,.,.	0/0:11:.,.,.	0/0:9:.,.,.	0/0:11:.,.,.	0/0:12:.,.,.	0/0:7:.,.,.	0/0:8:.,.,.	1/0:13:.,-6.81536,.	0/0:13:.,.,.	0/0:12:.,.,.	0/0:10:.,.,.	0/0:22:.,.,.	1/0:13:.,-13.1063,.	0/0:14:.,.,.	0/0:7:.,.,.	0/0:11:.,.,.	0/0:13:.,.,.	0/0:9:.,.,.	./.:0:.,.,.	0/0:11:.,.,.	0/0:10:.,.,.	1/0:7:.,-6.44833,.	0/0:10:.,.,.	0/0:20:.,.,.
supercont1.10	3583472	5083	G	T	.	PASS	NS=55;AF=0.973,0.027	GT:DP:GL	0/0:15:.,.,.	0/0:7:.,.,.	0/0:9:.,.,.	0/0:8:.,.,.	0/0:7:.,.,.	0/0:11:.,.,.	./.:0:.,.,.	./.:0:.,.,.	0/0:10:.,.,.	0/0:12:.,.,.	0/0:6:.,.,.	./.:0:.,.,.	0/0:11:.,.,.	0/0:7:.,.,.	0/0:15:.,.,.	0/0:6:.,.,.	0/0:6:.,.,.	0/0:15:.,.,.	1/0:8:.,-6.08633,.	1/0:13:.,-10.2875,.	0/0:6:.,.,.	./.:0:.,.,.	0/0:11:.,.,.	0/0:14:.,.,.	0/0:8:.,.,.	0/0:13:.,.,.	0/0:6:.,.,.	0/0:6:.,.,.	0/0:9:.,.,.	0/0:12:.,.,.	1/0:9:.,-5.57228,.	0/0:5:.,.,.	0/0:9:.,.,.	./.:0:.,.,.	0/0:13:.,.,.	0/0:9:.,.,.	0/0:6:.,.,.	0/0:8:.,.,.	0/0:11:.,.,.	./.:0:.,.,.	0/0:9:.,.,.
supercont1.10	3586042	5085	T	G	.	PASS	NS=55;AF=0.982,0.018	GT:DP:GL	0/0:10:.,.,.	0/0:7:.,.,.	0/0:12:.,.,.	./.:0:.,.,.	0/0:6:.,.,.	0/0:15:.,.,.	0/0:6:.,.,.	0/0:5:.,.,.	0/0:6:.,.,.	./.:6:.,.,.	./.:0:.,.,.	0/1:5:.,-4.19309,.	0/0:11:.,.,.	./.:0:.,.,.	0/0:7:.,.,.	0/0:8:.,.,.	0/1:10:.,-4.94602,.	0/0:9:.,.,.	./.:0:.,.,.	0/0:9:.,.,.	0/0:8:.,.,.	0/0:6:.,.,.	0/0:7:.,.,.	0/0:6:.,.,.	0/0:5:.,.,.	0/0:10:.,.,.	0/0:7:.,.,.	0/0:7:.,.,.	0/0:7:.,.,.	0/0:7:.,.,.	0/0:11:.,.,.	0/0:7:.,.,.	./.:0:.,.,.	./.:0:.,.,.	0/0:7:.,.,.	0/0:9:.,.,.	0/0:5:.,.,.	0/0:5:.,.,.	./.:0:.,.,.	0/0:5:.,.,.	0/0:9:.,.,.
supercont1.10	3586050	5085	A	T	.	PASS	NS=56;AF=0.982,0.018	GT:DP:GL	0/0:10:.,.,.	0/0:7:.,.,.	0/0:12:.,.,.	./.:0:.,.,.	0/0:6:.,.,.	0/0:15:.,.,.	0/0:6:.,.,.	0/0:5:.,.,.	0/0:6:.,.,.	./.:6:.,.,.	./.:0:.,.,.	1/0:5:.,-4.19309,.	0/0:11:.,.,.	./.:0:.,.,.	0/0:7:.,.,.	0/0:8:.,.,.	1/0:10:.,-4.94602,.	0/0:9:.,.,.	./.:0:.,.,.	0/0:9:.,.,.	0/0:8:.,.,.	0/0:6:.,.,.	0/0:7:.,.,.	0/0:6:.,.,.	0/0:5:.,.,.	0/0:10:.,.,.	0/0:7:.,.,.	0/0:7:.,.,.	0/0:7:.,.,.	0/0:7:.,.,.	0/0:11:.,.,.	0/0:7:.,.,.	./.:0:.,.,.	./.:0:.,.,.	0/0:7:.,.,.	0/0:9:.,.,.	0/0:5:.,.,.	0/0:5:.,.,.	./.:0:.,.,.	0/0:5:.,.,.	0/0:9:.,.,.
supercont1.10	3724704	5099	T	A	.	PASS	NS=50;AF=0.880,0.120	GT:DP:GL	0/1:12:.,-7.42971,.	./.:0:.,.,.	0/0:13:.,.,.	0/0:10:.,.,.	0/0:14:.,.,.	0/0:14:.,.,.	0/0:9:.,.,.	0/0:6:.,.,.	0/0:5:.,.,.	0/0:7:.,.,.	0/0:11:.,.,.	0/0:7:.,.,.	0/1:10:.,-8.38619,.	0/0:9:.,.,.	0/0:16:.,.,.	0/1:16:.,-4.60291,.	0/0:7:.,.,.	0/0:9:.,.,.	./.:0:.,.,.	./.:0:.,.,.	0/0:9:.,.,.	./.:7:.,.,.	0/0:7:.,.,.	0/0:12:.,.,.	0/0:11:.,.,.	0/0:9:.,.,.	./.:5:.,.,.	0/0:7:.,.,.	0/0:8:.,.,.	0/0:14:.,.,.	0/0:16:.,.,.	./.:9:.,.,.	./.:0:.,.,.	0/0:8:.,.,.	0/1:9:.,-5.57228,.	0/0:12:.,.,.	./.:9:.,.,.	0/0:10:.,.,.	./.:0:.,.,.	0/0:7:.,.,.	1/1:13:.,.,.
supercont1.10	3724715	5099	C	A	.	PASS	NS=47;AF=0.723,0.277	GT:DP:GL	0/0:12:.,.,.	./.:0:.,.,.	./.:13:.,.,.	0/0:10:.,.,.	./.:14:.,.,.	1/1:14:.,.,.	0/0:9:.,.,.	0/0:6:.,.,.	0/0:5:.,.,.	0/0:7:.,.,.	./.:11:.,.,.	0/1:7:.,-6.44833,.	0/1:10:.,-8.38619,.	1/1:9:.,.,.	1/1:16:.,.,.	0/0:16:.,.,.	0/0:7:.,.,.	./.:9:.,.,.	./.:0:.,.,.	./.:0:.,.,.	1/1:9:.,.,.	./.:7:.,.,.	./.:7:.,.,.	0/0:12:.,.,.	0/1:11:.,-4.23339,.	1/1:9:.,.,.	0/0:5:.,.,.	0/1:7:.,-6.44833,.	0/1:8:.,-6.08633,.	0/1:14:.,-6.13233,.	0/1:16:.,-12.1727,.	0/0:9:.,.,.	./.:0:.,.,.	0/0:8:.,.,.	0/1:9:.,-5.57228,.	0/0:12:.,.,.	./.:9:.,.,.	0/1:10:.,-4.94602,.	./.:0:.,.,.	0/1:7:.,-6.44833,.	0/0:13:.,.,.
supercont1.10	3724730	5099	T	C	.	PASS	NS=54;AF=0.917,0.083	GT:DP:GL	0/0:12:.,.,.	./.:0:.,.,.	0/0:13:.,.,.	0/0:10:.,.,.	0/0:14:.,.,.	0/0:14:.,.,.	0/0:9:.,.,.	0/0:6:.,.,.	0/0:5:.,.,.	0/0:7:.,.,.	0/0:11:.,.,.	0/0:7:.,.,.	0/0:10:.,.,.	0/0:9:.,.,.	0/0:16:.,.,.	0/0:16:.,.,.	0/0:7:.,.,.	0/0:9:.,.,.	./.:0:.,.,.	./.:0:.,.,.	0/0:9:.,.,.	0/0:7:.,.,.	0/0:7:.,.,.	0/0:12:.,.,.	0/1:11:.,-4.23339,.	0/0:9:.,.,.	0/0:5:.,.,.	0/0:7:.,.,.	0/0:8:.,.,.	0/1:14:.,-6.13233,.	0/0:16:.,.,.	0/0:9:.,.,.	./.:0:.,.,.	1/1:8:.,.,.	0/0:9:.,.,.	0/0:12:.,.,.	0/0:9:.,.,.	0/0:10:.,.,.	./.:0:.,.,.	0/1:7:.,-6.44833,.	0/0:13:.,.,.
supercont1.10	3724736	5099	G	A	.	PASS	NS=47;AF=0.723,0.277	GT:DP:GL	0/0:12:.,.,.	./.:0:.,.,.	./.:13:.,.,.	0/0:10:.,.,.	./.:14:.,.,.	1/1:14:.,.,.	0/0:9:.,.,.	0/0:6:.,.,.	0/0:5:.,.,.	0/0:7:.,.,.	./.:11:.,.,.	0/1:7:.,-6.44833,.	0/1:10:.,-8.38619,.	1/1:9:.,.,.	1/1:16:.,.,.	0/0:16:.,.,.	0/0:7:.,.,.	./.:9:.,.,.	./.:0:.,.,.	./.:0:.,.,.	1/1:9:.,.,.	./.:7:.,.,.	./.:7:.,.,.	0/0:12:.,.,.	0/1:11:.,-4.23339,.	1/1:9:.,.,.	0/0:5:.,.,.	0/1:7:.,-6.44833,.	0/1:8:.,-6.08633,.	0/1:14:.,-6.13233,.	0/1:16:.,-12.1727,.	0/0:9:.,.,.	./.:0:.,.,.	0/0:8:.,.,.	0/1:9:.,-5.57228,.	0/0:12:.,.,.	./.:9:.,.,.	0/1:10:.,-4.94602,.	./.:0:.,.,.	0/1:7:.,-6.44833,.	0/0:13:.,.,.
supercont1.10	3724756	5099	C	T	.	PASS	NS=56;AF=0.982,0.018	GT:DP:GL	0/0:12:.,.,.	./.:0:.,.,.	0/0:13:.,.,.	0/0:10:.,.,.	0/0:14:.,.,.	0/0:14:.,.,.	0/0:9:.,.,.	0/0:6:.,.,.	0/0:5:.,.,.	0/0:7:.,.,.	0/0:11:.,.,.	0/0:7:.,.,.	0/0:10:.,.,.	0/0:9:.,.,.	0/0:16:.,.,.	0/0:16:.,.,.	0/0:7:.,.,.	0/0:9:.,.,.	./.:0:.,.,.	./.:0:.,.,.	0/0:9:.,.,.	0/0:7:.,.,.	0/0:7:.,.,.	0/0:12:.,.,.	0/0:11:.,.,.	0/0:9:.,.,.	0/0:5:.,.,.	0/0:7:.,.,.	0/0:8:.,.,.	0/0:14:.,.,.	0/0:16:.,.,.	0/0:9:.,.,.	./.:0:.,.,.	1/0:8:.,-8.7889,.	0/0:9:.,.,.	0/0:12:.,.,.	0/0:9:.,.,.	0/0:10:.,.,.	./.:0:.,.,.	1/0:7:.,-6.44833,.	0/0:13:.,.,.
supercont1.100	140034	223	G	A	.	PASS	NS=46;AF=0.935,0.065	GT:DP:GL	0/0:5:.,.,.	./.:12:.,.,.	./.:17:.,.,.	0/1:18:.,-7.30315,.	0/0:18:.,.,.	0/1:15:.,-15.3139,.	0/0:8:.,.,.	./.:16:.,.,.	./.:13:.,.,.	0/1:20:.,-13.5526,.	./.:12:.,.,.	./.:0:.,.,.	0/0:19:.,.,.	0/1:16:.,-15.1299,.	./.:18:.,.,.	0/0:8:.,.,.	0/0:6:.,.,.	0/0:8:.,.,.	./.:0:.,.,.	./.:0:.,.,.	0/0:5:.,.,.	./.:0:.,.,.	0/0:9:.,.,.	./.:0:.,.,.	0/0:8:.,.,.	./.:0:.,.,.	0/0:19:.,.,.	./.:0:.,.,.	0/0:10:.,.,.	0/0:10:.,.,.	0/0:21:.,.,.	0/0:6:.,.,.	0/0:19:.,.,.	0/0:17:.,.,.	0/0:11:.,.,.	./.:0:.,.,.	0/0:10:.,.,.	0/0:13:.,.,.	./.:0:.,.,.	0/0:18:.,.,.	0/0:6:.,.,.
supercont1.100	362978	399	C	T	.	PASS	NS=54;AF=0.861,0.139	GT:DP:GL	0/1:15:.,-15.3139,.	0/0:5:.,.,.	./.:0:.,.,.	0/0:10:.,.,.	0/0:11:.,.,.	0/0:13:.,.,.	0/0:9:.,.,.	0/0:8:.,.,.	0/0:16:.,.,.	0/0:24:.,.,.	0/0:11:.,.,.	0/0:10:.,.,.	0/0:10:.,.,.	0/0:12:.,.,.	0/0:11:.,.,.	0/1:11:.,-7.96026,.	1/1:9:.,.,.	./.:0:.,.,.	0/0:9:.,.,.	0/0:8:.,.,.	0/0:12:.,.,.	./.:7:.,.,.	0/0:16:.,.,.	0/0:11:.,.,.	0/0:7:.,.,.	0/1:6:.,-6.59167,.	0/0:6:.,.,.	0/0:11:.,.,.	0/0:13:.,.,.	0/0:8:.,.,.	./.:5:.,.,.	./.:0:.,.,.	0/0:11:.,.,.	0/0:8:.,.,.	./.:0:.,.,.	1/1:9:.,.,.	0/0:9:.,.,.	0/0:14:.,.,.	./.:0:.,.,.	0/0:10:.,.,.	1/1:16:.,.,.
supercont1.100	630508	422	C	T	.	PASS	NS=49;AF=0.602,0.398	GT:DP:GL	0/1:15:.,-9.28713,.	./.:8:.,.,.	0/0:12:.,.,.	0/1:17:.,-11.6908,.	0/1:10:.,-8.38619,.	0/0:14:.,.,.	0/1:6:.,-6.59167,.	0/0:8:.,.,.	0/1:15:.,-15.3139,.	0/1:20:.,-9.89203,.	0/1:12:.,-7.42971,.	./.:0:.,.,.	1/1:13:.,.,.	0/1:12:.,-7.42971,.	0/1:10:.,-4.94602,.	1/1:9:.,.,.	0/1:11:.,-7.96026,.	0/0:13:.,.,.	0/1:9:.,-8.67756,.	0/1:8:.,-6.08633,.	1/1:6:.,.,.	0/1:11:.,-7.96026,.	0/0:15:.,.,.	0/0:8:.,.,.	./.:0:.,.,.	0/0:10:.,.,.	./.:7:.,.,.	./.:5:.,.,.	./.:9:.,.,.	1/1:13:.,.,.	0/1:12:.,-10.6512,.	0/0:7:.,.,.	1/1:14:.,.,.	1/1:17:.,.,.	./.:0:.,.,.	0/0:9:.,.,.	./.:7:.,.,.	./.:15:.,.,.	./.:0:.,.,.	1/1:8:.,.,.	0/0:13:.,.,.
supercont1.100	630583	422	G	A	.	PASS	NS=38;AF=0.737,0.263	GT:DP:GL	./.:15:.,.,.	./.:8:.,.,.	./.:12:.,.,.	./.:17:.,.,.	./.:10:.,.,.	./.:14:.,.,.	./.:6:.,.,.	./.:8:.,.,.	./.:15:.,.,.	./.:20:.,.,.	./.:12:.,.,.	./.:0:.,.,.	./.:13:.,.,.	./.:12:.,.,.	./.:10:.,.,.	./.:9:.,.,.	./.:11:.,.,.	1/0:13:.,-13.1063,.	1/0:9:.,-8.67756,.	1/0:8:.,-6.08633,.	0/0:6:.,.,.	0/0:11:.,.,.	1/0:15:.,-15.3139,.	1/1:8:.,.,.	./.:0:.,.,.	0/0:10:.,.,.	./.:7:.,.,.	./.:5:.,.,.	./.:9:.,.,.	0/0:13:.,.,.	0/0:12:.,.,.	1/1:7:.,.,.	0/0:14:.,.,.	0/0:17:.,.,.	./.:0:.,.,.	1/0:9:.,-5.57228,.	0/0:7:.,.,.	./.:15:.,.,.	./.:0:.,.,.	0/0:8:.,.,.	0/0:13:.,.,.
supercont1.100	770338	430	C	A	.	PASS	NS=53;AF=0.915,0.085	GT:DP:GL	0/0:10:.,.,.	0/0:9:.,.,.	0/0:14:.,.,.	0/0:11:.,.,.	1/0:11:.,-10.8951,.	1/0:13:.,-10.2875,.	1/0:9:.,-5.57228,.	0/0:5:.,.,.	0/0:11:.,.,.	0/0:15:.,.,.	0/0:14:.,.,.	1/0:8:.,-8.7889,.	0/0:15:.,.,.	0/0:13:.,.,.	0/0:12:.,.,.	0/0:16:.,.,.	0/0:18:.,.,.	0/0:9:.,.,.	1/0:10:.,-8.38619,.	1/1:6:.,.,.	./.:0:.,.,.	./.:0:.,.,.	./.:0:.,.,.	./.:0:.,.,.	./.:0:.,.,.	0/0:13:.,.,.	1/0:12:.,-13.1833,.	./.:7:.,.,.	0/0:13:.,.,.	0/0:10:.,.,.	./.:0:.,.,.	./.:0:.,.,.	0/0:12:.,.,.	0/0:6:.,.,.	0/0:16:.,.,.	0/0:8:.,.,.	0/0:18:.,.,.	1/0:12:.,-10.6512,.	./.:0:.,.,.	0/0:7:.,.,.	0/0:19:.,.,.
supercont1.100	896665	455	C	A	.	PASS	NS=55;AF=0.991,0.009	GT:DP:GL	0/0:14:.,.,.	0/0:6:.,.,.	0/0:11:.,.,.	0/0:10:.,.,.	0/0:14:.,.,.	0/0:7:.,.,.	0/0:8:.,.,.	0/0:21:.,.,.	0/0:11:.,.,.	0/0:16:.,.,.	0/0:12:.,.,.	0/0:6:.,.,.	0/0:12:.,.,.	0/0:19:.,.,.	0/0:8:.,.,.	0/0:14:.,.,.	0/0:9:.,.,.	0/0:13:.,.,.	0/0:5:.,.,.	0/0:12:.,.,.	0/0:10:.,.,.	0/0:6:.,.,.	0/0:5:.,.,.	./.:0:.,.,.	0/0:6:.,.,.	0/0:5:.,.,.	0/0:10:.,.,.	./.:0:.,.,.	0/0:6:.,.,.	0/0:9:.,.,.	0/0:10:.,.,.	0/0:14:.,.,.	0/0:9:.,.,.	0/0:11:.,.,.	0/0:7:.,.,.	0/0:10:.,.,.	0/0:6:.,.,.	./.:0:.,.,.	./.:0:.,.,.	0/0:6:.,.,.	0/0:12:.,.,.
supercont1.100	896870	456	G	A	.	PASS	NS=54;AF=0.991,0.009	GT:DP:GL	0/0:14:.,.,.	0/0:6:.,.,.	0/0:11:.,.,.	0/0:11:.,.,.	0/0:14:.,.,.	0/0:7:.,.,.	0/0:8:.,.,.	0/1:21:.,-16.3758,.	0/0:12:.,.,.	0/0:15:.,.,.	0/0:13:.,.,.	0/0:7:.,.,.	0/0:13:.,.,.	0/0:19:.,.,.	0/0:8:.,.,.	0/0:14:.,.,.	0/0:9:.,.,.	0/0:14:.,.,.	0/0:5:.,.,.	0/0:12:.,.,.	0/0:11:.,.,.	0/0:6:.,.,.	0/0:5:.,.,.	./.:0:.,.,.	0/0:6:.,.,.	0/0:6:.,.,.	0/0:12:.,.,.	./.:0:.,.,.	./.:0:.,.,.	0/0:10:.,.,.	0/0:14:.,.,.	0/0:16:.,.,.	0/0:10:.,.,.	0/0:12:.,.,.	0/0:7:.,.,.	0/0:11:.,.,.	0/0:6:.,.,.	./.:0:.,.,.	./.:0:.,.,.	./.:0:.,.,.	0/0:12:.,.,.
supercont1.100	1152320	199	A	T	.	PASS	NS=57;AF=0.553,0.447	GT:DP:GL	0/0:13:.,.,.	./.:0:.,.,.	0/0:14:.,.,.	0/0:8:.,.,.	./.:0:.,.,.	0/0:6:.,.,.	./.:0:.,.,.	./.:0:.,.,.	0/0:9:.,.,.	0/0:17:.,.,.	0/0:9:.,.,.	./.:0:.,.,.	./.:0:.,.,.	0/0:12:.,.,.	0/0:9:.,.,.	0/0:6:.,.,.	0/0:10:.,.,.	1/0:17:.,-11.6908,.	1/0:5:.,-4.19309,.	1/0:12:.,-7.42971,.	1/0:20:.,-16.7724,.	1/0:12:.,-10.6512,.	1/0:16:.,-17.5778,.	1/1:16:.,.,.	1/0:8:.,-6.08633,.	1/0:22:.,-19.0437,.	1/0:16:.,-12.1727,.	./.:6:.,.,.	1/0:30:.,-25.1586,.	1/0:18:.,-11.1446,.	1/0:11:.,-4.23339,.	1/1:7:.,.,.	1/0:22:.,-21.7902,.	./.:20:.,.,.	1/0:16:.,-15.1299,.	1/0:13:.,-10.2875,.	./.:22:.,.,.	1/0:14:.,-15.3806,.	1/0:10:.,-4.94602,.	1/0:8:.,-8.7889,.	1/0:15:.,-5.39194,.
supercont1.100	1152350	199	A	T	.	PASS	NS=57;AF=0.553,0.447	GT:DP:GL	0/0:13:.,.,.	./.:0:.,.,.	0/0:14:.,.,.	0/0:8:.,.,.	./.:0:.,.,.	0/0:6:.,.,.	./.:0:.,.,.	./.:0:.,.,.	0/0:9:.,.,.	0/0:17:.,.,.	0/0:9:.,.,.	./.:0:.,.,.	./.:0:.,.,.	0/0:12:.,.,.	0/0:9:.,.,.	0/0:6:.,.,.	0/0:10:.,.,.	1/0:17:.,-11.6908,.	1/0:5:.,-4.19309,.	1/0:12:.,-7.42971,.	1/0:20:.,-16.7724,.	1/0:12:.,-10.6512,.	1/0:16:.,-17.5778,.	1/1:16:.,.,.	1/0:8:.,-6.08633,.	1/0:22:.,-19.0437,.	1/0:16:.,-12.1727,.	./.:6:.,.,.	1/0:30:.,-25.1586,.	1/0:18:.,-11.1446,.	1/0:11:.,-4.23339,.	1/1:7:.,.,.	1/0:22:.,-21.7902,.	./.:20:.,.,.	1/0:16:.,-15.1299,.	1/0:13:.,-10.2875,.	./.:22:.,.,.	1/0:14:.,-15.3806,.	1/0:10:.,-4.94602,.	1/0:8:.,-8.7889,.	1/0:15:.,-5.39194,.
supercont1.100	1374426	219	A	G	.	PASS	NS=57;AF=0.930,0.070	GT:DP:GL	0/0:17:.,.,.	./.:0:.,.,.	0/0:15:.,.,.	0/1:10:.,-10.9861,.	0/1:7:.,-6.44833,.	0/1:14:.,-9.82719,.	./.:0:.,.,.	0/0:9:.,.,.	0/0:12:.,.,.	0/0:7:.,.,.	0/0:11:.,.,.	./.:7:.,.,.	0/0:12:.,.,.	0/0:11:.,.,.	0/0:17:.,.,.	0/1:15:.,-9.28713,.	0/0:7:.,.,.	0/0:13:.,.,.	./.:0:.,.,.	0/0:5:.,.,.	0/0:7:.,.,.	./.:0:.,.,.	0/0:15:.,.,.	./.:0:.,.,.	./.:0:.,.,.	0/0:5:.,.,.	0/1:17:.,-14.8484,.	./.:0:.,.,.	0/0:5:.,.,.	./.:0:.,.,.	0/0:6:.,.,.	0/0:5:.,.,.	0/0:8:.,.,.	0/0:15:.,.,.	1/1:7:.,.,.	0/0:5:.,.,.	0/0:10:.,.,.	0/1:8:.,-8.7889,.	./.:0:.,.,.	0/0:7:.,.,.	0/0:12:.,.,.
supercont1.100	1374442	219	A	T	.	PASS	NS=47;AF=0.553,0.447	GT:DP:GL	0/0:17:.,.,.	./.:0:.,.,.	0/1:15:.,-15.3139,.	1/1:10:.,.,.	0/1:7:.,-6.44833,.	1/1:14:.,.,.	./.:0:.,.,.	1/1:9:.,.,.	0/1:12:.,-7.42971,.	./.:7:.,.,.	0/1:11:.,-10.8951,.	./.:7:.,.,.	0/1:12:.,-10.6512,.	0/1:11:.,-10.8951,.	./.:17:.,.,.	1/1:15:.,.,.	0/1:7:.,-6.44833,.	0/0:13:.,.,.	./.:0:.,.,.	0/0:5:.,.,.	./.:7:.,.,.	./.:0:.,.,.	0/1:15:.,-12.5793,.	./.:0:.,.,.	./.:0:.,.,.	0/1:5:.,-4.19309,.	0/1:17:.,-14.8484,.	./.:0:.,.,.	1/1:5:.,.,.	./.:0:.,.,.	./.:6:.,.,.	0/1:5:.,-4.19309,.	0/0:8:.,.,.	./.:15:.,.,.	1/1:7:.,.,.	0/0:5:.,.,.	0/1:10:.,-10.9861,.	1/1:8:.,.,.	./.:0:.,.,.	0/0:7:.,.,.	0/0:12:.,.,.
supercont1.100	1374601	220	T	A	.	PASS	NS=49;AF=0.531,0.469	GT:DP:GL	1/1:17:.,.,.	./.:0:.,.,.	0/1:15:.,-15.3139,.	0/0:11:.,.,.	0/1:7:.,-6.44833,.	0/0:15:.,.,.	0/1:6:.,-6.59167,.	0/0:9:.,.,.	0/1:12:.,-7.42971,.	./.:8:.,.,.	0/1:10:.,-10.9861,.	./.:7:.,.,.	0/1:12:.,-10.6512,.	0/1:12:.,-10.6512,.	./.:17:.,.,.	0/0:16:.,.,.	0/1:8:.,-8.7889,.	1/1:13:.,.,.	./.:0:.,.,.	0/0:5:.,.,.	0/1:8:.,-6.08633,.	./.:0:.,.,.	0/0:17:.,.,.	0/1:5:.,-4.19309,.	./.:0:.,.,.	./.:6:.,.,.	0/1:16:.,-12.1727,.	./.:0:.,.,.	./.:0:.,.,.	./.:0:.,.,.	./.:6:.,.,.	0/1:6:.,-6.59167,.	1/1:8:.,.,.	0/0:15:.,.,.	0/0:10:.,.,.	./.:5:.,.,.	0/1:10:.,-10.9861,.	0/0:8:.,.,.	./.:0:.,.,.	1/1:8:.,.,.	1/1:13:.,.,.
supercont1.100	1374639	220	C	T	.	PASS	NS=49;AF=0.551,0.449	GT:DP:GL	0/0:17:.,.,.	./.:0:.,.,.	1/0:15:.,-15.3139,.	1/1:11:.,.,.	1/0:7:.,-6.44833,.	1/1:15:.,.,.	1/0:6:.,-6.59167,.	1/1:9:.,.,.	1/0:12:.,-7.42971,.	./.:8:.,.,.	1/0:10:.,-10.9861,.	./.:7:.,.,.	1/0:12:.,-10.6512,.	1/0:12:.,-10.6512,.	./.:17:.,.,.	1/1:16:.,.,.	1/0:8:.,-8.7889,.	0/0:13:.,.,.	./.:0:.,.,.	0/0:5:.,.,.	1/0:8:.,-6.08633,.	./.:0:.,.,.	1/0:17:.,-17.5189,.	1/0:5:.,-4.19309,.	./.:0:.,.,.	./.:6:.,.,.	1/0:16:.,-12.1727,.	./.:0:.,.,.	./.:0:.,.,.	./.:0:.,.,.	./.:6:.,.,.	1/0:6:.,-6.59167,.	0/0:8:.,.,.	./.:15:.,.,.	1/1:10:.,.,.	0/0:5:.,.,.	1/0:10:.,-10.9861,.	1/1:8:.,.,.	./.:0:.,.,.	0/0:8:.,.,.	0/0:13:.,.,.
supercont1.100	1520943	234	G	C	.	PASS	NS=51;AF=0.873,0.127	GT:DP:GL	0/0:12:.,.,.	./.:0:.,.,.	./.:0:.,.,.	1/1:6:.,.,.	0/1:16:.,-17.5778,.	1/1:6:.,.,.	./.:6:.,.,.	0/0:11:.,.,.	0/0:9:.,.,.	0/0:11:.,.,.	0/0:5:.,.,.	./.:0:.,.,.	0/0:7:.,.,.	0/0:9:.,.,.	0/0:11:.,.,.	0/1:11:.,-4.23339,.	0/0:11:.,.,.	0/0:12:.,.,.	./.:5:.,.,.	0/0:9:.,.,.	0/0:11:.,.,.	0/0:8:.,.,.	0/0:13:.,.,.	./.:0:.,.,.	./.:0:.,.,.	0/0:8:.,.,.	0/1:16:.,-15.1299,.	./.:6:.,.,.	./.:0:.,.,.	0/0:6:.,.,.	0/0:21:.,.,.	0/1:14:.,-9.82719,.	0/0:14:.,.,.	0/0:17:.,.,.	1/1:9:.,.,.	0/0:7:.,.,.	0/0:9:.,.,.	0/1:15:.,-12.5793,.	./.:0:.,.,.	0/0:6:.,.,.	0/0:11:.,.,.
supercont1.100	1647374	246	G	A	.	PASS	NS=68;AF=0.919,0.081	GT:DP:GL	0/0:17:.,.,.	0/0:8:.,.,.	0/0:11:.,.,.	0/0:10:.,.,.	0/0:5:.,.,.	0/0:15:.,.,.	0/0:5:.,.,.	0/0:9:.,.,.	0/0:11:.,.,.	0/0:21:.,.,.	./.:0:.,.,.	0/0:5:.,.,.	1/0:11:.,-7.96026,.	0/0:18:.,.,.	0/0:17:.,.,.	1/0:13:.,-10.2875,.	1/0:9:.,-5.57228,.	0/0:19:.,.,.	./.:0:.,.,.	0/0:12:.,.,.	1/0:19:.,-17.1021,.	1/0:5:.,-4.19309,.	0/0:8:.,.,.	./.:0:.,.,.	0/0:13:.,.,.	0/0:8:.,.,.	0/0:10:.,.,.	0/0:7:.,.,.	0/0:19:.,.,.	0/0:17:.,.,.	1/0:11:.,-4.23339,.	0/0:18:.,.,.	0/0:14:.,.,.	1/0:12:.,-7.42971,.	0/0:7:.,.,.	0/0:14:.,.,.	0/0:9:.,.,.	0/0:16:.,.,.	0/0:10:.,.,.	0/0:6:.,.,.	0/0:7:.,.,.
supercont1.100	1666488	249	C	T	.	PASS	NS=47;AF=0.734,0.266	GT:DP:GL	0/1:13:.,-10.2875,.	./.:0:.,.,.	0/1:10:.,-8.38619,.	1/1:7:.,.,.	0/1:13:.,-13.1063,.	1/1:10:.,.,.	0/1:8:.,-6.08633,.	1/1:6:.,.,.	./.:6:.,.,.	0/1:13:.,-10.2875,.	0/1:10:.,-10.9861,.	./.:7:.,.,.	0/0:9:.,.,.	0/1:6:.,-6.59167,.	0/1:15:.,-15.3139,.	0/1:14:.,-6.13233,.	0/0:11:.,.,.	0/0:8:.,.,.	./.:0:.,.,.	./.:0:.,.,.	0/0:11:.,.,.	0/0:8:.,.,.	./.:0:.,.,.	0/0:6:.,.,.	0/0:9:.,.,.	0/0:5:.,.,.	0/1:7:.,-6.44833,.	./.:0:.,.,.	./.:0:.,.,.	0/0:10:.,.,.	0/0:14:.,.,.	0/1:7:.,-6.44833,.	0/0:8:.,.,.	0/0:18:.,.,.	1/1:9:.,.,.	0/0:7:.,.,.	0/0:5:.,.,.	0/1:9:.,-5.57228,.	./.:0:.,.,.	0/0:9:.,.,.	0/0:9:.,.,.
supercont1.100	1666493	249	T	C	.	PASS	NS=47;AF=0.734,0.266	GT:DP:GL	1/0:13:.,-10.2875,.	./.:0:.,.,.	1/0:10:.,-8.38619,.	1/1:7:.,.,.	1/0:13:.,-13.1063,.	1/1:10:.,.,.	1/0:8:.,-6.08633,.	1/1:6:.,.,.	./.:6:.,.,.	1/0:13:.,-10.2875,.	1/0:10:.,-10.9861,.	./.:7:.,.,.	0/0:9:.,.,.	1/0:6:.,-6.59167,.	1/0:15:.,-15.3139,.	1/0:14:.,-6.13233,.	0/0:11:.,.,.	0/0:8:.,.,.	./.:0:.,.,.	./.:0:.,.,.	0/0:11:.,.,.	0/0:8:.,.,.	./.:0:.,.,.	0/0:6:.,.,.	0/0:9:.,.,.	0/0:5:.,.,.	1/0:7:.,-6.44833,.	./.:0:.,.,.	./.:0:.,.,.	0/0:10:.,.,.	0/0:14:.,.,.	1/0:7:.,-6.44833,.	0/0:8:.,.,.	0/0:18:.,.,.	1/1:9:.,.,.	0/0:7:.,.,.	0/0:5:.,.,.	1/0:9:.,-5.57228,.	./.:0:.,.,.	0/0:9:.,.,.	0/0:9:.,.,.
supercont1.100	2169598	311	C	T	.	PASS	NS=54;AF=0.833,0.167	GT:DP:GL	0/0:8:.,.,.	./.:6:.,.,.	0/1:9:.,-8.67756,.	0/1:11:.,-7.96026,.	0/0:5:.,.,.	./.:12:.,.,.	0/0:6:.,.,.	1/1:5:.,.,.	0/1:8:.,-8.7889,.	0/1:13:.,-10.2875,.	0/1:13:.,-13.1063,.	./.:0:.,.,.	0/1:10:.,-8.38619,.	1/1:9:.,.,.	0/1:13:.,-10.2875,.	./.:6:.,.,.	0/1:8:.,-8.7889,.	0/0:8:.,.,.	0/0:9:.,.,.	0/0:10:.,.,.	./.:0:.,.,.	./.:6:.,.,.	0/0:6:.,.,.	0/0:14:.,.,.	0/0:10:.,.,.	0/0:7:.,.,.	./.:0:.,.,.	0/0:6:.,.,.	0/0:9:.,.,.	0/0:13:.,.,.	0/0:5:.,.,.	0/0:13:.,.,.	0/0:6:.,.,.	0/1:11:.,-10.8951,.	0/0:9:.,.,.	0/0:7:.,.,.	0/0:15:.,.,.	0/0:9:.,.,.	0/0:5:.,.,.	0/0:6:.,.,.	0/0:15:.,.,.
supercont1.100	2169666	311	C	T	.	PASS	NS=57;AF=0.921,0.079	GT:DP:GL	0/0:8:.,.,.	0/0:6:.,.,.	0/0:9:.,.,.	0/0:11:.,.,.	0/1:5:.,-4.19309,.	./.:12:.,.,.	0/1:6:.,-6.59167,.	0/0:5:.,.,.	0/0:8:.,.,.	0/0:13:.,.,.	0/0:13:.,.,.	./.:0:.,.,.	0/0:10:.,.,.	0/0:9:.,.,.	0/0:13:.,.,.	0/0:6:.,.,.	0/0:8:.,.,.	0/0:8:.,.,.	0/0:9:.,.,.	0/0:10:.,.,.	./.:0:.,.,.	0/0:6:.,.,.	0/0:6:.,.,.	0/1:14:.,-12.8967,.	0/1:10:.,-8.38619,.	0/0:7:.,.,.	./.:0:.,.,.	./.:6:.,.,.	0/1:9:.,-5.57228,.	0/1:13:.,-13.1063,.	0/1:5:.,-4.19309,.	0/0:13:.,.,.	0/0:6:.,.,.	0/0:11:.,.,.	0/0:9:.,.,.	0/0:7:.,.,.	0/0:15:.,.,.	0/1:9:.,-5.57228,.	./.:5:.,.,.	0/0:6:.,.,.	0/0:15:.,.,.
supercont1.100	2515460	357	A	C	.	PASS	NS=63;AF=0.960,0.040	GT:DP:GL	0/0:11:.,.,.	0/0:7:.,.,.	0/0:7:.,.,.	0/0:15:.,.,.	0/0:10:.,.,.	0/0:17:.,.,.	0/0:6:.,.,.	0/0:8:.,.,.	0/0:11:.,.,.	0/0:16:.,.,.	0/0:9:.,.,.	./.:0:.,.,.	0/0:5:.,.,.	0/0:6:.,.,.	0/0:10:.,.,.	0/0:10:.,.,.	0/0:13:.,.,.	0/0:16:.,.,.	./.:0:.,.,.	0/0:11:.,.,.	0/0:6:.,.,.	0/0:7:.,.,.	0/0:8:.,.,.	0/0:5:.,.,.	0/0:13:.,.,.	0/0:5:.,.,.	0/0:17:.,.,.	./.:0:.,.,.	0/0:7:.,.,.	0/0:12:.,.,.	0/0:12:.,.,.	0/0:10:.,.,.	0/0:15:.,.,.	0/0:6:.,.,.	0/0:10:.,.,.	0/0:13:.,.,.	0/0:15:.,.,.	0/1:8:.,-6.08633,.	0/0:7:.,.,.	0/0:9:.,.,.	0/0:16:.,.,.
supercont1.100	2515468	357	C	T	.	PASS	NS=63;AF=0.960,0.040	GT:DP:GL	0/0:11:.,.,.	0/0:7:.,.,.	0/0:7:.,.,.	0/0:15:.,.,.	0/0:10:.,.,.	0/0:17:.,.,.	0/0:6:.,.,.	0/0:8:.,.,.	0/0:11:.,.,.	0/0:16:.,.,.	0/0:9:.,.,.	./.:0:.,.,.	0/0:5:.,.,.	0/0:6:.,.,.	0/0:10:.,.,.	0/0:10:.,.,.	0/0:13:.,.,.	0/0:16:.,.,.	./.:0:.,.,.	0/0:11:.,.,.	0/0:6:.,.,.	0/0:7:.,.,.	0/0:8:.,.,.	0/0:5:.,.,.	0/0:13:.,.,.	0/0:5:.,.,.	0/0:17:.,.,.	./.:0:.,.,.	0/0:7:.,.,.	0/0:12:.,.,.	0/0:12:.,.,.	0/0:10:.,.,.	0/0:15:.,.,.	0/0:6:.,.,.	0/0:10:.,.,.	0/0:13:.,.,.	0/0:15:.,.,.	0/1:8:.,-6.08633,.	0/0:7:.,.,.	0/0:9:.,.,.	0/0:16:.,.,.
supercont1.100	2515643	358	G	A	.	PASS	NS=57;AF=0.807,0.193	GT:DP:GL	0/1:11:.,-10.8951,.	0/0:6:.,.,.	0/1:8:.,-6.08633,.	0/0:15:.,.,.	0/1:10:.,-4.94602,.	0/0:16:.,.,.	./.:6:.,.,.	0/0:8:.,.,.	./.:7:.,.,.	0/1:16:.,-8.68018,.	0/0:7:.,.,.	./.:0:.,.,.	0/1:5:.,-4.19309,.	./.:5:.,.,.	0/1:10:.,-4.94602,.	0/0:10:.,.,.	0/1:11:.,-7.96026,.	0/1:16:.,-15.1299,.	./.:0:.,.,.	0/1:10:.,-8.38619,.	0/1:5:.,-4.19309,.	0/0:7:.,.,.	0/0:8:.,.,.	0/0:8:.,.,.	0/0:15:.,.,.	./.:0:.,.,.	0/0:18:.,.,.	./.:0:.,.,.	0/0:6:.,.,.	0/0:12:.,.,.	0/0:10:.,.,.	0/1:11:.,-7.96026,.	0/1:13:.,-10.2875,.	0/1:6:.,-6.59167,.	0/0:9:.,.,.	1/1:13:.,.,.	0/0:15:.,.,.	0/0:8:.,.,.	0/0:7:.,.,.	0/0:7:.,.,.	0/0:15:.,.,.
supercont1.100	2515656	358	C	T	.	PASS	NS=58;AF=0.966,0.034	GT:DP:GL	0/0:11:.,.,.	0/0:6:.,.,.	0/0:8:.,.,.	0/0:15:.,.,.	0/0:10:.,.,.	0/0:16:.,.,.	0/0:6:.,.,.	0/0:8:.,.,.	0/0:7:.,.,.	0/0:16:.,.,.	0/0:7:.,.,.	./.:0:.,.,.	0/0:5:.,.,.	0/0:5:.,.,.	0/0:10:.,.,.	0/0:10:.,.,.	0/0:11:.,.,.	0/0:16:.,.,.	./.:0:.,.,.	0/0:10:.,.,.	0/0:5:.,.,.	0/0:7:.,.,.	0/0:8:.,.,.	0/0:8:.,.,.	0/0:15:.,.,.	./.:0:.,.,.	0/0:18:.,.,.	./.:0:.,.,.	0/0:6:.,.,.	0/0:12:.,.,.	0/0:10:.,.,.	0/0:11:.,.,.	0/0:13:.,.,.	0/0:6:.,.,.	0/0:9:.,.,.	0/0:13:.,.,.	0/0:15:.,.,.	1/0:8:.,-6.08633,.	0/0:7:.,.,.	0/0:7:.,.,.	0/0:15:.,.,.
supercont1.100	2515661	358	T	G	.	PASS	NS=57;AF=0.912,0.088	GT:DP:GL	0/0:11:.,.,.	0/0:6:.,.,.	0/0:8:.,.,.	0/0:15:.,.,.	0/0:10:.,.,.	0/0:16:.,.,.	0/0:6:.,.,.	0/0:8:.,.,.	0/0:7:.,.,.	0/0:16:.,.,.	0/0:7:.,.,.	./.:0:.,.,.	0/1:5:.,-4.19309,.	0/0:5:.,.,.	0/0:10:.,.,.	0/1:10:.,-4.94602,.	0/1:11:.,-7.96026,.	0/0:16:.,.,.	./.:0:.,.,.	0/0:10:.,.,.	0/0:5:.,.,.	0/0:7:.,.,.	0/0:8:.,.,.	0/1:8:.,-6.08633,.	./.:15:.,.,.	./.:0:.,.,.	0/0:18:.,.,.	./.:0:.,.,.	0/1:6:.,-6.59167,.	0/1:12:.,-10.6512,.	0/0:10:.,.,.	0/0:11:.,.,.	0/0:13:.,.,.	0/0:6:.,.,.	0/0:9:.,.,.	0/0:13:.,.,.	0/0:15:.,.,.	0/0:8:.,.,.	0/1:7:.,-6.44833,.	0/0:7:.,.,.	0/0:15:.,.,.
supercont1.100	2641342	385	A	T	.	PASS	NS=57;AF=0.991,0.009	GT:DP:GL	./.:0:.,.,.	./.:0:.,.,.	./.:0:.,.,.	./.:0:.,.,.	./.:0:.,.,.	./.:0:.,.,.	./.:0:.,.,.	./.:0:.,.,.	./.:0:.,.,.	./.:0:.,.,.	./.:0:.,.,.	./.:0:.,.,.	./.:0:.,.,.	./.:0:.,.,.	./.:0:.,.,.	./.:0:.,.,.	./.:0:.,.,.	0/0:49:.,.,.	0/0:21:.,.,.	0/0:30:.,.,.	0/0:43:.,.,.	0/0:28:.,.,.	0/0:50:.,.,.	0/0:23:.,.,.	0/0:44:.,.,.	1/0:20:.,-5.75364,.	0/0:60:.,.,.	0/0:58:.,.,.	0/0:64:.,.,.	0/0:51:.,.,.	0/0:71:.,.,.	0/0:32:.,.,.	0/0:40:.,.,.	0/0:68:.,.,.	0/0:33:.,.,.	0/0:42:.,.,.	0/0:65:.,.,.	0/0:25:.,.,.	0/0:34:.,.,.	0/0:39:.,.,.	0/0:53:.,.,.
supercont1.100	2641384	385	G	A	.	PASS	NS=57;AF=0.991,0.009	GT:DP:GL	./.:0:.,.,.	./.:0:.,.,.	./.:0:.,.,.	./.:0:.,.,.	./.:0:.,.,.	./.:0:.,.,.	./.:0:.,.,.	./.:0:.,.,.	./.:0:.,.,.	./.:0:.,.,.	./.:0:.,.,.	./.:0:.,.,.	./.:0:.,.,.	./.:0:.,.,.	./.:0:.,.,.	./.:0:.,.,.	./.:0:.,.,.	0/0:49:.,.,.	0/0:21:.,.,.	0/0:30:.,.,.	0/0:43:.,.,.	0/0:28:.,.,.	0/0:50:.,.,.	0/0:23:.,.,.	0/0:44:.,.,.	0/1:20:.,-5.75364,.	0/0:60:.,.,.	0/0:58:.,.,.	0/0:64:.,.,.	0/0:51:.,.,.	0/0:71:.,.,.	0/0:32:.,.,.	0/0:40:.,.,.	0/0:68:.,.,.	0/0:33:.,.,.	0/0:42:.,.,.	0/0:65:.,.,.	0/0:25:.,.,.	0/0:34:.,.,.	0/0:39:.,.,.	0/0:53:.,.,.
supercont1.100	2641390	385	T	A	.	PASS	NS=46;AF=0.891,0.109	GT:DP:GL	./.:0:.,.,.	./.:0:.,.,.	./.:0:.,.,.	./.:0:.,.,.	./.:0:.,.,.	./.:0:.,.,.	./.:0:.,.,.	./.:0:.,.,.	./.:0:.,.,.	./.:0:.,.,.	./.:0:.,.,.	./.:0:.,.,.	./.:0:.,.,.	./.:0:.,.,.	./.:0:.,.,.	./.:0:.,.,.	./.:0:.,.,.	./.:49:.,.,.	0/0:21:.,.,.	0/0:30:.,.,.	0/0:43:.,.,.	0/1:28:.,-8.0551,.	0/0:50:.,.,.	0/1:23:.,-7.70094,.	./.:44:.,.,.	0/0:20:.,.,.	0/0:60:.,.,.	0/0:58:.,.,.	0/0:64:.,.,.	./.:51:.,.,.	0/0:71:.,.,.	0/0:32:.,.,.	./.:40:.,.,.	0/0:68:.,.,.	0/0:33:.,.,.	0/0:42:.,.,.	0/0:65:.,.,.	0/1:25:.,-6.07998,.	0/0:34:.,.,.	0/0:39:.,.,.	0/0:53:.,.,.
supercont1.1001	296788	28	G	A	.	PASS	NS=53;AF=0.991,0.009	GT:DP:GL	0/0:5:.,.,.	./.:0:.,.,.	0/0:10:.,.,.	0/0:10:.,.,.	./.:0:.,.,.	0/0:12:.,.,.	./.:0:.,.,.	0/0:9:.,.,.	0/0:9:.,.,.	0/0:14:.,.,.	0/0:5:.,.,.	./.:0:.,.,.	0/0:6:.,.,.	1/0:9:.,-5.57228,.	0/0:14:.,.,.	0/0:10:.,.,.	0/0:12:.,.,.	0/0:7:.,.,.	./.:0:.,.,.	0/0:11:.,.,.	0/0:7:.,.,.	0/0:12:.,.,.	0/0:14:.,.,.	0/0:7:.,.,.	0/0:14:.,.,.	0/0:12:.,.,.	0/0:19:.,.,.	./.:0:.,.,.	0/0:5:.,.,.	0/0:10:.,.,.	0/0:11:.,.,.	0/0:8:.,.,.	0/0:8:.,.,.	./.:0:.,.,.	0/0:5:.,.,.	0/0:9:.,.,.	0/0:8:.,.,.	0/0:6:.,.,.	0/0:7:.,.,.	0/0:9:.,.,.	0/0:12:.,.,.
supercont1.1001	296851	28	G	A	.	PASS	NS=53;AF=0.991,0.009	GT:DP:GL	0/0:5:.,.,.	./.:0:.,.,.	0/0:10:.,.,.	0/0:10:.,.,.	./.:0:.,.,.	0/0:12:.,.,.	./.:0:.,.,.	0/0:9:.,.,.	0/0:9:.,.,.	0/0:14:.,.,.	0/0:5:.,.,.	./.:0:.,.,.	0/0:6:.,.,.	1/0:9:.,-5.57228,.	0/0:14:.,.,.	0/0:10:.,.,.	0/0:12:.,.,.	0/0:7:.,.,.	./.:0:.,.,.	0/0:11:.,.,.	0/0:7:.,.,.	0/0:12:.,.,.	0/0:14:.,.,.	0/0:7:.,.,.	0/0:14:.,.,.	0/0:12:.,.,.	0/0:19:.,.,.	./.:0:.,.,.	0/0:5:.,.,.	0/0:10:.,.,.	0/0:11:.,.,.	0/0:8:.,.,.	0/0:8:.,.,.	./.:0:.,.,.	0/0:5:.,.,.	0/0:9:.,.,.	0/0:8:.,.,.	0/0:6:.,.,.	0/0:7:.,.,.	0/0:9:.,.,.	0/0:12:.,.,.
supercont1.1002	294985	56	C	T	.	PASS	NS=37;AF=0.581,0.419	GT:DP:GL	./.:12:.,.,.	./.:14:.,.,.	./.:10:.,.,.	./.:10:.,.,.	./.:15:.,.,.	./.:15:.,.,.	./.:10:.,.,.	./.:16:.,.,.	./.:15:.,.,.	./.:19:.,.,.	./.:11:.,.,.	./.:0:.,.,.	./.:8:.,.,.	./.:8:.,.,.	./.:15:.,.,.	./.:14:.,.,.	./.:12:.,.,.	1/0:6:.,-6.59167,.	./.:0:.,.,.	./.:0:.,.,.	0/0:8:.,.,.	./.:0:.,.,.	1/1:6:.,.,.	./.:9:.,.,.	0/0:6:.,.,.	1/0:7:.,-6.44833,.	./.:7:.,.,.	./.:0:.,.,.	./.:0:.,.,.	1/0:12:.,-13.1833,.	./.:7:.,.,.	0/0:5:.,.,.	1/0:10:.,-8.38619,.	1/1:17:.,.,.	./.:5:.,.,.	1/0:7:.,-6.44833,.	1/1:16:.,.,.	./.:0:.,.,.	1/0:7:.,-6.44833,.	./.:0:.,.,.	0/0:6:.,.,.
supercont1.1002	295062	56	T	C	.	PASS	NS=53;AF=0.632,0.368	GT:DP:GL	0/0:12:.,.,.	0/0:14:.,.,.	0/0:10:.,.,.	0/0:10:.,.,.	0/1:15:.,-12.5793,.	1/1:15:.,.,.	0/1:10:.,-8.38619,.	0/1:16:.,-8.68018,.	0/0:15:.,.,.	0/1:19:.,-19.7224,.	0/1:11:.,-7.96026,.	./.:0:.,.,.	0/0:8:.,.,.	0/0:8:.,.,.	0/1:15:.,-9.28713,.	0/0:14:.,.,.	0/0:12:.,.,.	0/1:6:.,-6.59167,.	./.:0:.,.,.	./.:0:.,.,.	0/0:8:.,.,.	./.:0:.,.,.	1/1:6:.,.,.	./.:9:.,.,.	0/0:6:.,.,.	0/1:7:.,-6.44833,.	./.:7:.,.,.	./.:0:.,.,.	./.:0:.,.,.	0/1:12:.,-13.1833,.	./.:7:.,.,.	0/0:5:.,.,.	0/1:10:.,-8.38619,.	1/1:17:.,.,.	./.:5:.,.,.	0/1:7:.,-6.44833,.	1/1:16:.,.,.	./.:0:.,.,.	0/1:7:.,-6.44833,.	./.:0:.,.,.	0/0:6:.,.,.
supercont1.1004	145004	100	G	A	.	PASS	NS=52;AF=0.577,0.423	GT:DP:GL	0/0:12:.,.,.	1/1:5:.,.,.	0/0:8:.,.,.	0/0:6:.,.,.	1/1:7:.,.,.	1/1:6:.,.,.	1/0:8:.,-6.08633,.	./.:0:.,.,.	1/0:9:.,-8.67756,.	1/0:16:.,-12.1727,.	0/0:6:.,.,.	0/0:10:.,.,.	1/0:7:.,-6.44833,.	1/0:8:.,-8.7889,.	./.:7:.,.,.	0/0:9:.,.,.	0/0:16:.,.,.	1/1:11:.,.,.	1/1:8:.,.,.	0/0:12:.,.,.	1/0:11:.,-10.8951,.	0/0:6:.,.,.	1/0:14:.,-15.3806,.	0/0:6:.,.,.	1/1:10:.,.,.	./.:0:.,.,.	./.:7:.,.,.	1/1:5:.,.,.	1/1:9:.,.,.	0/0:11:.,.,.	1/0:8:.,-6.08633,.	1/0:11:.,-10.8951,.	1/1:6:.,.,.	0/0:16:.,.,.	0/0:5:.,.,.	1/1:12:.,.,.	./.:13:.,.,.	0/0:9:.,.,.	./.:6:.,.,.	1/0:13:.,-10.2875,.	./.:8:.,.,.
supercont1.1004	145128	101	G	A	.	PASS	NS=49;AF=0.520,0.480	GT:DP:GL	0/0:11:.,.,.	./.:0:.,.,.	0/0:7:.,.,.	0/0:5:.,.,.	1/1:5:.,.,.	1/1:6:.,.,.	0/1:8:.,-6.08633,.	./.:0:.,.,.	0/1:8:.,-6.08633,.	0/1:13:.,-10.2875,.	0/0:5:.,.,.	0/0:10:.,.,.	./.:7:.,.,.	0/1:9:.,-8.67756,.	0/1:6:.,-6.59167,.	0/0:9:.,.,.	0/0:15:.,.,.	1/1:10:.,.,.	1/1:7:.,.,.	0/0:10:.,.,.	0/1:10:.,-10.9861,.	0/0:6:.,.,.	0/1:13:.,-13.1063,.	./.:0:.,.,.	1/1:8:.,.,.	./.:0:.,.,.	./.:0:.,.,.	1/1:5:.,.,.	1/1:9:.,.,.	0/0:12:.,.,.	./.:7:.,.,.	0/1:11:.,-7.96026,.	1/1:6:.,.,.	0/0:16:.,.,.	0/0:6:.,.,.	1/1:10:.,.,.	0/1:13:.,-10.2875,.	0/0:9:.,.,.	./.:6:.,.,.	0/1:11:.,-7.96026,.	1/1:5:.,.,.
supercont1.1004	145135	101	T	A	.	PASS	NS=49;AF=0.520,0.480	GT:DP:GL	0/0:11:.,.,.	./.:0:.,.,.	0/0:7:.,.,.	0/0:5:.,.,.	1/1:5:.,.,.	1/1:6:.,.,.	0/1:8:.,-6.08633,.	./.:0:.,.,.	0/1:8:.,-6.08633,.	0/1:13:.,-10.2875,.	0/0:5:.,.,.	0/0:10:.,.,.	./.:7:.,.,.	0/1:9:.,-8.67756,.	0/1:6:.,-6.59167,.	0/0:9:.,.,.	0/0:15:.,.,.	1/1:10:.,.,.	1/1:7:.,.,.	0/0:10:.,.,.	0/1:10:.,-10.9861,.	0/0:6:.,.,.	0/1:13:.,-13.1063,.	./.:0:.,.,.	1/1:8:.,.,.	./.:0:.,.,.	./.:0:.,.,.	1/1:5:.,.,.	1/1:9:.,.,.	0/0:12:.,.,.	./.:7:.,.,.	0/1:11:.,-7.96026,.	1/1:6:.,.,.	0/0:16:.,.,.	0/0:6:.,.,.	1/1:10:.,.,.	0/1:13:.,-10.2875,.	0/0:9:.,.,.	./.:6:.,.,.	0/1:11:.,-7.96026,.	1/1:5:.,.,.
supercont1.1004	145141	101	T	C	.	PASS	NS=58;AF=0.991,0.009	GT:DP:GL	0/0:11:.,.,.	./.:0:.,.,.	0/0:7:.,.,.	0/0:5:.,.,.	0/0:5:.,.,.	0/0:6:.,.,.	0/0:8:.,.,.	./.:0:.,.,.	0/0:8:.,.,.	0/0:13:.,.,.	0/0:5:.,.,.	0/0:10:.,.,.	0/0:7:.,.,.	0/0:9:.,.,.	0/0:6:.,.,.	0/0:9:.,.,.	0/0:15:.,.,.	0/0:10:.,.,.	0/0:7:.,.,.	0/0:10:.,.,.	0/0:10:.,.,.	0/0:6:.,.,.	0/0:13:.,.,.	./.:0:.,.,.	0/0:8:.,.,.	./.:0:.,.,.	./.:0:.,.,.	0/0:5:.,.,.	0/0:9:.,.,.	0/0:12:.,.,.	0/0:7:.,.,.	0/0:11:.,.,.	0/0:6:.,.,.	0/0:16:.,.,.	0/0:6:.,.,.	0/0:10:.,.,.	0/0:13:.,.,.	0/0:9:.,.,.	0/0:6:.,.,.	0/0:11:.,.,.	0/0:5:.,.,.
supercont1.1004	281451	113	T	C	.	PASS	NS=49;AF=0.786,0.214	GT:DP:GL	0/1:17:.,-8.01623,.	0/1:13:.,-6.81536,.	0/1:18:.,-11.1446,.	./.:12:.,.,.	./.:0:.,.,.	0/1:16:.,-8.68018,.	0/0:8:.,.,.	0/0:12:.,.,.	./.:0:.,.,.	0/0:10:.,.,.	0/1:15:.,-15.3139,.	1/1:8:.,.,.	0/0:6:.,.,.	./.:17:.,.,.	0/0:5:.,.,.	./.:7:.,.,.	0/0:6:.,.,.	0/0:5:.,.,.	./.:0:.,.,.	./.:0:.,.,.	0/0:7:.,.,.	./.:0:.,.,.	0/0:8:.,.,.	0/0:10:.,.,.	0/0:12:.,.,.	./.:0:.,.,.	0/0:7:.,.,.	./.:6:.,.,.	0/0:10:.,.,.	0/1:10:.,-4.94602,.	0/0:8:.,.,.	./.:12:.,.,.	0/0:8:.,.,.	0/1:12:.,-10.6512,.	0/0:6:.,.,.	0/1:14:.,-9.82719,.	0/0:10:.,.,.	0/0:8:.,.,.	0/1:5:.,-4.19309,.	0/0:7:.,.,.	0/1:17:.,-17.5189,.
supercont1.1008	264731	168	A	G	.	PASS	NS=54;AF=0.917,0.083	GT:DP:GL	0/0:10:.,.,.	0/0:6:.,.,.	0/0:5:.,.,.	0/0:10:.,.,.	./.:12:.,.,.	0/1:17:.,-14.8484,.	0/0:13:.,.,.	0/0:8:.,.,.	0/0:14:.,.,.	0/0:13:.,.,.	0/1:11:.,-10.8951,.	./.:0:.,.,.	0/0:8:.,.,.	0/0:9:.,.,.	0/0:11:.,.,.	0/0:13:.,.,.	0/0:17:.,.,.	0/0:8:.,.,.	./.:0:.,.,.	0/0:8:.,.,.	0/1:12:.,-13.1833,.	0/1:11:.,-10.8951,.	./.:12:.,.,.	0/0:6:.,.,.	0/0:16:.,.,.	0/0:9:.,.,.	0/0:5:.,.,.	0/1:12:.,-7.42971,.	0/1:13:.,-13.1063,.	0/0:22:.,.,.	0/0:9:.,.,.	0/1:10:.,-8.38619,.	0/0:9:.,.,.	0/0:5:.,.,.	0/0:7:.,.,.	0/0:17:.,.,.	0/0:16:.,.,.	0/0:6:.,.,.	./.:0:.,.,.	0/0:7:.,.,.	0/0:8:.,.,.
supercont1.101	539213	867	T	G	.	PASS	NS=48;AF=0.812,0.188	GT:DP:GL	0/0:11:.,.,.	./.:0:.,.,.	./.:15:.,.,.	0/1:9:.,-8.67756,.	0/1:15:.,-15.3139,.	0/0:14:.,.,.	0/1:7:.,-6.44833,.	0/1:13:.,-6.81536,.	./.:5:.,.,.	0/0:20:.,.,.	0/0:5:.,.,.	0/0:6:.,.,.	0/0:12:.,.,.	0/0:11:.,.,.	0/0:10:.,.,.	0/0:13:.,.,.	0/0:13:.,.,.	0/0:6:.,.,.	./.:0:.,.,.	0/1:6:.,-6.59167,.	./.:0:.,.,.	./.:0:.,.,.	0/0:8:.,.,.	0/0:8:.,.,.	0/0:8:.,.,.	./.:0:.,.,.	0/0:5:.,.,.	1/1:5:.,.,.	1/1:6:.,.,.	0/0:5:.,.,.	0/1:5:.,-4.19309,.	./.:5:.,.,.	0/0:8:.,.,.	0/1:9:.,-8.67756,.	./.:0:.,.,.	./.:0:.,.,.	./.:0:.,.,.	./.:0:.,.,.	./.:0:.,.,.	1/1:8:.,.,.	0/0:5:.,.,.
supercont1.101	539223	867	G	C	.	PASS	NS=54;AF=0.981,0.019	GT:DP:GL	0/0:11:.,.,.	./.:0:.,.,.	0/0:15:.,.,.	0/0:9:.,.,.	0/0:15:.,.,.	0/0:14:.,.,.	0/0:7:.,.,.	0/0:13:.,.,.	0/0:5:.,.,.	0/0:20:.,.,.	0/0:5:.,.,.	0/0:6:.,.,.	0/0:12:.,.,.	0/0:11:.,.,.	0/1:10:.,-4.94602,.	0/0:13:.,.,.	0/0:13:.,.,.	0/0:6:.,.,.	./.:0:.,.,.	0/0:6:.,.,.	./.:0:.,.,.	./.:0:.,.,.	0/0:8:.,.,.	0/0:8:.,.,.	0/0:8:.,.,.	./.:0:.,.,.	0/0:5:.,.,.	0/0:5:.,.,.	0/0:6:.,.,.	0/0:5:.,.,.	0/0:5:.,.,.	0/0:5:.,.,.	0/0:8:.,.,.	0/0:9:.,.,.	./.:0:.,.,.	./.:0:.,.,.	./.:0:.,.,.	./.:0:.,.,.	./.:0:.,.,.	0/0:8:.,.,.	0/0:5:.,.,.
supercont1.101	539229	867	G	T	.	PASS	NS=44;AF=0.636,0.364	GT:DP:GL	0/0:11:.,.,.	./.:0:.,.,.	./.:15:.,.,.	1/0:9:.,-8.67756,.	1/0:15:.,-15.3139,.	0/0:14:.,.,.	1/0:7:.,-6.44833,.	1/1:13:.,.,.	./.:5:.,.,.	0/0:20:.,.,.	0/0:5:.,.,.	0/0:6:.,.,.	0/0:12:.,.,.	0/0:11:.,.,.	1/0:10:.,-4.94602,.	0/0:13:.,.,.	0/0:13:.,.,.	./.:6:.,.,.	./.:0:.,.,.	1/0:6:.,-6.59167,.	./.:0:.,.,.	./.:0:.,.,.	0/0:8:.,.,.	0/0:8:.,.,.	./.:8:.,.,.	./.:0:.,.,.	1/0:5:.,-4.19309,.	1/1:5:.,.,.	1/1:6:.,.,.	1/0:5:.,-4.19309,.	1/0:5:.,-4.19309,.	1/1:5:.,.,.	1/0:8:.,-6.08633,.	1/0:9:.,-8.67756,.	./.:0:.,.,.	./.:0:.,.,.	./.:0:.,.,.	./.:0:.,.,.	./.:0:.,.,.	1/1:8:.,.,.	1/0:5:.,-4.19309,.
supercont1.101	616773	876	G	A	.	PASS	NS=61;AF=0.975,0.025	GT:DP:GL	0/0:9:.,.,.	0/0:9:.,.,.	0/0:10:.,.,.	./.:0:.,.,.	0/0:11:.,.,.	0/0:6:.,.,.	0/0:7:.,.,.	1/0:11:.,-10.8951,.	0/0:11:.,.,.	0/0:13:.,.,.	0/0:6:.,.,.	0/0:6:.,.,.	0/0:8:.,.,.	0/0:11:.,.,.	0/0:10:.,.,.	0/0:5:.,.,.	0/0:13:.,.,.	0/0:13:.,.,.	0/0:6:.,.,.	0/0:6:.,.,.	0/0:6:.,.,.	0/0:12:.,.,.	0/0:8:.,.,.	0/0:8:.,.,.	0/0:6:.,.,.	0/0:10:.,.,.	0/0:12:.,.,.	./.:0:.,.,.	0/0:5:.,.,.	1/0:12:.,-7.42971,.	0/0:15:.,.,.	0/0:14:.,.,.	0/0:13:.,.,.	0/0:11:.,.,.	0/0:7:.,.,.	0/0:12:.,.,.	1/0:9:.,-8.67756,.	0/0:11:.,.,.	0/0:13:.,.,.	0/0:11:.,.,.	0/0:6:.,.,.
supercont1.101	616795	876	C	G	.	PASS	NS=60;AF=0.992,0.008	GT:DP:GL	0/0:9:.,.,.	0/0:9:.,.,.	0/0:10:.,.,.	./.:0:.,.,.	0/0:11:.,.,.	0/0:6:.,.,.	0/0:7:.,.,.	0/0:11:.,.,.	0/0:11:.,.,.	0/0:13:.,.,.	0/0:6:.,.,.	0/0:6:.,.,.	0/0:8:.,.,.	0/0:11:.,.,.	0/1:10:.,-8.67756,.	0/0:5:.,.,.	0/0:13:.,.,.	0/0:13:.,.,.	0/0:6:.,.,.	0/0:6:.,.,.	0/0:6:.,.,.	0/0:12:.,.,.	0/0:8:.,.,.	0/0:8:.,.,.	0/0:6:.,.,.	0/0:10:.,.,.	0/0:12:.,.,.	./.:0:.,.,.	0/0:5:.,.,.	0/0:12:.,.,.	0/0:15:.,.,.	0/0:14:.,.,.	0/0:13:.,.,.	0/0:11:.,.,.	0/0:7:.,.,.	0/0:12:.,.,.	0/0:9:.,.,.	0/0:11:.,.,.	0/0:13:.,.,.	0/0:11:.,.,.	0/0:6:.,.,.
supercont1.101	616808	876	C	T	.	PASS	NS=51;AF=0.549,0.451	GT:DP:GL	0/0:9:.,.,.	0/0:9:.,.,.	0/1:10:.,-8.38619,.	./.:0:.,.,.	0/0:11:.,.,.	./.:6:.,.,.	0/1:7:.,-6.44833,.	0/1:11:.,-10.8951,.	0/0:11:.,.,.	0/0:13:.,.,.	1/1:6:.,.,.	0/1:6:.,-6.59167,.	./.:8:.,.,.	0/1:11:.,-4.23339,.	1/1:10:.,.,.	1/1:5:.,.,.	1/1:13:.,.,.	1/1:13:.,.,.	./.:6:.,.,.	./.:6:.,.,.	./.:6:.,.,.	0/0:12:.,.,.	1/1:8:.,.,.	1/1:8:.,.,.	1/1:6:.,.,.	0/0:10:.,.,.	1/1:12:.,.,.	./.:0:.,.,.	0/0:5:.,.,.	0/1:12:.,-7.42971,.	0/1:15:.,-5.39194,.	0/1:14:.,-15.3806,.	1/1:13:.,.,.	0/1:11:.,-4.23339,.	./.:7:.,.,.	./.:12:.,.,.	0/1:9:.,-8.67756,.	0/1:11:.,-7.96026,.	0/0:13:.,.,.	0/0:11:.,.,.	1/1:6:.,.,.
supercont1.101	616842	876	A	G	.	PASS	NS=61;AF=0.975,0.025	GT:DP:GL	0/0:9:.,.,.	0/0:9:.,.,.	0/0:10:.,.,.	./.:0:.,.,.	0/0:11:.,.,.	0/0:6:.,.,.	0/0:7:.,.,.	0/1:11:.,-10.8951,.	0/0:11:.,.,.	0/0:13:.,.,.	0/0:6:.,.,.	0/0:6:.,.,.	0/0:8:.,.,.	0/0:11:.,.,.	0/0:10:.,.,.	0/0:5:.,.,.	0/0:13:.,.,.	0/0:13:.,.,.	0/0:6:.,.,.	0/0:6:.,.,.	0/0:6:.,.,.	0/0:12:.,.,.	0/0:8:.,.,.	0/0:8:.,.,.	0/0:6:.,.,.	0/0:10:.,.,.	0/0:12:.,.,.	./.:0:.,.,.	0/0:5:.,.,.	0/1:12:.,-7.42971,.	0/0:15:.,.,.	0/0:14:.,.,.	0/0:13:.,.,.	0/0:11:.,.,.	0/0:7:.,.,.	0/0:12:.,.,.	0/1:9:.,-8.67756,.	0/0:11:.,.,.	0/0:13:.,.,.	0/0:11:.,.,.	0/0:6:.,.,.
supercont1.101	651690	880	T	G	.	PASS	NS=54;AF=0.926,0.074	GT:DP:GL	0/0:5:.,.,.	0/0:6:.,.,.	0/0:15:.,.,.	0/0:8:.,.,.	0/0:6:.,.,.	0/0:9:.,.,.	0/0:6:.,.,.	./.:6:.,.,.	0/0:8:.,.,.	0/0:8:.,.,.	0/0:8:.,.,.	./.:0:.,.,.	./.:0:.,.,.	0/0:8:.,.,.	0/0:6:.,.,.	0/0:15:.,.,.	0/0:12:.,.,.	0/1:10:.,-10.9861,.	./.:0:.,.,.	0/0:11:.,.,.	0/0:5:.,.,.	0/0:7:.,.,.	0/0:13:.,.,.	0/0:14:.,.,.	0/1:9:.,-5.57228,.	./.:0:.,.,.	0/1:8:.,-8.7889,.	./.:0:.,.,.	0/0:8:.,.,.	0/1:9:.,-5.57228,.	./.:0:.,.,.	./.:5:.,.,.	./.:6:.,.,.	0/0:13:.,.,.	./.:0:.,.,.	0/0:8:.,.,.	0/1:6:.,-6.59167,.	0/1:8:.,-8.7889,.	0/0:7:.,.,.	0/0:6:.,.,.	0/1:5:.,-4.19309,.
supercont1.101	651693	880	C	T	.	PASS	NS=55;AF=0.982,0.018	GT:DP:GL	0/0:5:.,.,.	0/0:6:.,.,.	0/0:15:.,.,.	0/0:8:.,.,.	0/0:6:.,.,.	0/0:9:.,.,.	0/0:6:.,.,.	0/0:6:.,.,.	0/0:8:.,.,.	0/0:8:.,.,.	0/0:8:.,.,.	./.:0:.,.,.	./.:0:.,.,.	0/0:8:.,.,.	1/0:6:.,-6.59167,.	0/0:15:.,.,.	0/0:12:.,.,.	0/0:10:.,.,.	./.:0:.,.,.	0/0:11:.,.,.	0/0:5:.,.,.	0/0:7:.,.,.	0/0:13:.,.,.	0/0:14:.,.,.	0/0:9:.,.,.	./.:0:.,.,.	0/0:8:.,.,.	./.:0:.,.,.	0/0:8:.,.,.	0/0:9:.,.,.	./.:0:.,.,.	0/0:5:.,.,.	0/0:6:.,.,.	0/0:13:.,.,.	./.:0:.,.,.	0/0:8:.,.,.	0/0:6:.,.,.	0/0:8:.,.,.	0/0:7:.,.,.	0/0:6:.,.,.	0/0:5:.,.,.
supercont1.101	651723	880	C	T	.	PASS	NS=49;AF=0.582,0.418	GT:DP:GL	1/0:5:.,-4.19309,.	0/0:6:.,.,.	./.:15:.,.,.	1/0:8:.,-6.08633,.	0/0:6:.,.,.	1/0:9:.,-8.67756,.	./.:6:.,.,.	./.:6:.,.,.	0/0:8:.,.,.	0/0:8:.,.,.	1/1:8:.,.,.	./.:0:.,.,.	./.:0:.,.,.	1/0:8:.,-8.7889,.	1/0:6:.,-6.59167,.	1/1:15:.,.,.	1/1:12:.,.,.	1/1:10:.,.,.	./.:0:.,.,.	1/0:11:.,-10.8951,.	1/0:5:.,-4.19309,.	0/0:7:.,.,.	1/1:13:.,.,.	1/1:14:.,.,.	1/1:9:.,.,.	./.:0:.,.,.	1/1:8:.,.,.	./.:0:.,.,.	0/0:8:.,.,.	1/0:9:.,-5.57228,.	./.:0:.,.,.	./.:5:.,.,.	1/1:6:.,.,.	1/0:13:.,-13.1063,.	./.:0:.,.,.	./.:8:.,.,.	1/0:6:.,-6.59167,.	1/0:8:.,-8.7889,.	0/0:7:.,.,.	0/0:6:.,.,.	1/1:5:.,.,.
supercont1.101	1009151	693	T	A	.	PASS	NS=33;AF=0.561,0.439	GT:DP:GL	./.:11:.,.,.	./.:8:.,.,.	./.:11:.,.,.	./.:10:.,.,.	./.:10:.,.,.	./.:23:.,.,.	./.:13:.,.,.	./.:18:.,.,.	./.:13:.,.,.	./.:13:.,.,.	./.:7:.,.,.	./.:12:.,.,.	./.:13:.,.,.	./.:14:.,.,.	./.:12:.,.,.	./.:11:.,.,.	./.:13:.,.,.	./.:0:.,.,.	./.:0:.,.,.	0/1:8:.,-6.08633,.	0/1:5:.,-4.19309,.	./.:0:.,.,.	0/1:11:.,-10.8951,.	0/0:12:.,.,.	./.:7:.,.,.	./.:0:.,.,.	0/1:9:.,-10.9861,.	./.:6:.,.,.	0/1:16:.,-17.5778,.	0/0:14:.,.,.	./.:10:.,.,.	1/1:7:.,.,.	0/0:12:.,.,.	0/1:21:.,-19.345,.	./.:7:.,.,.	0/1:10:.,-4.94602,.	./.:8:.,.,.	1/1:11:.,.,.	./.:0:.,.,.	0/1:14:.,-9.82719,.	1/1:7:.,.,.
supercont1.101	1009228	693	T	C	.	PASS	NS=48;AF=0.521,0.479	GT:DP:GL	1/1:11:.,.,.	0/1:8:.,-6.08633,.	0/1:11:.,-10.8951,.	0/1:10:.,-10.9861,.	1/1:10:.,.,.	0/1:23:.,-21.5798,.	0/0:13:.,.,.	0/0:18:.,.,.	0/1:13:.,-6.81536,.	0/1:13:.,-13.1063,.	./.:7:.,.,.	0/1:12:.,-7.42971,.	0/0:13:.,.,.	1/1:14:.,.,.	0/0:12:.,.,.	1/1:11:.,.,.	1/1:13:.,.,.	./.:0:.,.,.	./.:0:.,.,.	0/1:8:.,-6.08633,.	0/1:5:.,-4.19309,.	./.:0:.,.,.	0/1:11:.,-10.8951,.	0/0:12:.,.,.	./.:7:.,.,.	./.:0:.,.,.	0/1:9:.,-4.48446,.	./.:6:.,.,.	0/1:16:.,-17.5778,.	0/0:14:.,.,.	./.:10:.,.,.	1/1:7:.,.,.	0/0:12:.,.,.	0/1:21:.,-19.345,.	./.:7:.,.,.	0/1:10:.,-4.94602,.	./.:8:.,.,.	1/1:11:.,.,.	./.:0:.,.,.	0/1:14:.,-9.82719,.	1/1:7:.,.,.
supercont1.101	1308062	707	A	G	.	PASS	NS=63;AF=0.754,0.246	GT:DP:GL	0/0:15:.,.,.	0/0:11:.,.,.	1/0:12:.,-13.1833,.	./.:5:.,.,.	0/0:13:.,.,.	0/0:11:.,.,.	1/0:9:.,-8.67756,.	0/0:8:.,.,.	1/0:12:.,-7.42971,.	1/0:12:.,-7.42971,.	1/0:17:.,-17.5189,.	1/0:6:.,-6.59167,.	0/0:10:.,.,.	0/0:12:.,.,.	1/0:15:.,-12.5793,.	0/0:13:.,.,.	0/0:14:.,.,.	1/1:14:.,.,.	./.:0:.,.,.	0/0:14:.,.,.	0/0:7:.,.,.	1/0:7:.,-6.44833,.	0/0:18:.,.,.	1/0:10:.,-8.38619,.	1/1:10:.,.,.	0/0:8:.,.,.	0/0:13:.,.,.	./.:0:.,.,.	1/1:11:.,.,.	0/0:14:.,.,.	./.:8:.,.,.	0/0:9:.,.,.	0/0:16:.,.,.	1/0:14:.,-12.8967,.	0/0:13:.,.,.	0/0:17:.,.,.	0/0:15:.,.,.	0/0:10:.,.,.	0/0:13:.,.,.	1/0:5:.,-4.19309,.	0/0:13:.,.,.
supercont1.101	1821463	760	C	T	.	PASS	NS=53;AF=0.783,0.217	GT:DP:GL	0/0:8:.,.,.	0/0:7:.,.,.	0/1:12:.,-7.42971,.	./.:6:.,.,.	./.:10:.,.,.	1/1:14:.,.,.	./.:0:.,.,.	0/0:9:.,.,.	0/0:7:.,.,.	0/0:10:.,.,.	0/0:17:.,.,.	0/0:7:.,.,.	0/0:10:.,.,.	./.:6:.,.,.	0/1:9:.,-8.67756,.	0/1:13:.,-13.1063,.	0/0:12:.,.,.	0/0:6:.,.,.	./.:0:.,.,.	./.:0:.,.,.	0/1:9:.,-5.57228,.	1/1:6:.,.,.	0/0:6:.,.,.	0/0:5:.,.,.	0/0:12:.,.,.	1/1:12:.,.,.	0/1:10:.,-8.38619,.	./.:0:.,.,.	0/0:9:.,.,.	0/0:12:.,.,.	./.:0:.,.,.	./.:0:.,.,.	./.:0:.,.,.	0/0:15:.,.,.	0/0:7:.,.,.	0/1:8:.,-6.08633,.	0/0:10:.,.,.	0/0:7:.,.,.	0/1:13:.,-6.81536,.	0/0:5:.,.,.	0/0:9:.,.,.
supercont1.101	1823288	763	C	A	.	PASS	NS=58;AF=0.759,0.241	GT:DP:GL	0/1:16:.,-17.1021,.	./.:8:.,.,.	0/0:15:.,.,.	0/0:10:.,.,.	./.:8:.,.,.	0/0:11:.,.,.	0/0:6:.,.,.	0/0:11:.,.,.	0/1:14:.,-10.0965,.	0/1:10:.,-8.68018,.	0/1:6:.,-6.44833,.	0/1:14:.,-13.1063,.	0/0:16:.,.,.	0/1:11:.,-4.23339,.	0/0:14:.,.,.	0/1:16:.,-12.1727,.	1/1:21:.,.,.	0/0:17:.,.,.	./.:0:.,.,.	./.:9:.,.,.	./.:6:.,.,.	./.:0:.,.,.	./.:14:.,.,.	./.:8:.,.,.	0/0:11:.,.,.	0/0:8:.,.,.	0/0:17:.,.,.	1/1:6:.,.,.	0/0:16:.,.,.	0/0:12:.,.,.	1/1:10:.,.,.	0/1:11:.,-7.96026,.	0/1:12:.,-13.1063,.	0/0:12:.,.,.	./.:6:.,.,.	0/0:8:.,.,.	1/1:11:.,.,.	1/1:10:.,.,.	./.:14:.,.,.	0/1:8:.,-7.96026,.	0/0:11:.,.,.
supercont1.101	1823323	763	A	C	.	PASS	NS=64;AF=0.836,0.164	GT:DP:GL	0/0:16:.,.,.	0/0:8:.,.,.	1/0:15:.,-12.5793,.	1/0:10:.,-8.38619,.	./.:8:.,.,.	1/1:11:.,.,.	0/0:6:.,.,.	0/0:11:.,.,.	0/0:14:.,.,.	0/0:10:.,.,.	0/0:6:.,.,.	0/0:14:.,.,.	0/0:16:.,.,.	1/0:11:.,-4.23339,.	1/0:14:.,-15.3806,.	1/0:16:.,-12.1727,.	0/0:21:.,.,.	0/0:17:.,.,.	./.:0:.,.,.	0/0:9:.,.,.	./.:6:.,.,.	./.:0:.,.,.	0/0:14:.,.,.	0/0:8:.,.,.	0/0:11:.,.,.	1/1:8:.,.,.	1/0:17:.,-14.8484,.	0/0:6:.,.,.	0/0:16:.,.,.	0/0:12:.,.,.	0/0:10:.,.,.	1/0:11:.,-7.96026,.	0/0:12:.,.,.	0/0:12:.,.,.	0/0:6:.,.,.	1/0:8:.,-8.7889,.	0/0:11:.,.,.	0/0:10:.,.,.	./.:14:.,.,.	0/0:8:.,.,.	0/0:11:.,.,.
supercont1.1011	143650	469	A	G	.	PASS	NS=61;AF=0.992,0.008	GT:DP:GL	0/0:20:.,.,.	0/0:8:.,.,.	0/0:5:.,.,.	0/0:8:.,.,.	0/0:14:.,.,.	0/0:12:.,.,.	0/0:9:.,.,.	0/0:7:.,.,.	0/0:9:.,.,.	0/0:17:.,.,.	0/0:8:.,.,.	0/0:6:.,.,.	0/0:9:.,.,.	0/0:14:.,.,.	0/0:10:.,.,.	0/0:17:.,.,.	0/0:9:.,.,.	0/0:19:.,.,.	./.:0:.,.,.	0/0:5:.,.,.	0/0:17:.,.,.	0/0:7:.,.,.	0/0:5:.,.,.	0/0:12:.,.,.	0/0:10:.,.,.	./.:0:.,.,.	0/0:10:.,.,.	./.:0:.,.,.	0/0:8:.,.,.	0/0:12:.,.,.	0/0:12:.,.,.	0/0:9:.,.,.	0/0:11:.,.,.	0/0:9:.,.,.	0/0:11:.,.,.	0/0:10:.,.,.	0/0:8:.,.,.	0/0:8:.,.,.	0/0:6:.,.,.	./.:0:.,.,.	0/0:8:.,.,.
supercont1.1011	143682	469	G	A	.	PASS	NS=51;AF=0.716,0.284	GT:DP:GL	0/0:20:.,.,.	0/0:8:.,.,.	0/0:5:.,.,.	0/0:8:.,.,.	0/1:14:.,-6.13233,.	1/1:12:.,.,.	0/0:9:.,.,.	0/1:7:.,-6.44833,.	0/0:9:.,.,.	1/1:17:.,.,.	./.:8:.,.,.	0/0:6:.,.,.	0/1:9:.,-8.67756,.	0/1:14:.,-12.8967,.	0/0:10:.,.,.	0/0:17:.,.,.	./.:9:.,.,.	0/0:19:.,.,.	./.:0:.,.,.	0/1:5:.,-4.19309,.	0/1:17:.,-8.01623,.	0/1:7:.,-6.44833,.	0/0:5:.,.,.	0/0:12:.,.,.	0/0:10:.,.,.	./.:0:.,.,.	1/1:10:.,.,.	./.:0:.,.,.	0/0:8:.,.,.	0/0:12:.,.,.	0/0:12:.,.,.	./.:9:.,.,.	0/0:11:.,.,.	./.:9:.,.,.	0/1:11:.,-10.8951,.	0/0:10:.,.,.	0/0:8:.,.,.	0/0:8:.,.,.	0/0:6:.,.,.	./.:0:.,.,.	./.:8:.,.,.
supercont1.1013	151572	513	C	T	.	PASS	NS=52;AF=0.654,0.346	GT:DP:GL	0/1:6:.,-6.59167,.	0/1:7:.,-6.44833,.	0/0:12:.,.,.	0/0:6:.,.,.	0/0:7:.,.,.	0/0:10:.,.,.	0/0:11:.,.,.	0/0:10:.,.,.	./.:0:.,.,.	0/0:6:.,.,.	0/0:8:.,.,.	./.:0:.,.,.	0/0:9:.,.,.	0/0:6:.,.,.	1/1:8:.,.,.	0/0:7:.,.,.	0/0:14:.,.,.	0/1:9:.,-8.67756,.	0/1:8:.,-6.08633,.	./.:0:.,.,.	0/0:14:.,.,.	0/1:8:.,-6.08633,.	0/0:10:.,.,.	1/1:10:.,.,.	0/1:10:.,-8.38619,.	0/0:7:.,.,.	./.:7:.,.,.	./.:0:.,.,.	0/1:14:.,-6.13233,.	0/0:14:.,.,.	0/0:8:.,.,.	0/1:9:.,-5.57228,.	0/1:8:.,-8.7889,.	0/1:6:.,-6.59167,.	0/0:5:.,.,.	./.:0:.,.,.	0/1:9:.,-8.67756,.	0/1:6:.,-6.59167,.	0/1:5:.,-4.19309,.	0/0:7:.,.,.	0/1:11:.,-10.8951,.
supercont1.1014	298138	548	T	C	.	PASS	NS=51;AF=0.843,0.157	GT:DP:GL	0/1:13:.,-10.2875,.	./.:0:.,.,.	./.:6:.,.,.	./.:6:.,.,.	0/1:9:.,-8.67756,.	0/1:9:.,-5.57228,.	./.:0:.,.,.	0/0:7:.,.,.	0/0:15:.,.,.	0/0:9:.,.,.	0/1:6:.,-6.59167,.	./.:5:.,.,.	1/1:10:.,.,.	0/0:11:.,.,.	1/1:8:.,.,.	1/1:8:.,.,.	1/1:10:.,.,.	0/0:6:.,.,.	0/0:8:.,.,.	0/0:10:.,.,.	./.:6:.,.,.	0/0:8:.,.,.	0/0:11:.,.,.	./.:0:.,.,.	0/1:12:.,-10.6512,.	./.:0:.,.,.	0/0:5:.,.,.	./.:0:.,.,.	0/0:18:.,.,.	0/0:12:.,.,.	0/0:11:.,.,.	./.:0:.,.,.	0/0:7:.,.,.	0/0:7:.,.,.	0/0:10:.,.,.	0/1:9:.,-5.57228,.	0/0:12:.,.,.	0/1:12:.,-13.1833,.	./.:0:.,.,.	0/0:8:.,.,.	0/0:10:.,.,.
supercont1.1014	302000	549	A	G	.	PASS	NS=51;AF=0.676,0.324	GT:DP:GL	0/1:15:.,-9.28713,.	0/1:6:.,-6.59167,.	1/1:9:.,.,.	1/1:9:.,.,.	0/1:9:.,-5.57228,.	0/1:11:.,-10.8951,.	./.:0:.,.,.	0/0:12:.,.,.	0/1:7:.,-6.44833,.	0/1:10:.,-8.38619,.	./.:0:.,.,.	./.:0:.,.,.	1/1:7:.,.,.	0/1:16:.,-15.1299,.	1/1:9:.,.,.	1/1:10:.,.,.	1/1:9:.,.,.	0/0:11:.,.,.	./.:0:.,.,.	0/0:7:.,.,.	./.:0:.,.,.	./.:0:.,.,.	./.:0:.,.,.	1/1:11:.,.,.	0/1:7:.,-6.44833,.	1/1:7:.,.,.	0/0:14:.,.,.	0/0:5:.,.,.	0/0:8:.,.,.	0/0:9:.,.,.	0/0:5:.,.,.	./.:6:.,.,.	0/0:6:.,.,.	./.:0:.,.,.	0/0:14:.,.,.	0/1:11:.,-10.8951,.	0/1:10:.,-10.9861,.	1/1:6:.,.,.	0/0:8:.,.,.	0/1:7:.,-6.44833,.	0/0:11:.,.,.
supercont1.1014	302179	550	A	C	.	PASS	NS=52;AF=0.856,0.144	GT:DP:GL	0/0:13:.,.,.	0/0:6:.,.,.	1/0:10:.,-8.38619,.	1/0:9:.,-5.57228,.	0/0:9:.,.,.	0/0:10:.,.,.	./.:0:.,.,.	0/0:12:.,.,.	1/0:7:.,-6.44833,.	1/0:10:.,-8.38619,.	./.:0:.,.,.	./.:0:.,.,.	0/0:7:.,.,.	1/0:16:.,-12.1727,.	0/0:7:.,.,.	0/0:10:.,.,.	0/0:9:.,.,.	0/0:12:.,.,.	./.:0:.,.,.	0/0:8:.,.,.	./.:0:.,.,.	./.:0:.,.,.	./.:0:.,.,.	1/1:8:.,.,.	0/0:6:.,.,.	1/1:8:.,.,.	0/0:15:.,.,.	0/0:6:.,.,.	0/0:7:.,.,.	0/0:11:.,.,.	0/0:5:.,.,.	./.:7:.,.,.	0/0:7:.,.,.	1/0:5:.,-4.19309,.	0/0:13:.,.,.	0/0:11:.,.,.	1/0:9:.,-8.67756,.	1/0:8:.,-8.7889,.	0/0:9:.,.,.	1/0:8:.,-6.08633,.	0/0:11:.,.,.
supercont1.1015	223765	565	G	A	.	PASS	NS=38;AF=0.592,0.408	GT:DP:GL	./.:16:.,.,.	./.:10:.,.,.	./.:13:.,.,.	./.:5:.,.,.	./.:5:.,.,.	./.:7:.,.,.	./.:12:.,.,.	./.:11:.,.,.	./.:10:.,.,.	./.:14:.,.,.	./.:0:.,.,.	./.:0:.,.,.	./.:12:.,.,.	./.:13:.,.,.	./.:12:.,.,.	./.:12:.,.,.	./.:14:.,.,.	1/0:11:.,-10.8951,.	./.:0:.,.,.	./.:0:.,.,.	0/0:8:.,.,.	./.:0:.,.,.	1/0:5:.,-4.19309,.	0/0:11:.,.,.	1/0:7:.,-6.44833,.	./.:0:.,.,.	1/1:9:.,.,.	./.:0:.,.,.	1/0:12:.,-7.42971,.	0/0:14:.,.,.	1/1:7:.,.,.	0/0:9:.,.,.	1/1:6:.,.,.	1/1:9:.,.,.	1/1:6:.,.,.	0/0:8:.,.,.	0/0:6:.,.,.	./.:0:.,.,.	1/0:8:.,-6.08633,.	0/0:6:.,.,.	0/0:9:.,.,.
supercont1.1016	219500	608	T	C	.	PASS	NS=58;AF=0.957,0.043	GT:DP:GL	0/0:8:.,.,.	./.:0:.,.,.	0/0:9:.,.,.	0/0:7:.,.,.	0/1:10:.,-8.38619,.	0/1:14:.,-12.8967,.	0/0:7:.,.,.	0/0:9:.,.,.	0/1:8:.,-8.7889,.	0/1:23:.,-11.763,.	0/0:11:.,.,.	0/0:6:.,.,.	0/0:10:.,.,.	0/0:7:.,.,.	0/0:12:.,.,.	0/0:11:.,.,.	0/0:10:.,.,.	0/0:11:.,.,.	./.:0:.,.,.	0/0:11:.,.,.	0/0:14:.,.,.	0/0:6:.,.,.	0/0:6:.,.,.	0/0:7:.,.,.	0/0:7:.,.,.	0/0:5:.,.,.	0/0:13:.,.,.	./.:5:.,.,.	./.:8:.,.,.	0/0:11:.,.,.	0/0:14:.,.,.	0/0:10:.,.,.	0/0:7:.,.,.	0/0:6:.,.,.	./.:0:.,.,.	0/0:5:.,.,.	0/0:5:.,.,.	0/0:6:.,.,.	0/0:5:.,.,.	0/0:9:.,.,.	0/0:6:.,.,.
supercont1.1018	150608	651	A	C	.	PASS	NS=44;AF=0.795,0.205	GT:DP:GL	0/0:8:.,.,.	0/0:7:.,.,.	0/0:9:.,.,.	0/0:9:.,.,.	0/0:14:.,.,.	0/0:9:.,.,.	0/0:7:.,.,.	./.:7:.,.,.	0/1:14:.,-6.13233,.	0/1:10:.,-4.94602,.	0/0:6:.,.,.	./.:0:.,.,.	0/0:6:.,.,.	0/0:6:.,.,.	./.:12:.,.,.	0/0:12:.,.,.	0/0:9:.,.,.	0/0:8:.,.,.	./.:0:.,.,.	1/1:7:.,.,.	0/0:9:.,.,.	./.:0:.,.,.	0/1:7:.,-6.44833,.	./.:0:.,.,.	0/1:7:.,-6.44833,.	./.:0:.,.,.	./.:0:.,.,.	./.:0:.,.,.	./.:0:.,.,.	1/1:8:.,.,.	0/0:6:.,.,.	./.:0:.,.,.	0/1:9:.,-8.67756,.	0/1:13:.,-6.81536,.	./.:0:.,.,.	./.:0:.,.,.	./.:0:.,.,.	0/1:5:.,-4.19309,.	0/0:8:.,.,.	0/1:6:.,-6.59167,.	0/0:7:.,.,.
supercont1.1018	150620	651	A	G	.	PASS	NS=46;AF=0.587,0.413	GT:DP:GL	0/0:8:.,.,.	0/0:7:.,.,.	1/1:9:.,.,.	1/1:9:.,.,.	0/1:14:.,-12.8967,.	1/1:9:.,.,.	0/1:7:.,-6.44833,.	0/0:7:.,.,.	0/0:14:.,.,.	0/0:10:.,.,.	1/1:6:.,.,.	./.:0:.,.,.	0/1:6:.,-6.59167,.	1/1:6:.,.,.	./.:12:.,.,.	1/1:12:.,.,.	1/1:9:.,.,.	0/1:8:.,-6.08633,.	./.:0:.,.,.	0/0:7:.,.,.	0/0:9:.,.,.	./.:0:.,.,.	0/1:7:.,-6.44833,.	./.:0:.,.,.	0/1:7:.,-6.44833,.	./.:0:.,.,.	./.:0:.,.,.	./.:0:.,.,.	./.:0:.,.,.	0/0:8:.,.,.	0/0:6:.,.,.	./.:0:.,.,.	0/0:9:.,.,.	0/1:13:.,-6.81536,.	./.:0:.,.,.	./.:0:.,.,.	./.:0:.,.,.	0/0:5:.,.,.	0/0:8:.,.,.	0/1:6:.,-6.59167,.	0/1:7:.,-6.44833,.
supercont1.1018	150636	651	T	G	.	PASS	NS=44;AF=0.727,0.273	GT:DP:GL	1/1:8:.,.,.	1/1:7:.,.,.	0/0:9:.,.,.	0/0:9:.,.,.	1/0:14:.,-12.8967,.	0/0:9:.,.,.	1/0:7:.,-6.44833,.	./.:7:.,.,.	1/0:14:.,-6.13233,.	1/0:10:.,-4.94602,.	0/0:6:.,.,.	./.:0:.,.,.	1/0:6:.,-6.59167,.	0/0:6:.,.,.	0/0:12:.,.,.	0/0:12:.,.,.	0/0:9:.,.,.	1/0:8:.,-6.08633,.	./.:0:.,.,.	0/0:7:.,.,.	1/1:9:.,.,.	./.:0:.,.,.	0/0:7:.,.,.	./.:0:.,.,.	0/0:7:.,.,.	./.:0:.,.,.	./.:0:.,.,.	./.:0:.,.,.	./.:0:.,.,.	0/0:8:.,.,.	1/1:6:.,.,.	./.:0:.,.,.	1/0:9:.,-8.67756,.	0/0:13:.,.,.	./.:0:.,.,.	./.:0:.,.,.	./.:0:.,.,.	1/0:5:.,-4.19309,.	1/1:8:.,.,.	0/0:6:.,.,.	1/0:7:.,-6.44833,.
supercont1.1018	197385	656	T	C	.	PASS	NS=54;AF=0.750,0.250	GT:DP:GL	1/1:11:.,.,.	1/1:12:.,.,.	0/0:10:.,.,.	0/0:19:.,.,.	1/0:11:.,-10.8951,.	0/0:25:.,.,.	1/0:9:.,-8.67756,.	1/0:16:.,-15.1299,.	./.:11:.,.,.	1/0:17:.,-17.5189,.	0/0:12:.,.,.	0/0:7:.,.,.	1/0:20:.,-19.5747,.	0/0:16:.,.,.	0/0:17:.,.,.	0/0:14:.,.,.	0/0:13:.,.,.	./.:0:.,.,.	./.:0:.,.,.	0/0:7:.,.,.	1/1:6:.,.,.	./.:0:.,.,.	0/0:8:.,.,.	0/0:10:.,.,.	0/0:6:.,.,.	./.:0:.,.,.	0/0:9:.,.,.	./.:0:.,.,.	0/0:11:.,.,.	0/0:12:.,.,.	1/1:8:.,.,.	0/0:8:.,.,.	./.:5:.,.,.	0/0:8:.,.,.	./.:0:.,.,.	0/0:10:.,.,.	0/0:10:.,.,.	1/0:10:.,-8.38619,.	1/1:8:.,.,.	0/0:7:.,.,.	1/0:7:.,-6.44833,.
supercont1.1019	250672	684	C	T	.	PASS	NS=54;AF=0.991,0.009	GT:DP:GL	0/0:8:.,.,.	0/0:6:.,.,.	0/0:19:.,.,.	0/0:9:.,.,.	0/0:13:.,.,.	0/0:5:.,.,.	0/0:6:.,.,.	0/0:9:.,.,.	0/0:11:.,.,.	0/0:16:.,.,.	0/0:5:.,.,.	0/0:5:.,.,.	0/0:5:.,.,.	0/0:9:.,.,.	0/0:10:.,.,.	0/0:7:.,.,.	0/0:8:.,.,.	0/0:12:.,.,.	./.:0:.,.,.	0/0:9:.,.,.	0/0:10:.,.,.	./.:0:.,.,.	0/0:6:.,.,.	0/0:8:.,.,.	0/0:5:.,.,.	0/0:9:.,.,.	0/0:8:.,.,.	0/0:8:.,.,.	0/0:8:.,.,.	0/0:12:.,.,.	./.:0:.,.,.	0/0:5:.,.,.	0/0:8:.,.,.	0/0:11:.,.,.	./.:0:.,.,.	0/0:10:.,.,.	0/0:8:.,.,.	0/0:8:.,.,.	1/0:8:.,-8.7889,.	0/0:10:.,.,.	0/0:7:.,.,.
supercont1.1019	250690	684	G	A	.	PASS	NS=50;AF=0.880,0.120	GT:DP:GL	0/0:8:.,.,.	0/0:6:.,.,.	0/1:19:.,-17.1021,.	0/1:9:.,-5.57228,.	0/0:13:.,.,.	0/0:5:.,.,.	1/1:6:.,.,.	./.:9:.,.,.	0/0:11:.,.,.	0/0:16:.,.,.	0/0:5:.,.,.	0/0:5:.,.,.	0/0:5:.,.,.	0/0:9:.,.,.	0/0:10:.,.,.	./.:7:.,.,.	0/0:8:.,.,.	0/0:12:.,.,.	./.:0:.,.,.	0/0:9:.,.,.	0/1:10:.,-10.9861,.	./.:0:.,.,.	./.:6:.,.,.	0/0:8:.,.,.	0/0:5:.,.,.	0/0:9:.,.,.	0/0:8:.,.,.	0/1:8:.,-6.08633,.	0/1:8:.,-6.08633,.	0/0:12:.,.,.	./.:0:.,.,.	0/1:5:.,-4.19309,.	0/0:8:.,.,.	0/0:11:.,.,.	./.:0:.,.,.	0/0:10:.,.,.	0/0:8:.,.,.	0/0:8:.,.,.	0/0:8:.,.,.	0/0:10:.,.,.	0/0:7:.,.,.
supercont1.1019	250696	684	A	T	.	PASS	NS=49;AF=0.582,0.418	GT:DP:GL	1/0:8:.,-8.7889,.	0/0:6:.,.,.	1/0:19:.,-17.1021,.	1/0:9:.,-5.57228,.	1/0:13:.,-10.2875,.	1/0:5:.,-4.19309,.	1/1:6:.,.,.	1/1:9:.,.,.	0/0:11:.,.,.	1/0:16:.,-15.1299,.	0/0:5:.,.,.	0/0:5:.,.,.	1/1:5:.,.,.	0/0:9:.,.,.	0/0:10:.,.,.	./.:7:.,.,.	1/0:8:.,-6.08633,.	1/0:12:.,-7.42971,.	./.:0:.,.,.	./.:9:.,.,.	1/1:10:.,.,.	./.:0:.,.,.	1/1:6:.,.,.	0/0:8:.,.,.	0/0:5:.,.,.	0/0:9:.,.,.	0/0:8:.,.,.	1/0:8:.,-6.08633,.	1/0:8:.,-6.08633,.	0/0:12:.,.,.	./.:0:.,.,.	1/0:5:.,-4.19309,.	1/0:8:.,-6.08633,.	0/0:11:.,.,.	./.:0:.,.,.	1/0:10:.,-4.94602,.	1/0:8:.,-8.7889,.	1/0:8:.,-6.08633,.	1/0:8:.,-8.7889,.	1/0:10:.,-10.9861,.	0/0:7:.,.,.
supercont1.102	784366	1376	G	A	.	PASS	NS=62;AF=0.895,0.105	GT:DP:GL	0/0:11:.,.,.	./.:0:.,.,.	0/0:12:.,.,.	0/0:13:.,.,.	1/1:5:.,.,.	./.:0:.,.,.	0/0:8:.,.,.	0/0:13:.,.,.	0/0:11:.,.,.	0/0:9:.,.,.	0/0:10:.,.,.	0/0:14:.,.,.	1/0:13:.,-13.1063,.	0/0:7:.,.,.	0/0:5:.,.,.	0/0:17:.,.,.	0/0:9:.,.,.	0/0:15:.,.,.	./.:0:.,.,.	0/0:9:.,.,.	0/0:7:.,.,.	0/0:6:.,.,.	0/0:14:.,.,.	1/0:11:.,-4.23339,.	0/0:13:.,.,.	0/0:9:.,.,.	0/0:10:.,.,.	0/0:9:.,.,.	0/0:12:.,.,.	0/0:20:.,.,.	0/0:13:.,.,.	0/0:6:.,.,.	0/0:9:.,.,.	1/1:8:.,.,.	0/0:5:.,.,.	./.:0:.,.,.	1/0:13:.,-6.81536,.	0/0:6:.,.,.	1/0:12:.,-7.42971,.	0/0:17:.,.,.	1/0:7:.,-6.44833,.
supercont1.102	784371	1376	C	G	.	PASS	NS=65;AF=0.992,0.008	GT:DP:GL	0/0:11:.,.,.	./.:0:.,.,.	0/0:12:.,.,.	0/0:13:.,.,.	0/0:5:.,.,.	./.:0:.,.,.	0/0:8:.,.,.	0/0:13:.,.,.	0/0:11:.,.,.	0/0:9:.,.,.	0/0:10:.,.,.	0/0:14:.,.,.	0/0:13:.,.,.	0/0:7:.,.,.	0/0:5:.,.,.	0/0:17:.,.,.	0/0:9:.,.,.	0/0:15:.,.,.	./.:0:.,.,.	0/0:9:.,.,.	0/0:7:.,.,.	0/0:6:.,.,.	0/0:14:.,.,.	0/0:11:.,.,.	0/0:13:.,.,.	0/0:9:.,.,.	0/1:10:.,-10.6512,.	0/0:9:.,.,.	0/0:12:.,.,.	0/0:20:.,.,.	0/0:13:.,.,.	0/0:6:.,.,.	0/0:9:.,.,.	0/0:8:.,.,.	0/0:5:.,.,.	./.:0:.,.,.	0/0:13:.,.,.	0/0:6:.,.,.	0/0:12:.,.,.	0/0:17:.,.,.	0/0:7:.,.,.
supercont1.102	798842	1382	T	A	.	PASS	NS=73;AF=0.993,0.007	GT:DP:GL	0/0:19:.,.,.	0/0:10:.,.,.	0/0:16:.,.,.	0/0:14:.,.,.	0/0:16:.,.,.	0/0:20:.,.,.	0/0:12:.,.,.	0/0:16:.,.,.	0/0:14:.,.,.	0/0:18:.,.,.	0/0:9:.,.,.	0/0:5:.,.,.	0/0:11:.,.,.	0/0:11:.,.,.	0/0:12:.,.,.	0/0:15:.,.,.	0/0:18:.,.,.	0/0:10:.,.,.	0/0:5:.,.,.	0/0:6:.,.,.	0/0:8:.,.,.	0/0:5:.,.,.	0/0:10:.,.,.	0/0:16:.,.,.	0/0:20:.,.,.	0/0:11:.,.,.	1/0:19:.,-14.0492,.	0/0:6:.,.,.	0/0:11:.,.,.	0/0:15:.,.,.	0/0:9:.,.,.	0/0:19:.,.,.	0/0:12:.,.,.	0/0:10:.,.,.	0/0:12:.,.,.	0/0:19:.,.,.	0/0:11:.,.,.	0/0:18:.,.,.	0/0:9:.,.,.	0/0:11:.,.,.	0/0:11:.,.,.
supercont1.102	1288160	1186	G	A	.	PASS	NS=58;AF=0.983,0.017	GT:DP:GL	0/0:7:.,.,.	./.:0:.,.,.	0/0:12:.,.,.	0/0:13:.,.,.	0/0:10:.,.,.	0/0:8:.,.,.	0/0:8:.,.,.	./.:0:.,.,.	0/0:8:.,.,.	0/0:9:.,.,.	0/0:12:.,.,.	./.:0:.,.,.	0/0:8:.,.,.	0/0:9:.,.,.	0/0:13:.,.,.	./.:0:.,.,.	0/0:11:.,.,.	0/0:7:.,.,.	./.:0:.,.,.	./.:0:.,.,.	0/0:6:.,.,.	0/0:6:.,.,.	0/0:12:.,.,.	0/0:17:.,.,.	0/0:6:.,.,.	0/0:15:.,.,.	0/0:10:.,.,.	0/0:12:.,.,.	0/0:10:.,.,.	0/0:12:.,.,.	0/0:12:.,.,.	0/0:11:.,.,.	./.:0:.,.,.	0/0:14:.,.,.	1/0:8:.,-6.08633,.	0/0:10:.,.,.	0/0:11:.,.,.	0/0:11:.,.,.	0/0:5:.,.,.	0/0:5:.,.,.	0/0:12:.,.,.
supercont1.102	1288316	1187	A	G	.	PASS	NS=55;AF=0.936,0.064	GT:DP:GL	0/0:7:.,.,.	./.:0:.,.,.	0/0:11:.,.,.	0/0:13:.,.,.	0/0:12:.,.,.	0/0:8:.,.,.	0/0:8:.,.,.	./.:0:.,.,.	0/0:9:.,.,.	0/0:9:.,.,.	0/0:12:.,.,.	./.:0:.,.,.	0/0:8:.,.,.	1/0:9:.,-8.67756,.	0/0:13:.,.,.	./.:0:.,.,.	0/0:11:.,.,.	0/0:8:.,.,.	./.:0:.,.,.	./.:0:.,.,.	./.:0:.,.,.	0/0:5:.,.,.	0/0:11:.,.,.	1/0:17:.,-17.5189,.	0/0:5:.,.,.	0/0:15:.,.,.	0/0:10:.,.,.	0/0:10:.,.,.	0/0:9:.,.,.	0/0:11:.,.,.	0/0:12:.,.,.	0/0:12:.,.,.	./.:0:.,.,.	1/1:14:.,.,.	0/0:10:.,.,.	0/0:9:.,.,.	0/0:11:.,.,.	0/0:12:.,.,.	./.:5:.,.,.	0/0:5:.,.,.	1/0:12:.,-10.6512,.
supercont1.102	1505549	1205	C	A	.	PASS	NS=65;AF=0.992,0.008	GT:DP:GL	0/0:17:.,.,.	0/0:8:.,.,.	0/0:11:.,.,.	0/0:12:.,.,.	0/0:16:.,.,.	./.:0:.,.,.	./.:0:.,.,.	0/0:6:.,.,.	0/0:7:.,.,.	0/0:17:.,.,.	0/0:18:.,.,.	0/0:11:.,.,.	0/0:17:.,.,.	0/0:6:.,.,.	0/0:10:.,.,.	0/0:13:.,.,.	0/0:10:.,.,.	0/0:25:.,.,.	0/0:7:.,.,.	0/0:9:.,.,.	0/0:5:.,.,.	0/0:8:.,.,.	0/0:8:.,.,.	./.:0:.,.,.	0/0:5:.,.,.	0/0:8:.,.,.	0/0:20:.,.,.	0/0:6:.,.,.	0/0:10:.,.,.	0/0:9:.,.,.	./.:0:.,.,.	0/0:12:.,.,.	0/0:7:.,.,.	0/0:11:.,.,.	1/0:8:.,-6.08633,.	0/0:11:.,.,.	0/0:16:.,.,.	0/0:9:.,.,.	0/0:12:.,.,.	0/0:8:.,.,.	0/0:7:.,.,.
supercont1.102	1518067	1207	G	T	.	PASS	NS=64;AF=0.961,0.039	GT:DP:GL	0/0:14:.,.,.	./.:0:.,.,.	0/0:12:.,.,.	0/0:11:.,.,.	0/0:17:.,.,.	0/0:6:.,.,.	0/0:9:.,.,.	0/0:7:.,.,.	0/0:10:.,.,.	0/0:11:.,.,.	0/0:12:.,.,.	0/0:11:.,.,.	0/0:16:.,.,.	0/0:19:.,.,.	0/1:15:.,-15.3139,.	0/0:8:.,.,.	0/0:7:.,.,.	0/0:10:.,.,.	0/0:6:.,.,.	0/0:12:.,.,.	0/1:11:.,-7.96026,.	0/0:7:.,.,.	0/0:15:.,.,.	0/0:8:.,.,.	0/0:11:.,.,.	0/0:12:.,.,.	0/0:12:.,.,.	0/0:10:.,.,.	0/0:9:.,.,.	0/0:10:.,.,.	0/0:15:.,.,.	0/0:12:.,.,.	0/0:5:.,.,.	0/0:8:.,.,.	0/1:7:.,-6.44833,.	./.:9:.,.,.	0/0:14:.,.,.	0/0:9:.,.,.	0/0:8:.,.,.	0/0:7:.,.,.	0/0:14:.,.,.
supercont1.102	1518112	1207	C	T	.	PASS	NS=56;AF=0.536,0.464	GT:DP:GL	0/1:14:.,-9.82719,.	./.:0:.,.,.	0/0:12:.,.,.	0/0:11:.,.,.	0/1:17:.,-14.8484,.	1/1:6:.,.,.	1/1:9:.,.,.	0/1:7:.,-6.44833,.	0/1:10:.,-8.38619,.	0/0:11:.,.,.	1/1:12:.,.,.	1/1:11:.,.,.	0/1:16:.,-8.68018,.	0/1:19:.,-19.7224,.	0/1:15:.,-15.3139,.	./.:8:.,.,.	0/0:7:.,.,.	0/1:10:.,-10.9861,.	./.:6:.,.,.	0/0:12:.,.,.	0/0:11:.,.,.	0/0:7:.,.,.	1/1:15:.,.,.	0/0:8:.,.,.	1/1:11:.,.,.	1/1:12:.,.,.	0/1:12:.,-10.6512,.	0/1:10:.,-4.94602,.	0/1:9:.,-5.57228,.	0/0:10:.,.,.	0/1:15:.,-12.5793,.	0/1:12:.,-7.42971,.	1/1:5:.,.,.	0/0:8:.,.,.	0/0:7:.,.,.	./.:9:.,.,.	0/1:14:.,-6.13233,.	1/1:9:.,.,.	0/0:8:.,.,.	0/0:7:.,.,.	0/1:14:.,-12.8967,.
supercont1.102	1518131	1207	C	T	.	PASS	NS=64;AF=0.969,0.031	GT:DP:GL	0/0:14:.,.,.	./.:0:.,.,.	0/0:12:.,.,.	0/0:11:.,.,.	0/0:17:.,.,.	0/0:6:.,.,.	0/0:9:.,.,.	0/0:7:.,.,.	0/0:10:.,.,.	0/0:11:.,.,.	0/0:12:.,.,.	0/0:11:.,.,.	0/0:16:.,.,.	0/0:19:.,.,.	0/1:15:.,-15.3139,.	0/0:8:.,.,.	0/0:7:.,.,.	0/0:10:.,.,.	0/0:6:.,.,.	0/0:12:.,.,.	0/1:11:.,-7.96026,.	0/0:7:.,.,.	0/0:15:.,.,.	0/0:8:.,.,.	0/0:11:.,.,.	0/0:12:.,.,.	0/0:12:.,.,.	0/0:10:.,.,.	0/0:9:.,.,.	0/0:10:.,.,.	0/0:15:.,.,.	0/0:12:.,.,.	0/0:5:.,.,.	0/0:8:.,.,.	0/0:7:.,.,.	./.:9:.,.,.	0/0:14:.,.,.	0/0:9:.,.,.	0/0:8:.,.,.	0/0:7:.,.,.	0/0:14:.,.,.
supercont1.102	1547248	1212	C	G	.	PASS	NS=61;AF=0.943,0.057	GT:DP:GL	0/1:26:.,-5.23031,.	0/0:10:.,.,.	0/0:18:.,.,.	0/0:18:.,.,.	0/0:13:.,.,.	0/0:12:.,.,.	0/0:14:.,.,.	0/0:14:.,.,.	0/0:14:.,.,.	0/0:19:.,.,.	./.:0:.,.,.	0/0:5:.,.,.	0/1:9:.,-8.67756,.	0/0:20:.,.,.	0/0:10:.,.,.	0/1:18:.,-19.775,.	0/0:14:.,.,.	./.:0:.,.,.	./.:0:.,.,.	0/0:14:.,.,.	0/0:10:.,.,.	0/0:8:.,.,.	0/0:7:.,.,.	0/0:10:.,.,.	0/0:8:.,.,.	./.:0:.,.,.	./.:0:.,.,.	0/0:9:.,.,.	0/0:11:.,.,.	0/0:16:.,.,.	0/0:12:.,.,.	0/0:6:.,.,.	0/0:10:.,.,.	0/0:10:.,.,.	0/0:6:.,.,.	0/0:10:.,.,.	./.:0:.,.,.	./.:0:.,.,.	0/0:10:.,.,.	0/0:7:.,.,.	0/0:12:.,.,.
supercont1.102	1547400	1213	C	T	.	PASS	NS=56;AF=0.786,0.214	GT:DP:GL	0/0:25:.,.,.	1/0:10:.,-8.38619,.	0/0:18:.,.,.	0/0:18:.,.,.	1/0:13:.,-6.81536,.	1/1:13:.,.,.	0/0:13:.,.,.	0/0:14:.,.,.	0/0:14:.,.,.	0/0:17:.,.,.	./.:0:.,.,.	1/1:5:.,.,.	0/0:8:.,.,.	0/0:18:.,.,.	1/1:10:.,.,.	0/0:17:.,.,.	0/0:12:.,.,.	./.:0:.,.,.	./.:0:.,.,.	0/0:12:.,.,.	0/0:9:.,.,.	0/0:7:.,.,.	0/0:7:.,.,.	0/0:8:.,.,.	0/0:9:.,.,.	./.:0:.,.,.	./.:0:.,.,.	0/0:6:.,.,.	0/0:9:.,.,.	0/0:15:.,.,.	1/0:11:.,-10.8951,.	0/0:5:.,.,.	1/0:8:.,-8.7889,.	0/0:8:.,.,.	0/0:5:.,.,.	1/1:7:.,.,.	./.:0:.,.,.	./.:0:.,.,.	0/0:7:.,.,.	0/0:7:.,.,.	1/0:11:.,-10.8951,.
supercont1.102	1547405	1213	A	T	.	PASS	NS=59;AF=0.898,0.102	GT:DP:GL	0/0:25:.,.,.	0/0:10:.,.,.	0/0:18:.,.,.	0/0:18:.,.,.	0/0:13:.,.,.	0/0:13:.,.,.	1/1:13:.,.,.	1/0:14:.,-12.8967,.	1/0:14:.,-9.82719,.	0/0:17:.,.,.	./.:0:.,.,.	0/0:5:.,.,.	0/0:8:.,.,.	1/0:18:.,-17.3551,.	0/0:10:.,.,.	0/0:17:.,.,.	0/0:12:.,.,.	./.:0:.,.,.	./.:0:.,.,.	0/0:12:.,.,.	0/0:9:.,.,.	0/0:7:.,.,.	1/1:7:.,.,.	0/0:8:.,.,.	1/1:9:.,.,.	./.:0:.,.,.	./.:0:.,.,.	1/1:6:.,.,.	./.:9:.,.,.	0/0:15:.,.,.	0/0:11:.,.,.	0/0:5:.,.,.	0/0:8:.,.,.	0/0:8:.,.,.	0/0:5:.,.,.	0/0:7:.,.,.	./.:0:.,.,.	./.:0:.,.,.	0/0:7:.,.,.	0/0:7:.,.,.	0/0:11:.,.,.
supercont1.102	1810530	1247	T	G	.	PASS	NS=52;AF=0.923,0.077	GT:DP:GL	0/0:16:.,.,.	0/0:6:.,.,.	0/0:8:.,.,.	0/0:14:.,.,.	0/0:10:.,.,.	./.:0:.,.,.	./.:0:.,.,.	0/0:8:.,.,.	./.:0:.,.,.	0/0:7:.,.,.	0/1:14:.,-12.8967,.	./.:8:.,.,.	0/0:9:.,.,.	0/0:21:.,.,.	0/0:16:.,.,.	0/0:17:.,.,.	0/0:13:.,.,.	0/1:15:.,-15.3139,.	./.:10:.,.,.	0/0:8:.,.,.	0/0:12:.,.,.	./.:0:.,.,.	1/1:8:.,.,.	0/0:9:.,.,.	1/1:7:.,.,.	./.:0:.,.,.	0/0:6:.,.,.	./.:0:.,.,.	./.:0:.,.,.	0/0:12:.,.,.	0/0:10:.,.,.	0/0:7:.,.,.	0/0:10:.,.,.	0/0:19:.,.,.	./.:0:.,.,.	1/1:9:.,.,.	./.:0:.,.,.	0/0:9:.,.,.	0/0:8:.,.,.	0/0:7:.,.,.	0/0:10:.,.,.
supercont1.102	1810547	1247	A	G	.	PASS	NS=50;AF=0.660,0.340	GT:DP:GL	1/0:16:.,-8.68018,.	0/0:6:.,.,.	0/0:8:.,.,.	0/0:14:.,.,.	1/0:10:.,-8.38619,.	./.:0:.,.,.	./.:0:.,.,.	0/0:8:.,.,.	./.:0:.,.,.	1/1:7:.,.,.	0/0:14:.,.,.	0/0:8:.,.,.	1/0:9:.,-8.67756,.	0/0:21:.,.,.	1/0:16:.,-17.5778,.	1/0:17:.,-8.01623,.	0/0:13:.,.,.	0/0:15:.,.,.	0/0:10:.,.,.	1/0:8:.,-6.08633,.	1/1:12:.,.,.	./.:0:.,.,.	0/0:8:.,.,.	0/0:9:.,.,.	0/0:7:.,.,.	./.:0:.,.,.	1/1:6:.,.,.	./.:0:.,.,.	./.:0:.,.,.	1/1:12:.,.,.	1/1:10:.,.,.	1/1:7:.,.,.	1/0:10:.,-8.38619,.	0/0:19:.,.,.	./.:0:.,.,.	0/0:9:.,.,.	./.:0:.,.,.	1/0:9:.,-5.57228,.	./.:8:.,.,.	1/1:7:.,.,.	0/0:10:.,.,.
supercont1.102	1810553	1247	A	T	.	PASS	NS=50;AF=0.660,0.340	GT:DP:GL	1/0:16:.,-8.68018,.	0/0:6:.,.,.	0/0:8:.,.,.	0/0:14:.,.,.	1/0:10:.,-8.38619,.	./.:0:.,.,.	./.:0:.,.,.	0/0:8:.,.,.	./.:0:.,.,.	1/1:7:.,.,.	0/0:14:.,.,.	0/0:8:.,.,.	1/0:9:.,-8.67756,.	0/0:21:.,.,.	1/0:16:.,-17.5778,.	1/0:17:.,-8.01623,.	0/0:13:.,.,.	0/0:15:.,.,.	0/0:10:.,.,.	1/0:8:.,-6.08633,.	1/1:12:.,.,.	./.:0:.,.,.	0/0:8:.,.,.	0/0:9:.,.,.	0/0:7:.,.,.	./.:0:.,.,.	1/1:6:.,.,.	./.:0:.,.,.	./.:0:.,.,.	1/1:12:.,.,.	1/1:10:.,.,.	1/1:7:.,.,.	1/0:10:.,-8.38619,.	0/0:19:.,.,.	./.:0:.,.,.	0/0:9:.,.,.	./.:0:.,.,.	1/0:9:.,-5.57228,.	./.:8:.,.,.	1/1:7:.,.,.	0/0:10:.,.,.
supercont1.102	2206990	1282	A	G	.	PASS	NS=55;AF=0.700,0.300	GT:DP:GL	0/0:13:.,.,.	0/0:9:.,.,.	0/0:9:.,.,.	0/0:8:.,.,.	0/1:8:.,-6.08633,.	0/0:8:.,.,.	./.:0:.,.,.	0/0:8:.,.,.	0/0:11:.,.,.	0/1:15:.,-12.5793,.	0/1:14:.,-6.13233,.	0/1:11:.,-7.96026,.	0/0:13:.,.,.	0/1:17:.,-17.5189,.	0/0:9:.,.,.	0/0:11:.,.,.	0/0:14:.,.,.	0/0:15:.,.,.	./.:0:.,.,.	0/1:14:.,-12.8967,.	0/0:10:.,.,.	./.:0:.,.,.	0/0:8:.,.,.	1/1:5:.,.,.	0/0:7:.,.,.	0/0:8:.,.,.	0/0:15:.,.,.	0/1:8:.,-6.08633,.	0/1:10:.,-8.38619,.	0/1:6:.,-6.59167,.	0/1:13:.,-13.1063,.	0/0:6:.,.,.	0/1:10:.,-10.9861,.	./.:7:.,.,.	0/1:10:.,-8.38619,.	0/0:13:.,.,.	0/0:13:.,.,.	./.:0:.,.,.	./.:7:.,.,.	0/1:6:.,-6.59167,.	1/1:18:.,.,.
supercont1.102	2207021	1282	T	C	.	PASS	NS=60;AF=0.917,0.083	GT:DP:GL	0/0:13:.,.,.	1/0:9:.,-8.67756,.	0/0:9:.,.,.	0/0:8:.,.,.	0/0:8:.,.,.	0/0:8:.,.,.	./.:0:.,.,.	1/0:8:.,-6.08633,.	1/0:11:.,-7.96026,.	0/0:15:.,.,.	0/0:14:.,.,.	0/0:11:.,.,.	0/0:13:.,.,.	0/0:17:.,.,.	0/0:9:.,.,.	0/0:11:.,.,.	0/0:14:.,.,.	0/0:15:.,.,.	./.:0:.,.,.	0/0:14:.,.,.	0/0:10:.,.,.	./.:0:.,.,.	./.:8:.,.,.	0/0:5:.,.,.	1/0:7:.,-6.44833,.	0/0:8:.,.,.	0/0:15:.,.,.	1/0:8:.,-6.08633,.	1/0:10:.,-8.38619,.	0/0:6:.,.,.	0/0:13:.,.,.	0/0:6:.,.,.	1/0:10:.,-10.9861,.	0/0:7:.,.,.	0/0:10:.,.,.	1/0:13:.,-13.1063,.	0/0:13:.,.,.	./.:0:.,.,.	0/0:7:.,.,.	0/0:6:.,.,.	0/0:18:.,.,.
supercont1.102	2227833	1290	C	T	.	PASS	NS=45;AF=0.533,0.467	GT:DP:GL	1/1:12:.,.,.	./.:0:.,.,.	1/1:9:.,.,.	1/1:6:.,.,.	0/0:8:.,.,.	0/0:7:.,.,.	1/1:11:.,.,.	1/1:10:.,.,.	0/1:12:.,-13.1833,.	0/0:16:.,.,.	0/0:9:.,.,.	0/0:13:.,.,.	1/1:13:.,.,.	./.:12:.,.,.	1/1:7:.,.,.	1/1:18:.,.,.	1/1:11:.,.,.	0/1:17:.,-17.5189,.	./.:0:.,.,.	./.:0:.,.,.	./.:5:.,.,.	./.:0:.,.,.	0/1:9:.,-5.57228,.	0/0:7:.,.,.	0/1:6:.,-6.59167,.	1/1:9:.,.,.	1/1:8:.,.,.	0/1:7:.,-6.44833,.	./.:11:.,.,.	0/0:23:.,.,.	0/0:9:.,.,.	0/1:11:.,-4.23339,.	0/1:5:.,-4.19309,.	0/1:9:.,-5.57228,.	0/0:6:.,.,.	./.:0:.,.,.	0/1:11:.,-10.8951,.	0/1:5:.,-4.19309,.	0/0:7:.,.,.	0/0:6:.,.,.	0/0:10:.,.,.
supercont1.102	2227839	1290	A	G	.	PASS	NS=51;AF=0.941,0.059	GT:DP:GL	0/0:12:.,.,.	./.:0:.,.,.	0/0:9:.,.,.	0/0:6:.,.,.	0/0:8:.,.,.	0/0:7:.,.,.	0/0:11:.,.,.	0/0:10:.,.,.	0/0:12:.,.,.	0/1:16:.,-12.1727,.	0/0:9:.,.,.	0/0:13:.,.,.	0/0:13:.,.,.	0/0:12:.,.,.	0/0:7:.,.,.	0/0:18:.,.,.	0/0:11:.,.,.	0/0:17:.,.,.	./.:0:.,.,.	./.:0:.,.,.	0/0:5:.,.,.	./.:0:.,.,.	0/0:9:.,.,.	0/0:7:.,.,.	0/0:6:.,.,.	0/0:9:.,.,.	0/0:8:.,.,.	0/0:7:.,.,.	0/0:11:.,.,.	0/1:23:.,-15.4132,.	0/1:9:.,-8.67756,.	0/0:11:.,.,.	0/0:5:.,.,.	0/0:9:.,.,.	0/0:6:.,.,.	./.:0:.,.,.	0/0:11:.,.,.	0/0:5:.,.,.	0/0:7:.,.,.	./.:6:.,.,.	0/0:10:.,.,.
supercont1.102	2228044	1291	T	C	.	PASS	NS=45;AF=0.611,0.389	GT:DP:GL	0/0:13:.,.,.	./.:0:.,.,.	0/0:10:.,.,.	0/0:6:.,.,.	0/1:8:.,-6.08633,.	1/1:7:.,.,.	0/0:11:.,.,.	0/0:10:.,.,.	0/1:12:.,-13.1833,.	1/1:19:.,.,.	1/1:10:.,.,.	1/1:12:.,.,.	0/0:13:.,.,.	0/0:11:.,.,.	0/0:9:.,.,.	0/0:19:.,.,.	0/0:12:.,.,.	0/1:19:.,-17.1021,.	./.:0:.,.,.	./.:0:.,.,.	./.:6:.,.,.	./.:0:.,.,.	0/1:9:.,-5.57228,.	./.:7:.,.,.	0/1:7:.,-6.44833,.	0/0:9:.,.,.	0/0:9:.,.,.	./.:7:.,.,.	0/0:12:.,.,.	1/1:23:.,.,.	1/1:12:.,.,.	0/1:11:.,-4.23339,.	./.:0:.,.,.	0/0:10:.,.,.	1/1:7:.,.,.	./.:0:.,.,.	0/1:12:.,-7.42971,.	0/1:5:.,-4.19309,.	./.:8:.,.,.	1/1:7:.,.,.	0/1:12:.,-10.6512,.
supercont1.102	2228047	1291	G	A	.	PASS	NS=47;AF=0.723,0.277	GT:DP:GL	0/0:13:.,.,.	./.:0:.,.,.	0/0:10:.,.,.	0/0:6:.,.,.	0/1:8:.,-6.08633,.	1/1:7:.,.,.	0/0:11:.,.,.	0/0:10:.,.,.	0/1:12:.,-13.1833,.	0/1:19:.,-17.1021,.	1/1:10:.,.,.	1/1:12:.,.,.	0/0:13:.,.,.	0/0:11:.,.,.	0/0:9:.,.,.	0/0:19:.,.,.	0/0:12:.,.,.	0/1:19:.,-17.1021,.	./.:0:.,.,.	./.:0:.,.,.	./.:6:.,.,.	./.:0:.,.,.	0/1:9:.,-5.57228,.	./.:7:.,.,.	0/1:7:.,-6.44833,.	0/0:9:.,.,.	0/0:9:.,.,.	./.:7:.,.,.	0/0:12:.,.,.	0/1:23:.,-18.6793,.	0/1:12:.,-10.6512,.	0/1:11:.,-4.23339,.	./.:0:.,.,.	0/0:10:.,.,.	0/1:7:.,-6.44833,.	./.:0:.,.,.	0/1:12:.,-7.42971,.	0/1:5:.,-4.19309,.	./.:8:.,.,.	./.:7:.,.,.	0/1:12:.,-10.6512,.
supercont1.102	2302906	1302	C	A	.	PASS	NS=57;AF=0.991,0.009	GT:DP:GL	0/0:12:.,.,.	0/0:5:.,.,.	0/0:6:.,.,.	0/0:6:.,.,.	0/0:14:.,.,.	0/0:8:.,.,.	0/0:5:.,.,.	./.:0:.,.,.	0/0:12:.,.,.	0/0:7:.,.,.	0/0:6:.,.,.	0/0:7:.,.,.	./.:0:.,.,.	0/0:16:.,.,.	0/0:8:.,.,.	0/0:14:.,.,.	0/0:8:.,.,.	0/0:6:.,.,.	0/0:9:.,.,.	0/0:9:.,.,.	0/0:8:.,.,.	0/0:8:.,.,.	0/0:6:.,.,.	0/0:8:.,.,.	0/0:7:.,.,.	./.:0:.,.,.	./.:0:.,.,.	0/0:5:.,.,.	0/0:7:.,.,.	0/0:9:.,.,.	0/0:5:.,.,.	./.:0:.,.,.	0/0:6:.,.,.	0/0:11:.,.,.	0/1:5:.,-4.19309,.	0/0:6:.,.,.	0/0:6:.,.,.	0/0:8:.,.,.	0/0:6:.,.,.	0/0:11:.,.,.	0/0:7:.,.,.
supercont1.102	2302908	1302	G	A	.	PASS	NS=55;AF=0.982,0.018	GT:DP:GL	0/0:12:.,.,.	0/1:5:.,-4.19309,.	0/0:6:.,.,.	0/0:6:.,.,.	0/0:14:.,.,.	0/0:8:.,.,.	0/0:5:.,.,.	./.:0:.,.,.	0/0:12:.,.,.	0/0:7:.,.,.	0/0:6:.,.,.	0/0:7:.,.,.	./.:0:.,.,.	0/0:16:.,.,.	0/0:8:.,.,.	0/0:14:.,.,.	0/0:8:.,.,.	0/0:6:.,.,.	0/0:9:.,.,.	0/0:9:.,.,.	0/0:8:.,.,.	0/0:8:.,.,.	0/0:6:.,.,.	0/0:8:.,.,.	0/0:7:.,.,.	./.:0:.,.,.	./.:0:.,.,.	0/0:5:.,.,.	0/0:7:.,.,.	0/0:9:.,.,.	0/0:5:.,.,.	./.:0:.,.,.	0/0:6:.,.,.	0/0:11:.,.,.	0/0:5:.,.,.	./.:6:.,.,.	./.:6:.,.,.	0/0:8:.,.,.	0/0:6:.,.,.	0/0:11:.,.,.	0/0:7:.,.,.
supercont1.102	2302950	1302	C	T	.	PASS	NS=54;AF=0.981,0.019	GT:DP:GL	0/0:12:.,.,.	1/0:5:.,-4.19309,.	0/0:6:.,.,.	0/0:6:.,.,.	0/0:14:.,.,.	0/0:8:.,.,.	0/0:5:.,.,.	./.:0:.,.,.	0/0:12:.,.,.	0/0:7:.,.,.	0/0:6:.,.,.	0/0:7:.,.,.	./.:0:.,.,.	0/0:16:.,.,.	0/0:8:.,.,.	0/0:14:.,.,.	0/0:8:.,.,.	0/0:6:.,.,.	0/0:9:.,.,.	0/0:9:.,.,.	0/0:8:.,.,.	0/0:8:.,.,.	0/0:6:.,.,.	0/0:8:.,.,.	./.:7:.,.,.	./.:0:.,.,.	./.:0:.,.,.	0/0:5:.,.,.	0/0:7:.,.,.	0/0:9:.,.,.	0/0:5:.,.,.	./.:0:.,.,.	0/0:6:.,.,.	0/0:11:.,.,.	0/0:5:.,.,.	./.:6:.,.,.	./.:6:.,.,.	0/0:8:.,.,.	0/0:6:.,.,.	0/0:11:.,.,.	0/0:7:.,.,.
supercont1.102	2599102	1311	T	C	.	PASS	NS=52;AF=0.913,0.087	GT:DP:GL	0/0:12:.,.,.	0/0:5:.,.,.	0/0:10:.,.,.	./.:0:.,.,.	0/0:10:.,.,.	0/0:13:.,.,.	./.:0:.,.,.	0/0:6:.,.,.	./.:0:.,.,.	0/0:6:.,.,.	0/0:9:.,.,.	./.:0:.,.,.	./.:0:.,.,.	0/0:5:.,.,.	0/0:5:.,.,.	0/0:7:.,.,.	./.:0:.,.,.	0/0:11:.,.,.	./.:0:.,.,.	1/0:5:.,-4.19309,.	0/0:5:.,.,.	./.:0:.,.,.	1/0:13:.,-13.1063,.	0/0:5:.,.,.	0/0:17:.,.,.	0/0:6:.,.,.	0/0:7:.,.,.	./.:0:.,.,.	0/0:7:.,.,.	0/0:10:.,.,.	./.:7:.,.,.	0/0:12:.,.,.	./.:0:.,.,.	0/0:7:.,.,.	0/0:10:.,.,.	0/0:6:.,.,.	0/0:10:.,.,.	0/0:12:.,.,.	./.:0:.,.,.	1/0:10:.,-8.38619,.	0/0:12:.,.,.
supercont1.1020	83126	941	G	A	.	PASS	NS=53;AF=0.774,0.226	GT:DP:GL	0/0:10:.,.,.	0/0:7:.,.,.	1/0:9:.,-8.67756,.	0/0:8:.,.,.	0/0:8:.,.,.	0/0:20:.,.,.	0/0:12:.,.,.	0/0:11:.,.,.	1/1:10:.,.,.	1/0:10:.,-8.38619,.	1/1:14:.,.,.	1/1:7:.,.,.	1/0:9:.,-8.67756,.	0/0:7:.,.,.	1/0:11:.,-10.8951,.	1/1:12:.,.,.	1/0:14:.,-12.8967,.	./.:0:.,.,.	./.:0:.,.,.	./.:0:.,.,.	./.:7:.,.,.	./.:0:.,.,.	0/0:9:.,.,.	./.:0:.,.,.	1/1:6:.,.,.	0/0:5:.,.,.	0/0:8:.,.,.	./.:0:.,.,.	1/1:8:.,.,.	1/0:23:.,-18.6793,.	./.:0:.,.,.	0/0:6:.,.,.	1/0:8:.,-6.08633,.	0/0:11:.,.,.	1/0:5:.,-4.19309,.	1/0:11:.,-4.23339,.	./.:8:.,.,.	./.:0:.,.,.	0/0:7:.,.,.	./.:0:.,.,.	0/0:8:.,.,.
supercont1.1020	83142	941	G	A	.	PASS	NS=58;AF=0.862,0.138	GT:DP:GL	1/0:10:.,-10.6512,.	1/1:7:.,.,.	0/0:9:.,.,.	0/0:8:.,.,.	1/0:8:.,-8.38619,.	0/0:20:.,.,.	0/0:12:.,.,.	0/0:11:.,.,.	0/0:10:.,.,.	0/0:10:.,.,.	0/0:14:.,.,.	0/0:7:.,.,.	0/0:9:.,.,.	0/0:7:.,.,.	0/0:11:.,.,.	0/0:12:.,.,.	0/0:14:.,.,.	./.:0:.,.,.	./.:0:.,.,.	./.:0:.,.,.	0/0:7:.,.,.	./.:0:.,.,.	0/0:9:.,.,.	./.:0:.,.,.	0/0:6:.,.,.	0/0:5:.,.,.	1/1:8:.,.,.	./.:0:.,.,.	0/0:8:.,.,.	0/0:23:.,.,.	./.:0:.,.,.	1/0:6:.,-6.08633,.	0/0:8:.,.,.	0/0:11:.,.,.	1/0:5:.,-4.19309,.	0/0:11:.,.,.	0/0:8:.,.,.	./.:0:.,.,.	./.:7:.,.,.	./.:0:.,.,.	0/0:8:.,.,.
supercont1.1020	83149	941	G	A	.	PASS	NS=58;AF=0.862,0.138	GT:DP:GL	1/0:10:.,-10.6512,.	1/1:7:.,.,.	0/0:9:.,.,.	0/0:8:.,.,.	1/0:8:.,-8.38619,.	0/0:20:.,.,.	0/0:12:.,.,.	0/0:11:.,.,.	0/0:10:.,.,.	0/0:10:.,.,.	0/0:14:.,.,.	0/0:7:.,.,.	0/0:9:.,.,.	0/0:7:.,.,.	0/0:11:.,.,.	0/0:12:.,.,.	0/0:14:.,.,.	./.:0:.,.,.	./.:0:.,.,.	./.:0:.,.,.	0/0:7:.,.,.	./.:0:.,.,.	0/0:9:.,.,.	./.:0:.,.,.	0/0:6:.,.,.	0/0:5:.,.,.	1/1:8:.,.,.	./.:0:.,.,.	0/0:8:.,.,.	0/0:23:.,.,.	./.:0:.,.,.	1/0:6:.,-6.08633,.	0/0:8:.,.,.	0/0:11:.,.,.	1/0:5:.,-4.19309,.	0/0:11:.,.,.	0/0:8:.,.,.	./.:0:.,.,.	./.:7:.,.,.	./.:0:.,.,.	0/0:8:.,.,.
supercont1.1020	83165	941	C	T	.	PASS	NS=56;AF=0.946,0.054	GT:DP:GL	0/0:10:.,.,.	0/0:7:.,.,.	0/0:9:.,.,.	0/0:8:.,.,.	0/0:8:.,.,.	0/0:20:.,.,.	0/1:12:.,-7.42971,.	0/1:11:.,-7.96026,.	0/0:10:.,.,.	0/0:10:.,.,.	0/0:14:.,.,.	0/0:7:.,.,.	0/0:9:.,.,.	./.:7:.,.,.	0/0:11:.,.,.	0/0:12:.,.,.	0/0:14:.,.,.	./.:0:.,.,.	./.:0:.,.,.	./.:0:.,.,.	0/0:7:.,.,.	./.:0:.,.,.	0/0:9:.,.,.	./.:0:.,.,.	0/0:6:.,.,.	0/0:5:.,.,.	0/0:8:.,.,.	./.:0:.,.,.	0/0:8:.,.,.	0/0:23:.,.,.	./.:0:.,.,.	0/0:6:.,.,.	0/0:8:.,.,.	0/0:11:.,.,.	0/0:5:.,.,.	0/0:11:.,.,.	0/0:8:.,.,.	./.:0:.,.,.	0/0:7:.,.,.	./.:0:.,.,.	0/0:8:.,.,.
supercont1.1020	165917	927	G	C	.	PASS	NS=62;AF=0.823,0.177	GT:DP:GL	0/0:12:.,.,.	0/0:8:.,.,.	1/0:12:.,-10.6512,.	0/0:13:.,.,.	0/0:10:.,.,.	1/0:15:.,-15.3139,.	0/0:9:.,.,.	0/0:9:.,.,.	1/0:12:.,-13.1833,.	1/0:18:.,-7.30315,.	1/0:14:.,-9.82719,.	1/0:5:.,-4.19309,.	0/0:13:.,.,.	0/0:17:.,.,.	0/0:16:.,.,.	1/1:11:.,.,.	1/0:17:.,-11.6908,.	0/0:8:.,.,.	./.:0:.,.,.	./.:0:.,.,.	./.:0:.,.,.	0/0:9:.,.,.	1/0:8:.,-8.7889,.	0/0:11:.,.,.	0/0:12:.,.,.	1/1:9:.,.,.	0/0:10:.,.,.	./.:0:.,.,.	0/0:16:.,.,.	0/0:16:.,.,.	0/0:7:.,.,.	0/0:7:.,.,.	0/0:5:.,.,.	0/0:12:.,.,.	0/0:8:.,.,.	./.:8:.,.,.	0/0:20:.,.,.	0/0:5:.,.,.	./.:8:.,.,.	./.:0:.,.,.	0/0:10:.,.,.
supercont1.1024	251279	1004	A	G	.	PASS	NS=61;AF=0.951,0.049	GT:DP:GL	0/0:13:.,.,.	0/0:8:.,.,.	0/0:11:.,.,.	0/0:9:.,.,.	0/0:10:.,.,.	0/0:7:.,.,.	0/0:7:.,.,.	0/0:14:.,.,.	0/0:9:.,.,.	1/1:6:.,.,.	0/0:10:.,.,.	0/0:10:.,.,.	0/0:14:.,.,.	0/0:7:.,.,.	0/1:17:.,-14.8484,.	0/0:11:.,.,.	0/0:13:.,.,.	0/0:15:.,.,.	0/0:7:.,.,.	0/0:9:.,.,.	0/0:6:.,.,.	0/0:8:.,.,.	0/0:11:.,.,.	0/0:10:.,.,.	0/0:11:.,.,.	0/0:9:.,.,.	0/0:9:.,.,.	./.:0:.,.,.	0/0:12:.,.,.	0/0:10:.,.,.	0/0:8:.,.,.	0/0:13:.,.,.	0/0:12:.,.,.	0/0:5:.,.,.	./.:0:.,.,.	0/0:14:.,.,.	./.:0:.,.,.	0/0:11:.,.,.	0/0:7:.,.,.	0/0:10:.,.,.	0/0:12:.,.,.
supercont1.1024	251303	1004	C	T	.	PASS	NS=61;AF=0.959,0.041	GT:DP:GL	0/1:13:.,-10.2875,.	0/0:8:.,.,.	0/0:11:.,.,.	0/0:9:.,.,.	0/0:10:.,.,.	0/0:7:.,.,.	0/0:7:.,.,.	0/1:14:.,-12.8967,.	0/0:9:.,.,.	0/0:6:.,.,.	0/0:10:.,.,.	0/0:10:.,.,.	0/0:14:.,.,.	0/0:7:.,.,.	0/0:17:.,.,.	0/0:11:.,.,.	0/0:13:.,.,.	0/0:15:.,.,.	0/0:7:.,.,.	0/0:9:.,.,.	0/0:6:.,.,.	0/0:8:.,.,.	0/0:11:.,.,.	0/0:10:.,.,.	0/0:11:.,.,.	0/0:9:.,.,.	0/0:9:.,.,.	./.:0:.,.,.	0/0:12:.,.,.	0/0:10:.,.,.	0/0:8:.,.,.	0/0:13:.,.,.	0/0:12:.,.,.	0/0:5:.,.,.	./.:0:.,.,.	0/0:14:.,.,.	./.:0:.,.,.	0/0:11:.,.,.	0/0:7:.,.,.	0/0:10:.,.,.	0/0:12:.,.,.
supercont1.1026	173910	1038	C	G	.	PASS	NS=60;AF=0.983,0.017	GT:DP:GL	0/0:12:.,.,.	0/0:10:.,.,.	0/0:16:.,.,.	0/0:14:.,.,.	0/0:8:.,.,.	0/0:7:.,.,.	0/0:9:.,.,.	0/0:6:.,.,.	1/0:12:.,-10.6512,.	0/0:12:.,.,.	0/0:15:.,.,.	./.:0:.,.,.	0/0:12:.,.,.	0/0:15:.,.,.	1/0:8:.,-8.7889,.	0/0:12:.,.,.	0/0:10:.,.,.	./.:0:.,.,.	./.:0:.,.,.	0/0:7:.,.,.	0/0:12:.,.,.	0/0:6:.,.,.	0/0:5:.,.,.	0/0:5:.,.,.	0/0:10:.,.,.	0/0:8:.,.,.	0/0:11:.,.,.	./.:0:.,.,.	0/0:12:.,.,.	0/0:14:.,.,.	0/0:9:.,.,.	0/0:17:.,.,.	0/0:9:.,.,.	0/0:12:.,.,.	0/0:10:.,.,.	0/0:8:.,.,.	0/0:12:.,.,.	0/0:11:.,.,.	0/0:6:.,.,.	0/0:6:.,.,.	./.:0:.,.,.
supercont1.1026	173945	1038	A	G	.	PASS	NS=60;AF=0.992,0.008	GT:DP:GL	0/0:12:.,.,.	0/0:10:.,.,.	0/0:16:.,.,.	0/0:14:.,.,.	0/0:8:.,.,.	0/0:7:.,.,.	0/0:9:.,.,.	0/0:6:.,.,.	0/0:12:.,.,.	0/0:12:.,.,.	0/0:15:.,.,.	./.:0:.,.,.	0/0:12:.,.,.	0/0:15:.,.,.	0/0:8:.,.,.	0/0:12:.,.,.	0/0:10:.,.,.	./.:0:.,.,.	./.:0:.,.,.	0/0:7:.,.,.	0/0:12:.,.,.	0/0:6:.,.,.	0/0:5:.,.,.	0/0:5:.,.,.	0/0:10:.,.,.	0/0:8:.,.,.	0/0:11:.,.,.	./.:0:.,.,.	0/0:12:.,.,.	0/0:14:.,.,.	0/0:9:.,.,.	0/0:17:.,.,.	0/0:9:.,.,.	0/0:12:.,.,.	0/0:10:.,.,.	0/0:8:.,.,.	0/0:12:.,.,.	0/0:11:.,.,.	0/0:6:.,.,.	0/0:6:.,.,.	./.:0:.,.,.
supercont1.1026	173947	1038	A	T	.	PASS	NS=58;AF=0.914,0.086	GT:DP:GL	0/0:12:.,.,.	0/0:10:.,.,.	1/0:16:.,-15.1299,.	0/0:14:.,.,.	0/0:8:.,.,.	0/0:7:.,.,.	1/0:9:.,-8.67756,.	0/0:6:.,.,.	1/0:12:.,-10.6512,.	0/0:12:.,.,.	0/0:15:.,.,.	./.:0:.,.,.	0/0:12:.,.,.	0/0:15:.,.,.	1/0:8:.,-8.7889,.	0/0:12:.,.,.	1/0:10:.,-8.38619,.	./.:0:.,.,.	./.:0:.,.,.	0/0:7:.,.,.	0/0:12:.,.,.	0/0:6:.,.,.	0/0:5:.,.,.	1/0:5:.,-4.19309,.	1/0:10:.,-4.94602,.	0/0:8:.,.,.	0/0:11:.,.,.	./.:0:.,.,.	0/0:12:.,.,.	0/0:14:.,.,.	0/0:9:.,.,.	0/0:17:.,.,.	0/0:9:.,.,.	0/0:12:.,.,.	0/0:10:.,.,.	./.:8:.,.,.	1/1:12:.,.,.	0/0:11:.,.,.	1/0:6:.,-6.59167,.	0/0:6:.,.,.	./.:0:.,.,.
supercont1.1026	228443	1048	G	A	.	PASS	NS=55;AF=0.955,0.045	GT:DP:GL	0/0:8:.,.,.	0/0:8:.,.,.	0/0:10:.,.,.	0/0:7:.,.,.	./.:0:.,.,.	0/0:17:.,.,.	0/0:7:.,.,.	0/0:13:.,.,.	./.:0:.,.,.	./.:0:.,.,.	0/0:7:.,.,.	./.:0:.,.,.	0/0:7:.,.,.	0/1:11:.,-7.96026,.	0/0:10:.,.,.	./.:0:.,.,.	0/0:8:.,.,.	0/0:7:.,.,.	0/0:5:.,.,.	0/0:5:.,.,.	0/0:8:.,.,.	0/0:6:.,.,.	0/0:6:.,.,.	0/0:6:.,.,.	0/0:7:.,.,.	0/0:11:.,.,.	0/0:11:.,.,.	0/1:8:.,-6.08633,.	./.:0:.,.,.	0/0:6:.,.,.	0/0:13:.,.,.	./.:0:.,.,.	0/0:9:.,.,.	0/0:11:.,.,.	0/0:10:.,.,.	0/0:8:.,.,.	0/0:11:.,.,.	0/1:10:.,-4.94602,.	./.:0:.,.,.	0/0:8:.,.,.	0/1:10:.,-8.38619,.
supercont1.1026	246649	1053	T	C	.	PASS	NS=56;AF=0.884,0.116	GT:DP:GL	0/0:11:.,.,.	0/0:6:.,.,.	0/0:7:.,.,.	0/0:11:.,.,.	1/0:11:.,-10.8951,.	0/0:14:.,.,.	0/0:7:.,.,.	0/0:7:.,.,.	1/0:7:.,-6.44833,.	1/1:13:.,.,.	1/0:21:.,-21.9246,.	./.:0:.,.,.	./.:0:.,.,.	0/0:10:.,.,.	0/0:10:.,.,.	1/0:11:.,-7.96026,.	./.:10:.,.,.	1/0:11:.,-6.29928,.	./.:0:.,.,.	1/0:6:.,-6.59167,.	0/0:6:.,.,.	./.:0:.,.,.	0/0:10:.,.,.	0/0:9:.,.,.	0/0:7:.,.,.	0/0:7:.,.,.	0/0:10:.,.,.	0/0:6:.,.,.	1/0:13:.,-13.1063,.	1/0:11:.,-10.8951,.	0/0:10:.,.,.	1/0:6:.,-6.59167,.	./.:0:.,.,.	0/0:7:.,.,.	0/0:6:.,.,.	0/0:13:.,.,.	0/0:9:.,.,.	0/0:13:.,.,.	0/0:6:.,.,.	0/0:7:.,.,.	0/0:7:.,.,.
supercont1.1026	246659	1053	T	C	.	PASS	NS=56;AF=0.884,0.116	GT:DP:GL	0/0:11:.,.,.	0/0:6:.,.,.	0/0:7:.,.,.	0/0:11:.,.,.	1/0:11:.,-10.8951,.	0/0:14:.,.,.	0/0:7:.,.,.	0/0:7:.,.,.	1/0:7:.,-6.44833,.	1/1:13:.,.,.	1/0:21:.,-21.9246,.	./.:0:.,.,.	./.:0:.,.,.	0/0:10:.,.,.	0/0:10:.,.,.	1/0:11:.,-7.96026,.	./.:10:.,.,.	1/0:11:.,-13.1833,.	./.:0:.,.,.	1/0:6:.,-6.59167,.	0/0:6:.,.,.	./.:0:.,.,.	0/0:10:.,.,.	0/0:9:.,.,.	0/0:7:.,.,.	0/0:7:.,.,.	0/0:10:.,.,.	0/0:6:.,.,.	1/0:13:.,-13.1063,.	1/0:11:.,-10.8951,.	0/0:10:.,.,.	1/0:6:.,-6.59167,.	./.:0:.,.,.	0/0:7:.,.,.	0/0:6:.,.,.	0/0:13:.,.,.	0/0:9:.,.,.	0/0:13:.,.,.	0/0:6:.,.,.	0/0:7:.,.,.	0/0:7:.,.,.
supercont1.1027	38379	1071	C	T	.	PASS	NS=54;AF=0.917,0.083	GT:DP:GL	0/0:5:.,.,.	0/0:5:.,.,.	0/0:8:.,.,.	0/0:7:.,.,.	0/0:9:.,.,.	./.:0:.,.,.	./.:0:.,.,.	./.:0:.,.,.	0/0:9:.,.,.	0/0:12:.,.,.	0/0:6:.,.,.	0/0:5:.,.,.	0/0:7:.,.,.	0/0:10:.,.,.	0/0:13:.,.,.	0/0:6:.,.,.	0/1:12:.,-7.42971,.	0/0:5:.,.,.	./.:0:.,.,.	0/0:6:.,.,.	./.:0:.,.,.	0/0:6:.,.,.	./.:0:.,.,.	./.:0:.,.,.	0/0:8:.,.,.	0/0:8:.,.,.	0/0:7:.,.,.	./.:0:.,.,.	0/0:14:.,.,.	0/1:11:.,-10.8951,.	0/1:11:.,-7.96026,.	0/0:7:.,.,.	./.:6:.,.,.	0/0:6:.,.,.	0/0:6:.,.,.	0/0:5:.,.,.	0/0:9:.,.,.	0/0:5:.,.,.	0/1:5:.,-4.19309,.	0/0:6:.,.,.	0/0:18:.,.,.
supercont1.1027	38436	1071	T	C	.	PASS	NS=48;AF=0.823,0.177	GT:DP:GL	0/0:5:.,.,.	1/0:5:.,-4.19309,.	0/0:8:.,.,.	./.:7:.,.,.	0/0:9:.,.,.	./.:0:.,.,.	./.:0:.,.,.	./.:0:.,.,.	0/0:9:.,.,.	0/0:12:.,.,.	1/0:6:.,-6.59167,.	./.:5:.,.,.	0/0:7:.,.,.	0/0:10:.,.,.	0/0:13:.,.,.	0/0:6:.,.,.	0/0:12:.,.,.	0/0:5:.,.,.	./.:0:.,.,.	1/0:6:.,-6.59167,.	./.:0:.,.,.	0/0:6:.,.,.	./.:0:.,.,.	./.:0:.,.,.	1/0:8:.,-6.08633,.	1/1:8:.,.,.	1/0:7:.,-6.44833,.	./.:0:.,.,.	0/0:14:.,.,.	0/0:11:.,.,.	1/0:11:.,-7.96026,.	1/1:7:.,.,.	./.:6:.,.,.	./.:6:.,.,.	./.:6:.,.,.	1/0:5:.,-4.19309,.	0/0:9:.,.,.	./.:5:.,.,.	1/0:5:.,-4.19309,.	0/0:6:.,.,.	1/0:18:.,-17.3551,.
supercont1.1027	79985	1076	C	T	.	PASS	NS=54;AF=0.500,0.500	GT:DP:GL	0/1:13:.,-13.1063,.	0/0:9:.,.,.	1/1:10:.,.,.	1/1:13:.,.,.	0/0:8:.,.,.	0/1:16:.,-15.1299,.	0/1:5:.,-4.19309,.	1/1:9:.,.,.	0/0:13:.,.,.	0/1:21:.,-19.345,.	0/1:12:.,-7.42971,.	0/1:6:.,-6.59167,.	0/1:9:.,-8.67756,.	0/1:11:.,-7.96026,.	0/0:7:.,.,.	1/1:12:.,.,.	0/1:8:.,-6.08633,.	0/1:13:.,-10.2875,.	1/1:6:.,.,.	0/1:11:.,-7.96026,.	0/1:8:.,-6.08633,.	0/0:6:.,.,.	1/1:10:.,.,.	1/1:5:.,.,.	1/1:14:.,.,.	0/0:6:.,.,.	./.:5:.,.,.	./.:6:.,.,.	0/1:10:.,-8.38619,.	./.:12:.,.,.	0/0:21:.,.,.	0/1:11:.,-7.96026,.	0/1:14:.,-12.8967,.	0/1:12:.,-13.1833,.	./.:6:.,.,.	1/1:8:.,.,.	1/1:8:.,.,.	0/0:14:.,.,.	0/1:13:.,-13.1063,.	./.:7:.,.,.	0/1:19:.,-17.1021,.
supercont1.1027	79988	1076	G	A	.	PASS	NS=63;AF=0.984,0.016	GT:DP:GL	0/0:13:.,.,.	0/0:9:.,.,.	0/0:10:.,.,.	0/0:13:.,.,.	0/0:8:.,.,.	0/0:16:.,.,.	0/0:5:.,.,.	0/0:9:.,.,.	0/0:13:.,.,.	0/0:21:.,.,.	0/0:12:.,.,.	0/0:6:.,.,.	0/0:9:.,.,.	0/0:11:.,.,.	0/0:7:.,.,.	0/0:12:.,.,.	0/0:8:.,.,.	0/0:13:.,.,.	0/0:6:.,.,.	0/0:11:.,.,.	0/0:8:.,.,.	0/0:6:.,.,.	0/0:10:.,.,.	0/0:5:.,.,.	0/0:14:.,.,.	0/0:6:.,.,.	0/0:5:.,.,.	0/0:6:.,.,.	0/0:10:.,.,.	0/0:12:.,.,.	0/0:21:.,.,.	0/0:11:.,.,.	0/0:14:.,.,.	0/0:12:.,.,.	0/0:6:.,.,.	0/0:8:.,.,.	0/0:8:.,.,.	0/0:14:.,.,.	0/0:13:.,.,.	0/0:7:.,.,.	0/0:19:.,.,.
supercont1.1027	80015	1076	C	T	.	PASS	NS=63;AF=0.960,0.040	GT:DP:GL	0/0:13:.,.,.	0/0:9:.,.,.	0/0:10:.,.,.	0/0:13:.,.,.	0/0:8:.,.,.	0/0:16:.,.,.	0/0:5:.,.,.	0/0:9:.,.,.	0/0:13:.,.,.	0/0:21:.,.,.	0/0:12:.,.,.	0/0:6:.,.,.	0/0:9:.,.,.	0/0:11:.,.,.	0/0:7:.,.,.	0/0:12:.,.,.	0/0:8:.,.,.	0/1:13:.,-10.2875,.	0/0:6:.,.,.	0/0:11:.,.,.	0/0:8:.,.,.	0/0:6:.,.,.	0/1:10:.,-10.9861,.	0/0:5:.,.,.	0/1:14:.,-10.6512,.	0/0:6:.,.,.	0/0:5:.,.,.	0/0:6:.,.,.	0/0:10:.,.,.	0/0:12:.,.,.	0/0:21:.,.,.	0/0:11:.,.,.	0/0:14:.,.,.	0/0:12:.,.,.	0/0:6:.,.,.	0/0:8:.,.,.	0/1:8:.,-8.67756,.	0/0:14:.,.,.	0/0:13:.,.,.	0/0:7:.,.,.	0/0:19:.,.,.
supercont1.1027	80150	1077	G	A	.	PASS	NS=45;AF=0.956,0.044	GT:DP:GL	./.:13:.,.,.	./.:9:.,.,.	./.:9:.,.,.	./.:11:.,.,.	./.:7:.,.,.	./.:13:.,.,.	./.:5:.,.,.	./.:7:.,.,.	./.:12:.,.,.	./.:16:.,.,.	./.:10:.,.,.	./.:0:.,.,.	./.:8:.,.,.	./.:9:.,.,.	./.:7:.,.,.	./.:9:.,.,.	./.:8:.,.,.	0/1:13:.,-6.81536,.	0/0:5:.,.,.	0/0:10:.,.,.	0/0:8:.,.,.	0/0:6:.,.,.	0/1:9:.,-8.67756,.	0/0:5:.,.,.	0/1:13:.,-13.1063,.	0/0:6:.,.,.	./.:0:.,.,.	0/0:6:.,.,.	0/0:8:.,.,.	0/0:10:.,.,.	0/0:19:.,.,.	0/0:9:.,.,.	0/0:14:.,.,.	0/0:9:.,.,.	0/0:6:.,.,.	0/0:5:.,.,.	0/1:9:.,-8.67756,.	0/0:15:.,.,.	0/0:12:.,.,.	0/0:7:.,.,.	0/0:18:.,.,.
supercont1.1027	80173	1077	G	A	.	PASS	NS=54;AF=0.806,0.194	GT:DP:GL	0/0:13:.,.,.	0/0:9:.,.,.	0/0:9:.,.,.	0/0:11:.,.,.	1/1:7:.,.,.	0/1:13:.,-13.1063,.	0/0:5:.,.,.	0/0:7:.,.,.	1/1:12:.,.,.	0/1:16:.,-15.1299,.	0/0:10:.,.,.	./.:0:.,.,.	0/0:8:.,.,.	0/0:9:.,.,.	0/0:7:.,.,.	0/0:9:.,.,.	0/1:8:.,-6.08633,.	0/1:13:.,-6.81536,.	0/0:5:.,.,.	0/0:10:.,.,.	0/0:8:.,.,.	./.:6:.,.,.	0/0:9:.,.,.	0/0:5:.,.,.	0/0:13:.,.,.	0/0:6:.,.,.	./.:0:.,.,.	./.:6:.,.,.	0/1:8:.,-6.08633,.	./.:10:.,.,.	0/1:19:.,-17.1021,.	0/0:9:.,.,.	0/1:14:.,-12.8967,.	0/0:9:.,.,.	0/0:6:.,.,.	0/0:5:.,.,.	0/0:9:.,.,.	0/0:15:.,.,.	0/1:12:.,-13.1833,.	./.:7:.,.,.	0/0:18:.,.,.
supercont1.1028	115048	1086	G	A	.	PASS	NS=65;AF=0.962,0.038	GT:DP:GL	0/0:12:.,.,.	./.:0:.,.,.	0/0:15:.,.,.	0/0:11:.,.,.	0/0:12:.,.,.	0/0:11:.,.,.	1/1:5:.,.,.	./.:8:.,.,.	0/0:22:.,.,.	0/0:17:.,.,.	0/0:13:.,.,.	./.:0:.,.,.	0/0:12:.,.,.	0/0:10:.,.,.	0/0:5:.,.,.	0/0:12:.,.,.	0/0:14:.,.,.	0/0:23:.,.,.	./.:8:.,.,.	0/1:9:.,-8.67756,.	0/0:13:.,.,.	0/0:14:.,.,.	0/0:13:.,.,.	0/0:17:.,.,.	./.:14:.,.,.	0/0:9:.,.,.	0/0:13:.,.,.	0/0:5:.,.,.	0/0:19:.,.,.	0/0:16:.,.,.	0/0:8:.,.,.	0/0:13:.,.,.	0/1:15:.,-15.3139,.	0/0:15:.,.,.	0/0:8:.,.,.	0/0:18:.,.,.	0/0:21:.,.,.	0/0:13:.,.,.	0/0:12:.,.,.	0/0:18:.,.,.	0/0:20:.,.,.
supercont1.1028	170471	1093	G	A	.	PASS	NS=48;AF=0.729,0.271	GT:DP:GL	1/0:9:.,-8.67756,.	0/0:9:.,.,.	0/0:7:.,.,.	0/0:16:.,.,.	1/0:9:.,-8.67756,.	0/0:14:.,.,.	0/0:6:.,.,.	0/0:6:.,.,.	0/0:13:.,.,.	0/0:10:.,.,.	1/1:6:.,.,.	./.:0:.,.,.	1/0:10:.,-4.94602,.	1/0:14:.,-12.8967,.	1/0:10:.,-8.38619,.	1/0:10:.,-8.38619,.	1/0:13:.,-13.1063,.	1/1:8:.,.,.	./.:0:.,.,.	0/0:8:.,.,.	./.:0:.,.,.	./.:6:.,.,.	./.:13:.,.,.	1/1:5:.,.,.	./.:0:.,.,.	./.:0:.,.,.	1/1:8:.,.,.	./.:0:.,.,.	0/0:9:.,.,.	0/0:10:.,.,.	1/0:13:.,-10.2875,.	0/0:6:.,.,.	./.:0:.,.,.	./.:13:.,.,.	0/0:6:.,.,.	1/1:9:.,.,.	0/0:14:.,.,.	0/0:7:.,.,.	0/0:5:.,.,.	0/0:9:.,.,.	0/0:6:.,.,.
supercont1.1028	274226	1099	A	G	.	PASS	NS=57;AF=0.904,0.096	GT:DP:GL	0/0:12:.,.,.	0/0:7:.,.,.	0/0:12:.,.,.	0/0:9:.,.,.	0/0:8:.,.,.	0/0:16:.,.,.	0/0:10:.,.,.	./.:0:.,.,.	0/0:13:.,.,.	0/1:15:.,-12.5793,.	0/0:11:.,.,.	./.:0:.,.,.	0/0:14:.,.,.	0/0:11:.,.,.	0/1:11:.,-7.96026,.	0/0:10:.,.,.	0/0:12:.,.,.	0/0:14:.,.,.	./.:0:.,.,.	1/1:9:.,.,.	0/1:10:.,-4.94602,.	0/0:5:.,.,.	0/0:20:.,.,.	0/0:12:.,.,.	0/0:7:.,.,.	0/0:6:.,.,.	./.:0:.,.,.	./.:0:.,.,.	0/1:18:.,-14.4842,.	0/0:9:.,.,.	0/0:17:.,.,.	0/0:9:.,.,.	0/0:8:.,.,.	0/0:11:.,.,.	0/0:6:.,.,.	0/1:16:.,-17.5778,.	0/0:6:.,.,.	0/0:8:.,.,.	0/0:7:.,.,.	0/0:9:.,.,.	0/1:9:.,-5.57228,.
supercont1.1028	274266	1099	T	A	.	PASS	NS=59;AF=0.958,0.042	GT:DP:GL	0/0:12:.,.,.	0/0:7:.,.,.	1/0:12:.,-13.1833,.	1/0:9:.,-5.57228,.	0/0:8:.,.,.	0/0:16:.,.,.	0/0:10:.,.,.	./.:0:.,.,.	0/0:13:.,.,.	0/0:15:.,.,.	0/0:11:.,.,.	./.:0:.,.,.	0/0:14:.,.,.	0/0:11:.,.,.	0/0:11:.,.,.	1/0:10:.,-8.38619,.	1/0:12:.,-13.1833,.	0/0:14:.,.,.	./.:0:.,.,.	0/0:9:.,.,.	0/0:10:.,.,.	0/0:5:.,.,.	0/0:20:.,.,.	0/0:12:.,.,.	0/0:7:.,.,.	0/0:6:.,.,.	./.:0:.,.,.	./.:0:.,.,.	0/0:18:.,.,.	0/0:9:.,.,.	0/0:17:.,.,.	1/0:9:.,-8.67756,.	0/0:8:.,.,.	0/0:11:.,.,.	0/0:6:.,.,.	0/0:16:.,.,.	0/0:6:.,.,.	0/0:8:.,.,.	0/0:7:.,.,.	0/0:9:.,.,.	0/0:9:.,.,.
supercont1.1031	12365	1453	A	G	.	PASS	NS=60;AF=0.575,0.425	GT:DP:GL	0/0:20:.,.,.	0/1:8:.,-6.08633,.	0/0:21:.,.,.	0/1:16:.,-17.5778,.	0/0:11:.,.,.	0/1:19:.,-17.1021,.	0/1:11:.,-4.23339,.	1/1:13:.,.,.	1/1:13:.,.,.	1/1:14:.,.,.	1/1:10:.,.,.	1/1:5:.,.,.	./.:0:.,.,.	./.:0:.,.,.	0/1:19:.,-19.7224,.	0/1:19:.,-17.1021,.	0/1:18:.,-14.4842,.	0/1:19:.,-19.7224,.	./.:0:.,.,.	./.:8:.,.,.	1/1:12:.,.,.	0/1:10:.,-8.38619,.	1/1:11:.,.,.	0/1:16:.,-12.1727,.	0/0:10:.,.,.	1/1:5:.,.,.	0/0:6:.,.,.	./.:0:.,.,.	0/1:14:.,-6.13233,.	0/1:12:.,-7.42971,.	0/1:22:.,-12.4037,.	0/0:6:.,.,.	0/0:11:.,.,.	1/1:18:.,.,.	0/0:17:.,.,.	1/1:5:.,.,.	1/1:12:.,.,.	1/1:16:.,.,.	0/0:10:.,.,.	0/1:10:.,-4.94602,.	0/0:15:.,.,.
supercont1.1031	12550	1454	A	G	.	PASS	NS=70;AF=0.921,0.079	GT:DP:GL	0/0:21:.,.,.	1/0:8:.,-6.08633,.	0/0:22:.,.,.	0/0:17:.,.,.	1/0:19:.,-17.1021,.	0/0:20:.,.,.	0/0:11:.,.,.	0/0:13:.,.,.	0/0:14:.,.,.	0/0:15:.,.,.	1/0:17:.,-11.6908,.	./.:7:.,.,.	0/0:12:.,.,.	1/0:14:.,-9.82719,.	0/0:21:.,.,.	0/0:19:.,.,.	1/0:20:.,-13.5526,.	0/0:21:.,.,.	./.:0:.,.,.	0/0:8:.,.,.	0/0:12:.,.,.	0/0:10:.,.,.	0/0:11:.,.,.	0/0:16:.,.,.	0/0:11:.,.,.	0/0:5:.,.,.	1/0:18:.,-17.3551,.	./.:0:.,.,.	0/0:15:.,.,.	0/0:13:.,.,.	0/0:25:.,.,.	0/0:7:.,.,.	0/0:13:.,.,.	0/0:21:.,.,.	0/0:17:.,.,.	1/0:11:.,-10.8951,.	0/0:12:.,.,.	0/0:17:.,.,.	0/0:11:.,.,.	0/0:10:.,.,.	0/0:15:.,.,.
supercont1.1031	12603	1454	T	G	.	PASS	NS=66;AF=0.992,0.008	GT:DP:GL	0/0:21:.,.,.	0/0:8:.,.,.	0/0:22:.,.,.	0/0:17:.,.,.	0/0:19:.,.,.	0/0:20:.,.,.	0/0:11:.,.,.	0/0:13:.,.,.	0/0:14:.,.,.	0/0:15:.,.,.	0/0:17:.,.,.	0/0:7:.,.,.	0/0:12:.,.,.	0/0:14:.,.,.	0/0:21:.,.,.	0/0:19:.,.,.	0/0:20:.,.,.	./.:21:.,.,.	./.:0:.,.,.	./.:8:.,.,.	0/0:12:.,.,.	0/0:10:.,.,.	0/0:11:.,.,.	0/0:16:.,.,.	0/0:11:.,.,.	0/0:5:.,.,.	./.:18:.,.,.	./.:0:.,.,.	0/0:15:.,.,.	0/0:13:.,.,.	0/0:25:.,.,.	0/0:7:.,.,.	0/0:13:.,.,.	0/0:21:.,.,.	0/0:17:.,.,.	0/0:11:.,.,.	0/0:12:.,.,.	0/0:17:.,.,.	0/0:11:.,.,.	0/0:10:.,.,.	0/0:15:.,.,.
supercont1.1031	119865	1452	G	A	.	PASS	NS=53;AF=0.953,0.047	GT:DP:GL	0/0:5:.,.,.	0/0:7:.,.,.	0/0:6:.,.,.	0/0:5:.,.,.	./.:0:.,.,.	./.:0:.,.,.	0/0:9:.,.,.	0/0:9:.,.,.	./.:6:.,.,.	./.:6:.,.,.	./.:0:.,.,.	./.:0:.,.,.	./.:0:.,.,.	0/1:5:.,-4.19309,.	0/0:7:.,.,.	0/0:7:.,.,.	0/0:11:.,.,.	0/1:16:.,-10.2875,.	0/0:7:.,.,.	0/0:12:.,.,.	0/0:9:.,.,.	0/0:6:.,.,.	0/0:8:.,.,.	0/0:7:.,.,.	0/0:10:.,.,.	0/0:7:.,.,.	0/0:13:.,.,.	./.:0:.,.,.	0/0:12:.,.,.	0/0:13:.,.,.	0/0:11:.,.,.	./.:0:.,.,.	0/0:6:.,.,.	0/0:7:.,.,.	./.:0:.,.,.	0/1:13:.,-10.2875,.	0/0:11:.,.,.	0/0:9:.,.,.	0/0:5:.,.,.	./.:0:.,.,.	0/0:11:.,.,.
supercont1.1031	119909	1452	A	G	.	PASS	NS=46;AF=0.511,0.489	GT:DP:GL	./.:5:.,.,.	1/1:7:.,.,.	1/1:6:.,.,.	1/1:5:.,.,.	./.:0:.,.,.	./.:0:.,.,.	1/0:9:.,-5.57228,.	0/0:9:.,.,.	./.:6:.,.,.	./.:6:.,.,.	./.:0:.,.,.	./.:0:.,.,.	./.:0:.,.,.	1/0:5:.,-4.19309,.	./.:7:.,.,.	1/0:7:.,-6.44833,.	1/1:11:.,.,.	0/0:16:.,.,.	0/0:7:.,.,.	1/0:12:.,-10.6512,.	0/0:9:.,.,.	0/0:6:.,.,.	1/0:8:.,-6.08633,.	./.:7:.,.,.	1/1:10:.,.,.	0/0:7:.,.,.	1/1:13:.,.,.	./.:0:.,.,.	0/0:12:.,.,.	1/1:13:.,.,.	1/1:11:.,.,.	./.:0:.,.,.	0/0:6:.,.,.	0/0:7:.,.,.	./.:0:.,.,.	1/0:13:.,-10.2875,.	1/0:11:.,-10.8951,.	1/0:9:.,-8.67756,.	1/0:5:.,-4.19309,.	./.:0:.,.,.	0/0:11:.,.,.
supercont1.1031	172291	1458	C	A	.	PASS	NS=55;AF=0.964,0.036	GT:DP:GL	0/0:7:.,.,.	0/0:10:.,.,.	0/0:12:.,.,.	0/1:6:.,-6.59167,.	0/0:5:.,.,.	0/0:14:.,.,.	0/0:8:.,.,.	0/0:11:.,.,.	0/1:11:.,-10.8951,.	0/1:20:.,-21.9722,.	0/1:9:.,-8.67756,.	./.:0:.,.,.	0/0:12:.,.,.	0/0:6:.,.,.	0/0:9:.,.,.	0/0:12:.,.,.	0/0:13:.,.,.	0/0:12:.,.,.	./.:0:.,.,.	./.:0:.,.,.	0/0:12:.,.,.	0/0:12:.,.,.	./.:0:.,.,.	0/0:7:.,.,.	0/0:7:.,.,.	0/0:10:.,.,.	./.:0:.,.,.	0/0:9:.,.,.	0/0:9:.,.,.	0/0:10:.,.,.	0/0:13:.,.,.	0/0:5:.,.,.	0/0:12:.,.,.	0/0:9:.,.,.	0/0:7:.,.,.	./.:0:.,.,.	./.:0:.,.,.	./.:0:.,.,.	0/0:9:.,.,.	0/0:7:.,.,.	0/0:13:.,.,.
supercont1.1031	172316	1458	A	G	.	PASS	NS=52;AF=0.837,0.163	GT:DP:GL	0/0:7:.,.,.	0/0:10:.,.,.	0/0:12:.,.,.	0/0:6:.,.,.	0/0:5:.,.,.	0/0:14:.,.,.	1/0:8:.,-6.08633,.	1/1:11:.,.,.	0/0:11:.,.,.	0/0:20:.,.,.	0/0:9:.,.,.	./.:0:.,.,.	0/0:12:.,.,.	0/0:6:.,.,.	1/0:9:.,-8.67756,.	1/0:12:.,-10.6512,.	0/0:13:.,.,.	0/0:12:.,.,.	./.:0:.,.,.	./.:0:.,.,.	1/1:12:.,.,.	1/0:12:.,-10.6512,.	./.:0:.,.,.	0/0:7:.,.,.	0/0:7:.,.,.	1/1:10:.,.,.	./.:0:.,.,.	./.:9:.,.,.	0/0:9:.,.,.	0/0:10:.,.,.	0/0:13:.,.,.	0/0:5:.,.,.	1/0:12:.,-7.42971,.	1/1:9:.,.,.	0/0:7:.,.,.	./.:0:.,.,.	./.:0:.,.,.	./.:0:.,.,.	0/0:9:.,.,.	1/0:7:.,-6.44833,.	0/0:13:.,.,.
supercont1.1031	172362	1458	T	G	.	PASS	NS=54;AF=0.991,0.009	GT:DP:GL	0/0:7:.,.,.	0/0:10:.,.,.	0/0:12:.,.,.	0/0:6:.,.,.	0/0:5:.,.,.	0/0:14:.,.,.	0/0:8:.,.,.	0/0:11:.,.,.	0/0:11:.,.,.	0/0:20:.,.,.	0/0:9:.,.,.	./.:0:.,.,.	0/0:12:.,.,.	0/0:6:.,.,.	0/0:9:.,.,.	0/0:12:.,.,.	0/0:13:.,.,.	0/0:12:.,.,.	./.:0:.,.,.	./.:0:.,.,.	0/0:12:.,.,.	0/0:12:.,.,.	./.:0:.,.,.	0/0:7:.,.,.	0/0:7:.,.,.	0/0:10:.,.,.	./.:0:.,.,.	0/0:9:.,.,.	0/0:9:.,.,.	0/0:10:.,.,.	0/0:13:.,.,.	0/0:5:.,.,.	0/0:12:.,.,.	0/0:9:.,.,.	0/0:7:.,.,.	./.:0:.,.,.	./.:0:.,.,.	./.:0:.,.,.	0/0:9:.,.,.	0/0:7:.,.,.	0/0:13:.,.,.
supercont1.1031	178872	1460	T	C	.	PASS	NS=56;AF=0.955,0.045	GT:DP:GL	0/0:5:.,.,.	./.:0:.,.,.	0/0:10:.,.,.	0/0:7:.,.,.	0/1:8:.,-6.08633,.	0/0:9:.,.,.	./.:0:.,.,.	0/0:7:.,.,.	0/0:8:.,.,.	./.:8:.,.,.	0/1:8:.,-6.08633,.	0/1:8:.,-6.08633,.	0/0:8:.,.,.	./.:5:.,.,.	0/0:7:.,.,.	0/0:12:.,.,.	0/0:12:.,.,.	0/0:10:.,.,.	0/0:7:.,.,.	./.:0:.,.,.	0/0:12:.,.,.	./.:0:.,.,.	0/0:6:.,.,.	0/0:8:.,.,.	0/0:8:.,.,.	./.:0:.,.,.	0/0:7:.,.,.	0/0:9:.,.,.	0/0:8:.,.,.	0/0:10:.,.,.	0/0:12:.,.,.	0/0:9:.,.,.	0/0:10:.,.,.	0/0:10:.,.,.	0/0:10:.,.,.	0/1:6:.,-6.59167,.	0/0:11:.,.,.	0/0:7:.,.,.	./.:0:.,.,.	0/0:8:.,.,.	0/0:8:.,.,.
supercont1.1031	178886	1460	G	A	.	PASS	NS=53;AF=0.915,0.085	GT:DP:GL	0/0:5:.,.,.	./.:0:.,.,.	0/0:10:.,.,.	0/0:7:.,.,.	0/0:8:.,.,.	0/0:9:.,.,.	./.:0:.,.,.	./.:7:.,.,.	0/0:8:.,.,.	0/0:8:.,.,.	0/0:8:.,.,.	0/0:8:.,.,.	0/0:8:.,.,.	0/0:5:.,.,.	0/0:7:.,.,.	0/0:12:.,.,.	0/0:12:.,.,.	0/0:10:.,.,.	0/1:7:.,-6.44833,.	./.:0:.,.,.	./.:12:.,.,.	./.:0:.,.,.	0/0:6:.,.,.	0/0:8:.,.,.	0/0:8:.,.,.	./.:0:.,.,.	0/0:7:.,.,.	0/1:9:.,-5.57228,.	./.:8:.,.,.	0/0:10:.,.,.	0/0:12:.,.,.	0/0:9:.,.,.	0/1:10:.,-8.38619,.	1/1:10:.,.,.	0/0:10:.,.,.	0/0:6:.,.,.	0/1:11:.,-10.8951,.	./.:7:.,.,.	./.:0:.,.,.	0/0:8:.,.,.	0/0:8:.,.,.
supercont1.1031	178897	1460	T	C	.	PASS	NS=54;AF=0.972,0.028	GT:DP:GL	0/0:5:.,.,.	./.:0:.,.,.	0/0:10:.,.,.	0/0:7:.,.,.	0/0:8:.,.,.	0/0:9:.,.,.	./.:0:.,.,.	./.:7:.,.,.	0/0:8:.,.,.	0/0:8:.,.,.	0/0:8:.,.,.	0/0:8:.,.,.	0/0:8:.,.,.	0/0:5:.,.,.	0/1:7:.,-6.44833,.	./.:12:.,.,.	0/0:12:.,.,.	0/0:10:.,.,.	0/0:7:.,.,.	./.:0:.,.,.	./.:12:.,.,.	./.:0:.,.,.	0/0:6:.,.,.	0/0:8:.,.,.	0/0:8:.,.,.	./.:0:.,.,.	0/0:7:.,.,.	0/0:9:.,.,.	0/0:8:.,.,.	0/0:10:.,.,.	0/0:12:.,.,.	0/0:9:.,.,.	0/0:10:.,.,.	0/0:10:.,.,.	0/0:10:.,.,.	0/0:6:.,.,.	0/0:11:.,.,.	0/0:7:.,.,.	./.:0:.,.,.	0/1:8:.,-8.7889,.	0/0:8:.,.,.
supercont1.1035	199465	1510	T	C	.	PASS	NS=58;AF=0.966,0.034	GT:DP:GL	1/0:15:.,-5.39194,.	0/0:11:.,.,.	0/0:10:.,.,.	1/0:9:.,-5.57228,.	0/0:25:.,.,.	0/0:11:.,.,.	./.:0:.,.,.	./.:5:.,.,.	0/0:13:.,.,.	./.:19:.,.,.	1/0:17:.,-11.6908,.	1/0:8:.,-6.08633,.	./.:19:.,.,.	0/0:28:.,.,.	0/0:7:.,.,.	./.:24:.,.,.	0/0:25:.,.,.	0/0:6:.,.,.	0/0:5:.,.,.	0/0:7:.,.,.	0/0:11:.,.,.	0/0:8:.,.,.	0/0:10:.,.,.	0/0:17:.,.,.	0/0:17:.,.,.	./.:0:.,.,.	0/0:21:.,.,.	0/0:9:.,.,.	0/0:6:.,.,.	0/0:13:.,.,.	0/0:14:.,.,.	0/0:14:.,.,.	0/0:14:.,.,.	0/0:5:.,.,.	./.:0:.,.,.	0/0:19:.,.,.	0/0:8:.,.,.	0/0:15:.,.,.	./.:0:.,.,.	0/0:10:.,.,.	0/0:5:.,.,.
supercont1.1035	199528	1510	C	A	.	PASS	NS=58;AF=0.991,0.009	GT:DP:GL	0/0:15:.,.,.	0/0:11:.,.,.	0/0:10:.,.,.	0/0:9:.,.,.	0/0:25:.,.,.	0/0:11:.,.,.	./.:0:.,.,.	0/0:5:.,.,.	0/0:13:.,.,.	0/0:19:.,.,.	0/0:17:.,.,.	./.:8:.,.,.	0/0:19:.,.,.	0/0:28:.,.,.	0/0:7:.,.,.	0/0:24:.,.,.	0/0:25:.,.,.	0/0:6:.,.,.	0/0:5:.,.,.	0/0:7:.,.,.	0/0:11:.,.,.	./.:8:.,.,.	0/0:10:.,.,.	0/0:17:.,.,.	0/0:17:.,.,.	./.:0:.,.,.	0/0:21:.,.,.	0/0:9:.,.,.	0/0:6:.,.,.	0/0:13:.,.,.	0/0:14:.,.,.	0/0:14:.,.,.	0/0:14:.,.,.	0/0:5:.,.,.	./.:0:.,.,.	0/0:19:.,.,.	0/0:8:.,.,.	0/0:15:.,.,.	./.:0:.,.,.	0/0:10:.,.,.	0/0:5:.,.,.
supercont1.1035	199529	1510	A	C	.	PASS	NS=58;AF=0.966,0.034	GT:DP:GL	0/1:15:.,-5.39194,.	0/0:11:.,.,.	0/0:10:.,.,.	0/1:9:.,-5.57228,.	0/0:25:.,.,.	0/0:11:.,.,.	./.:0:.,.,.	./.:5:.,.,.	0/0:13:.,.,.	./.:19:.,.,.	0/1:17:.,-11.6908,.	0/1:8:.,-6.08633,.	./.:19:.,.,.	0/0:28:.,.,.	0/0:7:.,.,.	./.:24:.,.,.	0/0:25:.,.,.	0/0:6:.,.,.	0/0:5:.,.,.	0/0:7:.,.,.	0/0:11:.,.,.	0/0:8:.,.,.	0/0:10:.,.,.	0/0:17:.,.,.	0/0:17:.,.,.	./.:0:.,.,.	0/0:21:.,.,.	0/0:9:.,.,.	0/0:6:.,.,.	0/0:13:.,.,.	0/0:14:.,.,.	0/0:14:.,.,.	0/0:14:.,.,.	0/0:5:.,.,.	./.:0:.,.,.	0/0:19:.,.,.	0/0:8:.,.,.	0/0:15:.,.,.	./.:0:.,.,.	0/0:10:.,.,.	0/0:5:.,.,.
supercont1.1036	94806	1557	C	T	.	PASS	NS=57;AF=0.947,0.053	GT:DP:GL	0/0:6:.,.,.	0/0:5:.,.,.	0/0:6:.,.,.	0/0:6:.,.,.	0/0:8:.,.,.	0/0:10:.,.,.	./.:0:.,.,.	0/0:6:.,.,.	0/0:9:.,.,.	0/0:10:.,.,.	./.:0:.,.,.	./.:0:.,.,.	0/0:12:.,.,.	0/0:12:.,.,.	1/0:5:.,-4.19309,.	0/0:7:.,.,.	0/0:8:.,.,.	0/0:10:.,.,.	./.:0:.,.,.	0/0:6:.,.,.	0/0:10:.,.,.	./.:6:.,.,.	1/0:7:.,-6.44833,.	0/0:9:.,.,.	0/0:6:.,.,.	0/0:6:.,.,.	./.:0:.,.,.	./.:0:.,.,.	0/0:10:.,.,.	0/0:7:.,.,.	0/0:16:.,.,.	1/0:20:.,-19.5747,.	0/0:11:.,.,.	0/0:5:.,.,.	0/0:9:.,.,.	1/0:8:.,-6.08633,.	0/0:5:.,.,.	0/0:8:.,.,.	0/0:11:.,.,.	0/0:7:.,.,.	0/0:11:.,.,.
supercont1.104	50341	2217	A	G	.	PASS	NS=48;AF=0.646,0.354	GT:DP:GL	0/0:14:.,.,.	./.:0:.,.,.	1/0:16:.,-12.1727,.	1/0:13:.,-10.2875,.	0/0:15:.,.,.	0/0:12:.,.,.	0/0:7:.,.,.	1/0:9:.,-5.57228,.	1/0:11:.,-10.8951,.	1/1:13:.,.,.	0/0:12:.,.,.	0/0:9:.,.,.	0/0:10:.,.,.	0/0:12:.,.,.	1/0:8:.,-6.08633,.	1/0:12:.,-13.1833,.	1/0:13:.,-6.81536,.	0/0:14:.,.,.	./.:0:.,.,.	./.:6:.,.,.	0/0:8:.,.,.	./.:7:.,.,.	./.:5:.,.,.	0/0:7:.,.,.	./.:6:.,.,.	0/0:6:.,.,.	0/0:6:.,.,.	./.:0:.,.,.	0/0:14:.,.,.	0/0:15:.,.,.	./.:8:.,.,.	1/0:8:.,-8.7889,.	1/0:15:.,-12.5793,.	./.:11:.,.,.	1/0:8:.,-8.7889,.	1/1:10:.,.,.	0/0:9:.,.,.	1/0:8:.,-6.08633,.	./.:0:.,.,.	1/1:11:.,.,.	1/1:9:.,.,.
supercont1.104	93270	2259	A	T	.	PASS	NS=53;AF=0.887,0.113	GT:DP:GL	1/0:13:.,-13.1063,.	0/0:5:.,.,.	1/0:12:.,-13.1833,.	0/0:16:.,.,.	1/0:6:.,-6.59167,.	0/0:17:.,.,.	0/0:8:.,.,.	0/0:7:.,.,.	0/0:8:.,.,.	0/0:11:.,.,.	./.:0:.,.,.	0/0:7:.,.,.	0/0:5:.,.,.	0/0:10:.,.,.	0/0:7:.,.,.	1/1:5:.,.,.	1/1:11:.,.,.	0/0:10:.,.,.	./.:0:.,.,.	0/0:5:.,.,.	0/0:11:.,.,.	0/0:6:.,.,.	0/0:9:.,.,.	0/0:5:.,.,.	0/0:7:.,.,.	1/1:13:.,.,.	1/0:11:.,-10.8951,.	0/0:5:.,.,.	0/0:16:.,.,.	0/0:11:.,.,.	0/0:10:.,.,.	./.:8:.,.,.	0/0:6:.,.,.	0/0:12:.,.,.	./.:0:.,.,.	0/0:10:.,.,.	0/0:13:.,.,.	1/0:5:.,-4.19309,.	0/0:5:.,.,.	./.:0:.,.,.	0/0:16:.,.,.
supercont1.104	93280	2259	G	A	.	PASS	NS=50;AF=0.950,0.050	GT:DP:GL	0/0:13:.,.,.	0/0:5:.,.,.	0/0:12:.,.,.	0/0:16:.,.,.	0/0:6:.,.,.	0/0:17:.,.,.	0/0:8:.,.,.	0/1:7:.,-6.44833,.	0/0:8:.,.,.	0/1:11:.,-10.8951,.	./.:0:.,.,.	0/0:7:.,.,.	./.:5:.,.,.	0/0:10:.,.,.	0/0:7:.,.,.	0/0:5:.,.,.	0/0:11:.,.,.	0/0:10:.,.,.	./.:0:.,.,.	./.:5:.,.,.	0/0:11:.,.,.	0/0:6:.,.,.	0/0:9:.,.,.	./.:5:.,.,.	./.:7:.,.,.	0/0:13:.,.,.	0/0:11:.,.,.	0/0:5:.,.,.	0/0:16:.,.,.	0/0:11:.,.,.	0/0:10:.,.,.	0/0:8:.,.,.	0/0:6:.,.,.	0/0:12:.,.,.	./.:0:.,.,.	0/0:10:.,.,.	0/0:13:.,.,.	0/0:5:.,.,.	0/0:5:.,.,.	./.:0:.,.,.	0/0:16:.,.,.
supercont1.104	93341	2259	T	C	.	PASS	NS=54;AF=0.889,0.111	GT:DP:GL	0/1:13:.,-13.1063,.	0/0:5:.,.,.	0/1:12:.,-13.1833,.	0/0:16:.,.,.	0/1:6:.,-6.59167,.	0/0:17:.,.,.	0/0:8:.,.,.	0/0:7:.,.,.	0/0:8:.,.,.	0/0:11:.,.,.	./.:0:.,.,.	0/0:7:.,.,.	0/0:5:.,.,.	0/0:10:.,.,.	0/0:7:.,.,.	1/1:5:.,.,.	1/1:11:.,.,.	0/0:10:.,.,.	./.:0:.,.,.	0/0:5:.,.,.	0/0:11:.,.,.	0/0:6:.,.,.	0/0:9:.,.,.	0/0:5:.,.,.	0/0:7:.,.,.	1/1:13:.,.,.	0/1:11:.,-10.8951,.	0/0:5:.,.,.	0/0:16:.,.,.	0/0:11:.,.,.	0/0:10:.,.,.	./.:8:.,.,.	0/0:6:.,.,.	0/0:12:.,.,.	./.:0:.,.,.	0/0:10:.,.,.	0/0:13:.,.,.	0/1:5:.,-4.19309,.	0/0:5:.,.,.	./.:0:.,.,.	0/0:16:.,.,.
supercont1.104	118555	2069	C	T	.	PASS	NS=66;AF=0.992,0.008	GT:DP:GL	0/0:19:.,.,.	0/0:15:.,.,.	0/0:9:.,.,.	0/0:13:.,.,.	0/0:7:.,.,.	1/0:10:.,-4.94602,.	0/0:17:.,.,.	0/0:15:.,.,.	0/0:11:.,.,.	0/0:13:.,.,.	0/0:18:.,.,.	0/0:5:.,.,.	0/0:6:.,.,.	0/0:10:.,.,.	0/0:13:.,.,.	0/0:8:.,.,.	0/0:17:.,.,.	0/0:14:.,.,.	./.:0:.,.,.	0/0:10:.,.,.	0/0:8:.,.,.	0/0:9:.,.,.	0/0:20:.,.,.	0/0:13:.,.,.	0/0:9:.,.,.	./.:0:.,.,.	0/0:15:.,.,.	0/0:8:.,.,.	0/0:9:.,.,.	0/0:22:.,.,.	0/0:9:.,.,.	./.:0:.,.,.	0/0:9:.,.,.	0/0:12:.,.,.	0/0:10:.,.,.	0/0:17:.,.,.	0/0:18:.,.,.	0/0:13:.,.,.	0/0:16:.,.,.	0/0:5:.,.,.	0/0:9:.,.,.
supercont1.104	136143	2091	A	C	.	PASS	NS=67;AF=0.993,0.007	GT:DP:GL	0/0:12:.,.,.	0/0:7:.,.,.	0/0:11:.,.,.	0/0:12:.,.,.	0/0:15:.,.,.	0/0:22:.,.,.	0/0:7:.,.,.	0/0:11:.,.,.	0/0:18:.,.,.	0/0:18:.,.,.	0/0:11:.,.,.	0/0:8:.,.,.	0/0:18:.,.,.	0/0:21:.,.,.	0/0:15:.,.,.	0/0:10:.,.,.	0/0:17:.,.,.	0/1:16:.,-4.60291,.	0/0:6:.,.,.	0/0:5:.,.,.	0/0:9:.,.,.	0/0:9:.,.,.	0/0:12:.,.,.	0/0:5:.,.,.	0/0:11:.,.,.	0/0:9:.,.,.	0/0:10:.,.,.	0/0:10:.,.,.	0/0:14:.,.,.	0/0:24:.,.,.	0/0:12:.,.,.	0/0:14:.,.,.	0/0:10:.,.,.	0/0:10:.,.,.	0/0:7:.,.,.	0/0:13:.,.,.	0/0:11:.,.,.	0/0:11:.,.,.	0/0:6:.,.,.	0/0:9:.,.,.	0/0:8:.,.,.
supercont1.104	191290	2126	C	T	.	PASS	NS=53;AF=0.953,0.047	GT:DP:GL	0/0:12:.,.,.	0/0:8:.,.,.	1/0:13:.,-10.2875,.	0/0:15:.,.,.	0/0:9:.,.,.	1/1:6:.,.,.	./.:0:.,.,.	0/0:6:.,.,.	./.:0:.,.,.	0/0:10:.,.,.	0/0:5:.,.,.	./.:0:.,.,.	0/0:9:.,.,.	0/0:12:.,.,.	0/0:10:.,.,.	1/0:13:.,-13.1063,.	1/0:11:.,-10.8951,.	0/0:9:.,.,.	0/0:5:.,.,.	0/0:10:.,.,.	./.:0:.,.,.	0/0:7:.,.,.	0/0:14:.,.,.	0/0:10:.,.,.	0/0:14:.,.,.	0/0:7:.,.,.	0/0:7:.,.,.	0/0:9:.,.,.	0/0:15:.,.,.	0/0:15:.,.,.	0/0:11:.,.,.	0/0:14:.,.,.	0/0:6:.,.,.	0/0:19:.,.,.	0/0:6:.,.,.	0/0:7:.,.,.	0/0:6:.,.,.	0/0:13:.,.,.	0/0:7:.,.,.	./.:9:.,.,.	0/0:19:.,.,.
supercont1.104	201692	2131	T	C	.	PASS	NS=52;AF=0.663,0.337	GT:DP:GL	0/0:7:.,.,.	1/1:7:.,.,.	0/1:12:.,-10.6512,.	0/0:12:.,.,.	0/1:11:.,-10.8951,.	1/1:10:.,.,.	1/1:6:.,.,.	0/1:10:.,-4.94602,.	1/1:11:.,.,.	0/1:11:.,-4.23339,.	1/1:6:.,.,.	1/1:5:.,.,.	0/0:9:.,.,.	0/0:5:.,.,.	./.:0:.,.,.	./.:8:.,.,.	0/1:18:.,-14.4842,.	0/0:7:.,.,.	./.:0:.,.,.	./.:0:.,.,.	1/1:6:.,.,.	1/1:6:.,.,.	0/0:11:.,.,.	./.:0:.,.,.	0/1:15:.,-15.3139,.	0/0:9:.,.,.	./.:0:.,.,.	0/1:6:.,-6.59167,.	0/1:16:.,-4.60291,.	0/0:13:.,.,.	0/0:9:.,.,.	0/1:11:.,-10.8951,.	0/0:10:.,.,.	0/1:11:.,-10.8951,.	0/0:7:.,.,.	./.:6:.,.,.	0/1:7:.,-6.44833,.	0/0:6:.,.,.	0/0:9:.,.,.	./.:7:.,.,.	0/0:9:.,.,.
supercont1.104	201711	2131	G	C	.	PASS	NS=59;AF=0.992,0.008	GT:DP:GL	0/0:7:.,.,.	0/0:7:.,.,.	0/0:12:.,.,.	0/0:12:.,.,.	0/0:11:.,.,.	0/0:10:.,.,.	0/0:6:.,.,.	0/0:10:.,.,.	0/0:11:.,.,.	0/0:11:.,.,.	0/0:6:.,.,.	0/0:5:.,.,.	0/0:9:.,.,.	0/0:5:.,.,.	./.:0:.,.,.	0/0:8:.,.,.	0/0:18:.,.,.	0/0:7:.,.,.	./.:0:.,.,.	./.:0:.,.,.	0/0:6:.,.,.	0/0:6:.,.,.	0/0:11:.,.,.	./.:0:.,.,.	0/0:15:.,.,.	0/0:9:.,.,.	./.:0:.,.,.	0/0:6:.,.,.	0/0:16:.,.,.	0/0:13:.,.,.	0/0:9:.,.,.	0/1:11:.,-10.8951,.	0/0:10:.,.,.	0/0:11:.,.,.	0/0:7:.,.,.	0/0:6:.,.,.	0/0:7:.,.,.	0/0:6:.,.,.	0/0:9:.,.,.	0/0:7:.,.,.	0/0:9:.,.,.
supercont1.104	261430	2186	A	T	.	PASS	NS=49;AF=0.918,0.082	GT:DP:GL	./.:7:.,.,.	1/0:5:.,-4.19309,.	./.:0:.,.,.	./.:0:.,.,.	1/0:6:.,-6.59167,.	./.:6:.,.,.	./.:0:.,.,.	./.:0:.,.,.	./.:0:.,.,.	./.:0:.,.,.	1/0:7:.,-6.44833,.	1/0:7:.,-6.44833,.	./.:0:.,.,.	./.:0:.,.,.	./.:0:.,.,.	./.:0:.,.,.	./.:0:.,.,.	1/1:8:.,.,.	./.:0:.,.,.	0/0:10:.,.,.	0/0:31:.,.,.	0/0:15:.,.,.	0/0:31:.,.,.	1/0:21:.,-19.345,.	0/0:36:.,.,.	./.:0:.,.,.	0/0:15:.,.,.	0/0:10:.,.,.	0/0:24:.,.,.	0/0:33:.,.,.	0/0:26:.,.,.	0/0:25:.,.,.	0/0:23:.,.,.	0/0:19:.,.,.	0/0:11:.,.,.	0/0:13:.,.,.	0/0:9:.,.,.	0/0:17:.,.,.	0/0:18:.,.,.	0/0:10:.,.,.	0/0:18:.,.,.
supercont1.104	261441	2186	A	C	.	PASS	NS=46;AF=0.989,0.011	GT:DP:GL	0/0:7:.,.,.	./.:5:.,.,.	./.:0:.,.,.	./.:0:.,.,.	./.:6:.,.,.	./.:6:.,.,.	./.:0:.,.,.	./.:0:.,.,.	./.:0:.,.,.	./.:0:.,.,.	0/0:7:.,.,.	0/0:7:.,.,.	./.:0:.,.,.	./.:0:.,.,.	./.:0:.,.,.	./.:0:.,.,.	./.:0:.,.,.	./.:8:.,.,.	./.:0:.,.,.	0/0:10:.,.,.	0/0:31:.,.,.	0/0:15:.,.,.	0/0:31:.,.,.	0/0:21:.,.,.	0/0:36:.,.,.	./.:0:.,.,.	0/0:15:.,.,.	0/0:10:.,.,.	0/0:24:.,.,.	0/0:33:.,.,.	0/0:26:.,.,.	0/0:25:.,.,.	0/0:23:.,.,.	0/0:19:.,.,.	0/0:11:.,.,.	0/0:13:.,.,.	0/0:9:.,.,.	0/0:17:.,.,.	0/0:18:.,.,.	./.:10:.,.,.	0/0:18:.,.,.
supercont1.104	261456	2186	G	A	.	PASS	NS=55;AF=0.991,0.009	GT:DP:GL	./.:7:.,.,.	0/0:5:.,.,.	./.:0:.,.,.	./.:0:.,.,.	./.:6:.,.,.	0/0:6:.,.,.	./.:0:.,.,.	./.:0:.,.,.	./.:0:.,.,.	./.:0:.,.,.	0/0:7:.,.,.	0/0:7:.,.,.	./.:0:.,.,.	./.:0:.,.,.	./.:0:.,.,.	./.:0:.,.,.	./.:0:.,.,.	0/0:8:.,.,.	./.:0:.,.,.	0/0:10:.,.,.	0/1:31:.,-10.0061,.	0/0:15:.,.,.	0/0:31:.,.,.	0/0:21:.,.,.	0/0:36:.,.,.	./.:0:.,.,.	0/0:15:.,.,.	0/0:10:.,.,.	0/0:24:.,.,.	0/0:33:.,.,.	0/0:26:.,.,.	0/0:25:.,.,.	0/0:23:.,.,.	0/0:19:.,.,.	0/0:11:.,.,.	0/0:13:.,.,.	./.:9:.,.,.	0/0:17:.,.,.	0/0:18:.,.,.	0/0:10:.,.,.	0/0:18:.,.,.
supercont1.104	263347	2188	G	A	.	PASS	NS=70;AF=0.993,0.007	GT:DP:GL	0/0:14:.,.,.	0/0:23:.,.,.	0/0:45:.,.,.	0/0:20:.,.,.	0/0:26:.,.,.	0/0:53:.,.,.	0/0:22:.,.,.	0/0:25:.,.,.	0/0:20:.,.,.	0/0:27:.,.,.	0/0:18:.,.,.	0/0:15:.,.,.	0/0:27:.,.,.	0/0:23:.,.,.	0/0:15:.,.,.	0/0:30:.,.,.	0/0:64:.,.,.	./.:0:.,.,.	./.:12:.,.,.	0/0:11:.,.,.	0/0:13:.,.,.	0/0:15:.,.,.	0/0:13:.,.,.	0/0:12:.,.,.	0/0:17:.,.,.	./.:0:.,.,.	0/1:10:.,-4.94602,.	0/0:14:.,.,.	0/0:12:.,.,.	0/0:15:.,.,.	0/0:17:.,.,.	0/0:13:.,.,.	0/0:21:.,.,.	0/0:10:.,.,.	0/0:8:.,.,.	0/0:6:.,.,.	0/0:7:.,.,.	0/0:8:.,.,.	0/0:8:.,.,.	0/0:7:.,.,.	0/0:8:.,.,.
supercont1.104	384273	2207	T	A	.	PASS	NS=54;AF=0.833,0.167	GT:DP:GL	0/0:11:.,.,.	0/0:8:.,.,.	0/0:15:.,.,.	0/0:8:.,.,.	0/0:5:.,.,.	0/0:8:.,.,.	0/0:7:.,.,.	0/0:6:.,.,.	0/0:12:.,.,.	0/0:7:.,.,.	0/0:6:.,.,.	0/0:6:.,.,.	./.:0:.,.,.	0/0:13:.,.,.	0/0:9:.,.,.	0/0:5:.,.,.	0/0:6:.,.,.	0/0:6:.,.,.	./.:0:.,.,.	1/0:11:.,-10.8951,.	0/0:5:.,.,.	0/0:6:.,.,.	0/0:9:.,.,.	./.:0:.,.,.	./.:7:.,.,.	1/1:8:.,.,.	./.:0:.,.,.	./.:0:.,.,.	0/0:11:.,.,.	0/0:12:.,.,.	0/0:9:.,.,.	1/1:8:.,.,.	0/0:10:.,.,.	0/0:15:.,.,.	./.:0:.,.,.	0/0:13:.,.,.	0/0:10:.,.,.	./.:15:.,.,.	0/0:6:.,.,.	0/0:10:.,.,.	1/0:10:.,-4.94602,.
supercont1.104	384287	2207	G	A	.	PASS	NS=52;AF=0.663,0.337	GT:DP:GL	0/0:11:.,.,.	1/1:8:.,.,.	1/0:15:.,-15.3139,.	./.:8:.,.,.	0/0:5:.,.,.	0/0:8:.,.,.	0/0:7:.,.,.	0/0:6:.,.,.	0/0:12:.,.,.	0/0:7:.,.,.	1/1:6:.,.,.	1/1:6:.,.,.	./.:0:.,.,.	./.:13:.,.,.	0/0:9:.,.,.	0/0:5:.,.,.	0/0:6:.,.,.	1/1:6:.,.,.	./.:0:.,.,.	0/0:11:.,.,.	./.:5:.,.,.	0/0:6:.,.,.	1/1:9:.,.,.	./.:0:.,.,.	./.:7:.,.,.	0/0:8:.,.,.	./.:0:.,.,.	./.:0:.,.,.	1/1:11:.,.,.	1/0:12:.,-13.1833,.	1/0:9:.,-5.57228,.	0/0:8:.,.,.	1/1:10:.,.,.	1/0:15:.,-5.39194,.	./.:0:.,.,.	1/1:13:.,.,.	1/0:10:.,-10.9861,.	0/0:15:.,.,.	0/0:6:.,.,.	0/0:10:.,.,.	1/0:10:.,-4.94602,.
supercont1.104	1657878	2108	T	G	.	PASS	NS=55;AF=0.864,0.136	GT:DP:GL	0/0:21:.,.,.	0/0:7:.,.,.	0/0:11:.,.,.	0/0:14:.,.,.	1/0:12:.,-7.42971,.	1/0:23:.,-21.5798,.	./.:8:.,.,.	1/0:9:.,-8.67756,.	1/1:10:.,.,.	1/0:16:.,-17.5778,.	0/0:12:.,.,.	0/0:5:.,.,.	./.:0:.,.,.	0/0:5:.,.,.	./.:0:.,.,.	0/0:15:.,.,.	0/0:14:.,.,.	0/0:12:.,.,.	./.:0:.,.,.	0/0:6:.,.,.	0/0:7:.,.,.	./.:0:.,.,.	0/0:7:.,.,.	./.:0:.,.,.	0/0:10:.,.,.	0/0:10:.,.,.	0/0:6:.,.,.	0/0:9:.,.,.	0/0:13:.,.,.	0/0:14:.,.,.	0/0:14:.,.,.	0/0:5:.,.,.	0/0:5:.,.,.	0/0:9:.,.,.	0/0:6:.,.,.	./.:0:.,.,.	./.:13:.,.,.	0/0:10:.,.,.	0/0:7:.,.,.	1/1:7:.,.,.	0/0:8:.,.,.
supercont1.104	1658007	2109	C	A	.	PASS	NS=51;AF=0.696,0.304	GT:DP:GL	0/0:20:.,.,.	./.:7:.,.,.	0/1:10:.,-10.9861,.	0/1:14:.,-12.8967,.	0/1:11:.,-4.23339,.	0/0:23:.,.,.	./.:9:.,.,.	0/0:9:.,.,.	0/0:8:.,.,.	0/0:15:.,.,.	0/0:12:.,.,.	0/0:5:.,.,.	./.:0:.,.,.	1/1:5:.,.,.	./.:0:.,.,.	0/0:15:.,.,.	0/0:14:.,.,.	0/1:13:.,-10.2875,.	./.:0:.,.,.	0/0:5:.,.,.	0/0:8:.,.,.	./.:0:.,.,.	./.:7:.,.,.	./.:0:.,.,.	0/0:10:.,.,.	0/0:9:.,.,.	0/0:7:.,.,.	0/1:9:.,-5.57228,.	0/1:14:.,-12.8967,.	1/1:14:.,.,.	1/1:15:.,.,.	0/0:5:.,.,.	0/0:5:.,.,.	0/1:8:.,-6.08633,.	0/0:6:.,.,.	./.:0:.,.,.	./.:12:.,.,.	0/0:10:.,.,.	1/1:7:.,.,.	./.:8:.,.,.	1/1:7:.,.,.
supercont1.104	1658019	2109	G	C	.	PASS	NS=60;AF=0.975,0.025	GT:DP:GL	0/0:20:.,.,.	0/0:7:.,.,.	0/1:10:.,-10.9861,.	0/0:14:.,.,.	0/0:11:.,.,.	0/0:23:.,.,.	0/0:9:.,.,.	0/0:9:.,.,.	0/0:8:.,.,.	0/0:15:.,.,.	0/0:12:.,.,.	0/0:5:.,.,.	./.:0:.,.,.	0/0:5:.,.,.	./.:0:.,.,.	0/1:15:.,-9.28713,.	0/1:14:.,-12.8967,.	0/0:13:.,.,.	./.:0:.,.,.	0/0:5:.,.,.	0/0:8:.,.,.	./.:0:.,.,.	0/0:7:.,.,.	./.:0:.,.,.	0/0:10:.,.,.	0/0:9:.,.,.	0/0:7:.,.,.	0/0:9:.,.,.	0/0:14:.,.,.	0/0:14:.,.,.	0/0:15:.,.,.	0/0:5:.,.,.	0/0:5:.,.,.	0/0:8:.,.,.	0/0:6:.,.,.	./.:0:.,.,.	0/0:12:.,.,.	0/0:10:.,.,.	0/0:7:.,.,.	0/0:8:.,.,.	0/0:7:.,.,.
supercont1.104	1658055	2109	G	A	.	PASS	NS=58;AF=0.914,0.086	GT:DP:GL	0/0:20:.,.,.	0/0:7:.,.,.	0/0:10:.,.,.	0/0:14:.,.,.	0/0:11:.,.,.	0/0:23:.,.,.	0/0:9:.,.,.	0/1:9:.,-8.67756,.	0/0:8:.,.,.	0/1:15:.,-15.3139,.	0/0:12:.,.,.	0/0:5:.,.,.	./.:0:.,.,.	0/0:5:.,.,.	./.:0:.,.,.	0/0:15:.,.,.	0/0:14:.,.,.	0/0:13:.,.,.	./.:0:.,.,.	1/1:5:.,.,.	0/1:8:.,-6.08633,.	./.:0:.,.,.	./.:7:.,.,.	./.:0:.,.,.	0/1:10:.,-8.38619,.	0/0:9:.,.,.	0/0:7:.,.,.	0/0:9:.,.,.	0/0:14:.,.,.	0/0:14:.,.,.	0/0:15:.,.,.	0/0:5:.,.,.	0/0:5:.,.,.	0/0:8:.,.,.	0/0:6:.,.,.	./.:0:.,.,.	0/0:12:.,.,.	0/0:10:.,.,.	0/0:7:.,.,.	0/0:8:.,.,.	0/0:7:.,.,.
supercont1.104	2319127	2155	C	T	.	PASS	NS=53;AF=0.943,0.057	GT:DP:GL	0/0:8:.,.,.	0/0:9:.,.,.	0/1:11:.,-10.8951,.	0/0:12:.,.,.	0/0:9:.,.,.	0/0:9:.,.,.	0/0:9:.,.,.	0/0:7:.,.,.	0/0:10:.,.,.	0/0:10:.,.,.	0/0:11:.,.,.	0/0:6:.,.,.	0/0:11:.,.,.	0/0:10:.,.,.	./.:0:.,.,.	./.:6:.,.,.	./.:8:.,.,.	0/0:8:.,.,.	./.:0:.,.,.	./.:0:.,.,.	0/0:8:.,.,.	./.:0:.,.,.	0/0:9:.,.,.	0/0:8:.,.,.	0/0:6:.,.,.	0/0:10:.,.,.	./.:0:.,.,.	0/1:9:.,-5.57228,.	0/1:10:.,-8.38619,.	0/0:11:.,.,.	0/1:7:.,-6.44833,.	0/0:17:.,.,.	0/0:12:.,.,.	0/0:13:.,.,.	0/0:13:.,.,.	./.:0:.,.,.	0/0:9:.,.,.	./.:0:.,.,.	./.:0:.,.,.	0/0:7:.,.,.	0/0:10:.,.,.
supercont1.104	2319130	2155	T	C	.	PASS	NS=53;AF=0.896,0.104	GT:DP:GL	0/0:8:.,.,.	0/0:9:.,.,.	0/0:11:.,.,.	0/0:12:.,.,.	0/0:9:.,.,.	0/0:9:.,.,.	0/0:9:.,.,.	1/0:7:.,-6.44833,.	0/0:10:.,.,.	1/0:10:.,-10.9861,.	0/0:11:.,.,.	0/0:6:.,.,.	1/0:11:.,-4.23339,.	0/0:10:.,.,.	./.:0:.,.,.	0/0:6:.,.,.	0/0:8:.,.,.	1/0:8:.,-6.08633,.	./.:0:.,.,.	./.:0:.,.,.	1/0:8:.,-8.7889,.	./.:0:.,.,.	1/0:9:.,-8.67756,.	1/0:8:.,-6.08633,.	1/0:6:.,-6.59167,.	0/0:10:.,.,.	./.:0:.,.,.	0/0:9:.,.,.	0/0:10:.,.,.	0/0:11:.,.,.	0/0:7:.,.,.	0/0:17:.,.,.	0/0:12:.,.,.	0/0:13:.,.,.	0/0:13:.,.,.	./.:0:.,.,.	1/0:9:.,-5.57228,.	./.:0:.,.,.	./.:0:.,.,.	0/0:7:.,.,.	0/0:10:.,.,.
supercont1.104	2321483	2159	T	A	.	PASS	NS=58;AF=0.836,0.164	GT:DP:GL	0/0:11:.,.,.	0/0:9:.,.,.	0/0:14:.,.,.	0/1:8:.,-6.08633,.	0/0:5:.,.,.	0/0:9:.,.,.	0/1:8:.,-8.7889,.	0/0:10:.,.,.	0/0:10:.,.,.	0/0:12:.,.,.	0/0:5:.,.,.	0/0:5:.,.,.	0/0:11:.,.,.	0/0:12:.,.,.	0/0:9:.,.,.	0/0:6:.,.,.	0/0:10:.,.,.	0/1:10:.,-4.94602,.	0/0:6:.,.,.	0/0:9:.,.,.	0/0:10:.,.,.	0/0:6:.,.,.	0/1:8:.,-8.7889,.	0/1:7:.,-6.44833,.	0/0:12:.,.,.	1/1:5:.,.,.	0/0:10:.,.,.	0/0:6:.,.,.	0/0:10:.,.,.	0/0:10:.,.,.	0/0:10:.,.,.	./.:0:.,.,.	0/1:5:.,-4.19309,.	0/0:16:.,.,.	0/1:8:.,-8.7889,.	0/0:6:.,.,.	0/0:7:.,.,.	0/0:9:.,.,.	0/0:6:.,.,.	./.:0:.,.,.	0/1:12:.,-10.6512,.
supercont1.104	2321499	2159	G	A	.	PASS	NS=57;AF=0.947,0.053	GT:DP:GL	0/0:11:.,.,.	0/0:9:.,.,.	0/1:14:.,-13.1063,.	0/1:8:.,-6.08633,.	0/0:5:.,.,.	0/0:9:.,.,.	0/0:8:.,.,.	0/0:10:.,.,.	0/0:10:.,.,.	0/0:12:.,.,.	0/0:5:.,.,.	0/0:5:.,.,.	0/0:11:.,.,.	0/1:12:.,-13.1833,.	0/0:9:.,.,.	0/0:6:.,.,.	0/0:10:.,.,.	0/0:10:.,.,.	0/0:6:.,.,.	0/0:9:.,.,.	0/0:10:.,.,.	0/0:6:.,.,.	0/0:8:.,.,.	0/0:7:.,.,.	0/0:12:.,.,.	0/0:5:.,.,.	0/0:10:.,.,.	0/0:6:.,.,.	0/0:10:.,.,.	0/0:10:.,.,.	0/0:10:.,.,.	./.:0:.,.,.	0/0:5:.,.,.	0/0:16:.,.,.	0/0:8:.,.,.	./.:6:.,.,.	0/0:7:.,.,.	0/0:9:.,.,.	0/0:6:.,.,.	./.:0:.,.,.	0/0:12:.,.,.
supercont1.104	2321504	2159	A	G	.	PASS	NS=55;AF=0.745,0.255	GT:DP:GL	1/0:11:.,-7.96026,.	0/0:9:.,.,.	0/0:14:.,.,.	1/0:8:.,-6.08633,.	0/0:5:.,.,.	0/0:9:.,.,.	1/0:8:.,-8.7889,.	0/0:10:.,.,.	0/0:10:.,.,.	0/0:12:.,.,.	0/0:5:.,.,.	0/0:5:.,.,.	0/0:11:.,.,.	1/0:12:.,-13.1833,.	1/1:9:.,.,.	0/0:6:.,.,.	0/0:10:.,.,.	1/0:10:.,-4.94602,.	./.:6:.,.,.	1/0:9:.,-5.57228,.	0/0:10:.,.,.	./.:6:.,.,.	1/0:8:.,-8.7889,.	1/0:7:.,-6.44833,.	0/0:12:.,.,.	1/1:5:.,.,.	1/0:10:.,-8.38619,.	0/0:6:.,.,.	0/0:10:.,.,.	0/0:10:.,.,.	0/0:10:.,.,.	./.:0:.,.,.	1/0:5:.,-4.19309,.	0/0:16:.,.,.	1/0:8:.,-8.7889,.	0/0:6:.,.,.	0/0:7:.,.,.	1/0:9:.,-5.57228,.	0/0:6:.,.,.	./.:0:.,.,.	1/0:12:.,-10.6512,.
supercont1.104	2432791	2170	G	T	.	PASS	NS=58;AF=0.526,0.474	GT:DP:GL	./.:29:.,.,.	./.:12:.,.,.	0/1:29:.,-15.4963,.	0/1:17:.,-17.5189,.	0/1:18:.,-14.4842,.	0/1:9:.,-8.67756,.	0/1:14:.,-6.13233,.	0/1:13:.,-10.2875,.	0/1:16:.,-8.68018,.	0/1:29:.,-19.1325,.	0/1:15:.,-15.3139,.	./.:9:.,.,.	0/1:23:.,-18.6793,.	0/1:31:.,-10.0061,.	0/0:6:.,.,.	./.:14:.,.,.	0/1:8:.,-6.08633,.	0/1:21:.,-4.92667,.	0/1:9:.,-5.57228,.	0/1:8:.,-6.08633,.	./.:12:.,.,.	0/0:6:.,.,.	./.:7:.,.,.	0/1:7:.,-6.44833,.	./.:17:.,.,.	0/1:8:.,-8.7889,.	./.:19:.,.,.	0/1:15:.,-12.5793,.	./.:15:.,.,.	0/0:22:.,.,.	0/1:20:.,-21.9722,.	0/0:14:.,.,.	0/1:11:.,-4.23339,.	0/1:25:.,-20.9655,.	0/1:12:.,-10.6512,.	0/1:23:.,-7.70094,.	0/1:16:.,-15.1299,.	./.:0:.,.,.	0/1:8:.,-8.7889,.	0/1:13:.,-6.81536,.	0/1:13:.,-10.2875,.
supercont1.104	2432863	2170	A	C	.	PASS	NS=45;AF=0.522,0.478	GT:DP:GL	./.:29:.,.,.	./.:12:.,.,.	./.:29:.,.,.	./.:17:.,.,.	./.:18:.,.,.	./.:9:.,.,.	./.:14:.,.,.	./.:13:.,.,.	./.:16:.,.,.	./.:29:.,.,.	./.:15:.,.,.	./.:9:.,.,.	./.:23:.,.,.	./.:31:.,.,.	./.:6:.,.,.	./.:14:.,.,.	./.:8:.,.,.	0/1:21:.,-4.92667,.	0/1:9:.,-5.57228,.	0/1:8:.,-6.08633,.	./.:12:.,.,.	0/0:6:.,.,.	./.:7:.,.,.	0/1:7:.,-6.44833,.	./.:17:.,.,.	0/1:8:.,-8.7889,.	./.:19:.,.,.	0/1:15:.,-12.5793,.	./.:15:.,.,.	0/0:22:.,.,.	0/1:20:.,-21.9722,.	0/0:14:.,.,.	0/1:11:.,-4.23339,.	0/1:25:.,-20.9655,.	0/1:12:.,-10.6512,.	0/1:23:.,-7.70094,.	0/1:16:.,-15.1299,.	./.:0:.,.,.	0/1:8:.,-8.7889,.	0/1:13:.,-6.81536,.	0/1:13:.,-10.2875,.
supercont1.104	2433012	2171	A	G	.	PASS	NS=63;AF=0.548,0.452	GT:DP:GL	1/0:25:.,-23.8086,.	1/0:14:.,-12.8967,.	1/0:27:.,-26.0327,.	1/0:16:.,-12.1727,.	1/0:15:.,-12.5793,.	1/0:9:.,-8.67756,.	1/0:15:.,-5.39194,.	1/0:13:.,-10.2875,.	1/0:16:.,-8.68018,.	1/0:30:.,-18.5743,.	1/0:15:.,-15.3139,.	./.:10:.,.,.	1/0:22:.,-8.46679,.	1/0:31:.,-10.0061,.	1/0:6:.,-6.59167,.	./.:14:.,.,.	1/0:8:.,-6.08633,.	1/0:23:.,-24.126,.	1/0:12:.,-10.6512,.	1/0:9:.,-5.57228,.	1/0:12:.,-10.6512,.	./.:8:.,.,.	1/0:11:.,-10.8951,.	1/0:12:.,-7.42971,.	1/0:23:.,-24.126,.	1/0:9:.,-8.67756,.	1/0:19:.,-17.1021,.	1/0:19:.,-17.1021,.	1/0:16:.,-8.68018,.	1/0:23:.,-21.5798,.	1/0:20:.,-13.5526,.	./.:13:.,.,.	1/0:11:.,-4.23339,.	1/0:29:.,-30.7267,.	1/0:15:.,-5.39194,.	1/0:25:.,-10.3709,.	1/0:19:.,-11.6341,.	0/0:5:.,.,.	1/0:11:.,-7.96026,.	1/0:15:.,-12.5793,.	1/0:15:.,-9.28713,.
supercont1.1044	134679	1903	G	A	.	PASS	NS=55;AF=0.964,0.036	GT:DP:GL	0/0:13:.,.,.	0/0:5:.,.,.	0/0:10:.,.,.	0/0:11:.,.,.	0/0:7:.,.,.	0/0:10:.,.,.	0/0:5:.,.,.	0/0:7:.,.,.	0/0:14:.,.,.	0/0:11:.,.,.	./.:0:.,.,.	./.:0:.,.,.	0/0:7:.,.,.	./.:0:.,.,.	0/0:10:.,.,.	0/0:7:.,.,.	0/0:12:.,.,.	0/0:11:.,.,.	./.:0:.,.,.	0/0:9:.,.,.	./.:0:.,.,.	0/0:7:.,.,.	0/0:17:.,.,.	0/0:8:.,.,.	0/0:10:.,.,.	./.:0:.,.,.	0/0:13:.,.,.	./.:0:.,.,.	0/0:15:.,.,.	0/1:15:.,-15.3139,.	0/0:17:.,.,.	0/0:11:.,.,.	0/0:10:.,.,.	0/0:12:.,.,.	0/0:5:.,.,.	0/0:13:.,.,.	0/0:7:.,.,.	0/0:8:.,.,.	0/0:8:.,.,.	./.:0:.,.,.	0/0:9:.,.,.
supercont1.1044	242335	1914	C	T	.	PASS	NS=54;AF=0.972,0.028	GT:DP:GL	0/0:7:.,.,.	./.:0:.,.,.	0/0:11:.,.,.	./.:0:.,.,.	./.:0:.,.,.	0/0:8:.,.,.	./.:0:.,.,.	0/0:5:.,.,.	./.:0:.,.,.	0/0:9:.,.,.	0/0:7:.,.,.	0/0:7:.,.,.	./.:0:.,.,.	0/0:6:.,.,.	0/0:8:.,.,.	./.:0:.,.,.	./.:0:.,.,.	0/0:9:.,.,.	./.:0:.,.,.	0/0:9:.,.,.	./.:0:.,.,.	0/0:6:.,.,.	0/0:16:.,.,.	0/0:14:.,.,.	0/0:13:.,.,.	./.:0:.,.,.	0/0:10:.,.,.	./.:0:.,.,.	0/0:13:.,.,.	0/1:11:.,-10.8951,.	0/0:7:.,.,.	0/0:5:.,.,.	0/0:5:.,.,.	0/0:9:.,.,.	0/0:10:.,.,.	0/0:11:.,.,.	0/0:8:.,.,.	0/0:11:.,.,.	0/0:10:.,.,.	./.:0:.,.,.	0/0:9:.,.,.
supercont1.1044	242528	1915	A	T	.	PASS	NS=52;AF=0.808,0.192	GT:DP:GL	./.:7:.,.,.	./.:0:.,.,.	0/0:11:.,.,.	./.:0:.,.,.	./.:0:.,.,.	0/0:8:.,.,.	./.:0:.,.,.	0/0:5:.,.,.	./.:0:.,.,.	0/0:9:.,.,.	0/0:7:.,.,.	0/0:7:.,.,.	./.:0:.,.,.	./.:6:.,.,.	1/1:8:.,.,.	./.:0:.,.,.	./.:0:.,.,.	0/0:9:.,.,.	./.:0:.,.,.	1/0:9:.,-5.57228,.	./.:0:.,.,.	1/0:6:.,-6.59167,.	0/0:17:.,.,.	0/0:14:.,.,.	1/1:13:.,.,.	./.:0:.,.,.	./.:10:.,.,.	./.:0:.,.,.	0/0:13:.,.,.	1/1:11:.,.,.	0/0:7:.,.,.	0/0:5:.,.,.	0/0:5:.,.,.	0/0:9:.,.,.	0/0:10:.,.,.	0/0:11:.,.,.	0/0:8:.,.,.	1/0:11:.,-7.96026,.	0/0:10:.,.,.	./.:0:.,.,.	0/0:9:.,.,.
supercont1.1044	255558	1916	C	A	.	PASS	NS=54;AF=0.889,0.111	GT:DP:GL	0/0:9:.,.,.	0/0:7:.,.,.	0/0:9:.,.,.	./.:0:.,.,.	0/0:14:.,.,.	0/0:16:.,.,.	./.:0:.,.,.	0/0:8:.,.,.	0/0:14:.,.,.	0/0:11:.,.,.	./.:0:.,.,.	0/0:6:.,.,.	./.:9:.,.,.	0/0:7:.,.,.	0/0:13:.,.,.	0/0:13:.,.,.	0/0:11:.,.,.	0/0:8:.,.,.	./.:0:.,.,.	1/0:9:.,-8.67756,.	./.:0:.,.,.	0/0:8:.,.,.	0/0:12:.,.,.	0/0:9:.,.,.	1/1:8:.,.,.	./.:0:.,.,.	0/0:12:.,.,.	0/0:7:.,.,.	0/0:12:.,.,.	1/0:7:.,-6.44833,.	0/0:9:.,.,.	0/0:6:.,.,.	0/0:7:.,.,.	0/0:7:.,.,.	0/0:7:.,.,.	0/0:9:.,.,.	0/0:13:.,.,.	0/0:9:.,.,.	./.:0:.,.,.	./.:0:.,.,.	0/0:11:.,.,.
supercont1.1045	201691	1943	T	G	.	PASS	NS=48;AF=0.896,0.104	GT:DP:GL	0/1:8:.,-6.08633,.	0/0:7:.,.,.	0/1:6:.,-6.59167,.	0/0:7:.,.,.	0/1:10:.,-8.38619,.	0/0:8:.,.,.	0/0:9:.,.,.	0/0:6:.,.,.	0/1:11:.,-10.8951,.	0/1:7:.,-6.44833,.	./.:6:.,.,.	0/1:5:.,-4.19309,.	./.:8:.,.,.	0/0:8:.,.,.	0/1:8:.,-6.08633,.	0/1:14:.,-12.8967,.	0/1:9:.,-5.57228,.	0/0:13:.,.,.	./.:0:.,.,.	./.:7:.,.,.	0/0:11:.,.,.	./.:0:.,.,.	0/0:9:.,.,.	0/0:7:.,.,.	./.:7:.,.,.	0/0:10:.,.,.	0/0:9:.,.,.	0/0:6:.,.,.	0/0:5:.,.,.	0/0:15:.,.,.	0/0:10:.,.,.	0/0:6:.,.,.	./.:0:.,.,.	./.:0:.,.,.	./.:0:.,.,.	0/0:7:.,.,.	0/0:12:.,.,.	0/0:8:.,.,.	./.:0:.,.,.	0/0:5:.,.,.	0/0:10:.,.,.
supercont1.1045	201700	1943	A	G	.	PASS	NS=48;AF=0.896,0.104	GT:DP:GL	1/0:8:.,-6.08633,.	0/0:7:.,.,.	1/0:6:.,-6.59167,.	0/0:7:.,.,.	1/0:10:.,-8.38619,.	0/0:8:.,.,.	0/0:9:.,.,.	0/0:6:.,.,.	1/0:11:.,-10.8951,.	1/0:7:.,-6.44833,.	./.:6:.,.,.	1/0:5:.,-4.19309,.	./.:8:.,.,.	0/0:8:.,.,.	1/0:8:.,-6.08633,.	1/0:14:.,-12.8967,.	1/0:9:.,-5.57228,.	0/0:13:.,.,.	./.:0:.,.,.	./.:7:.,.,.	0/0:11:.,.,.	./.:0:.,.,.	0/0:9:.,.,.	0/0:7:.,.,.	./.:7:.,.,.	0/0:10:.,.,.	0/0:9:.,.,.	0/0:6:.,.,.	0/0:5:.,.,.	0/0:15:.,.,.	0/0:10:.,.,.	0/0:6:.,.,.	./.:0:.,.,.	./.:0:.,.,.	./.:0:.,.,.	0/0:7:.,.,.	0/0:12:.,.,.	0/0:8:.,.,.	./.:0:.,.,.	0/0:5:.,.,.	0/0:10:.,.,.
supercont1.1045	315748	1955	C	T	.	PASS	NS=64;AF=0.984,0.016	GT:DP:GL	0/0:5:.,.,.	./.:0:.,.,.	0/0:9:.,.,.	0/0:13:.,.,.	0/1:10:.,-10.9861,.	0/0:10:.,.,.	0/0:8:.,.,.	./.:0:.,.,.	0/0:6:.,.,.	0/0:17:.,.,.	0/0:10:.,.,.	./.:0:.,.,.	0/0:5:.,.,.	0/0:10:.,.,.	./.:0:.,.,.	0/0:7:.,.,.	0/0:7:.,.,.	0/0:6:.,.,.	0/0:7:.,.,.	0/1:7:.,-6.44833,.	0/0:9:.,.,.	0/0:7:.,.,.	0/0:7:.,.,.	0/0:8:.,.,.	0/0:9:.,.,.	0/0:5:.,.,.	0/0:14:.,.,.	0/0:6:.,.,.	0/0:6:.,.,.	0/0:11:.,.,.	0/0:7:.,.,.	0/0:10:.,.,.	0/0:12:.,.,.	0/0:10:.,.,.	0/0:7:.,.,.	0/0:7:.,.,.	0/0:11:.,.,.	0/0:14:.,.,.	0/0:5:.,.,.	0/0:8:.,.,.	0/0:8:.,.,.
supercont1.1046	230236	1967	G	A	.	PASS	NS=48;AF=0.573,0.427	GT:DP:GL	0/1:15:.,-5.39194,.	./.:0:.,.,.	0/1:9:.,-8.67756,.	./.:8:.,.,.	./.:5:.,.,.	0/0:12:.,.,.	0/0:8:.,.,.	./.:0:.,.,.	0/1:15:.,-15.3139,.	1/1:12:.,.,.	0/0:8:.,.,.	0/0:6:.,.,.	0/0:10:.,.,.	0/0:8:.,.,.	0/0:6:.,.,.	./.:9:.,.,.	0/1:9:.,-8.67756,.	0/1:10:.,-4.94602,.	./.:0:.,.,.	1/1:13:.,.,.	1/1:14:.,.,.	1/1:6:.,.,.	0/1:9:.,-5.57228,.	./.:0:.,.,.	1/1:14:.,.,.	./.:0:.,.,.	0/1:14:.,-6.13233,.	./.:0:.,.,.	0/0:9:.,.,.	./.:0:.,.,.	./.:14:.,.,.	0/1:11:.,-10.8951,.	0/1:15:.,-15.3139,.	0/1:14:.,-9.82719,.	0/0:9:.,.,.	0/0:8:.,.,.	0/1:13:.,-6.81536,.	./.:0:.,.,.	0/0:6:.,.,.	0/0:5:.,.,.	0/1:17:.,-14.8484,.
supercont1.1046	238581	1968	G	A	.	PASS	NS=64;AF=0.945,0.055	GT:DP:GL	0/0:11:.,.,.	./.:0:.,.,.	0/0:9:.,.,.	0/0:10:.,.,.	0/0:10:.,.,.	1/0:11:.,-7.96026,.	0/0:6:.,.,.	0/0:9:.,.,.	0/0:11:.,.,.	0/0:15:.,.,.	0/0:11:.,.,.	0/0:5:.,.,.	0/0:10:.,.,.	0/0:14:.,.,.	0/0:9:.,.,.	0/0:14:.,.,.	0/0:19:.,.,.	0/0:15:.,.,.	./.:0:.,.,.	./.:0:.,.,.	0/0:9:.,.,.	0/0:6:.,.,.	0/0:11:.,.,.	0/0:12:.,.,.	0/0:19:.,.,.	./.:0:.,.,.	0/0:10:.,.,.	./.:0:.,.,.	0/0:9:.,.,.	0/0:15:.,.,.	0/0:6:.,.,.	0/0:14:.,.,.	0/0:11:.,.,.	0/0:12:.,.,.	1/0:7:.,-6.44833,.	0/0:12:.,.,.	0/0:14:.,.,.	0/0:10:.,.,.	0/0:8:.,.,.	0/0:7:.,.,.	0/0:17:.,.,.
supercont1.1046	341565	1970	A	G	.	PASS	NS=65;AF=0.985,0.015	GT:DP:GL	0/0:14:.,.,.	0/1:16:.,-4.60291,.	./.:14:.,.,.	0/0:13:.,.,.	0/0:16:.,.,.	0/0:5:.,.,.	0/0:14:.,.,.	0/0:6:.,.,.	0/0:17:.,.,.	0/0:23:.,.,.	./.:19:.,.,.	0/0:20:.,.,.	./.:0:.,.,.	0/1:10:.,-8.38619,.	0/0:15:.,.,.	0/0:12:.,.,.	0/0:14:.,.,.	0/0:14:.,.,.	./.:0:.,.,.	0/0:6:.,.,.	0/0:15:.,.,.	./.:8:.,.,.	0/0:21:.,.,.	0/0:14:.,.,.	0/0:32:.,.,.	0/0:7:.,.,.	0/0:15:.,.,.	0/0:9:.,.,.	0/0:28:.,.,.	0/0:26:.,.,.	0/0:7:.,.,.	0/0:36:.,.,.	0/0:19:.,.,.	0/0:33:.,.,.	0/0:14:.,.,.	0/0:10:.,.,.	0/0:22:.,.,.	0/0:6:.,.,.	0/0:6:.,.,.	0/0:15:.,.,.	0/0:27:.,.,.
supercont1.1047	9147	1978	C	A	.	PASS	NS=54;AF=0.991,0.009	GT:DP:GL	0/0:7:.,.,.	0/0:7:.,.,.	0/0:7:.,.,.	0/0:6:.,.,.	0/0:9:.,.,.	0/0:8:.,.,.	./.:0:.,.,.	0/0:7:.,.,.	0/0:5:.,.,.	0/0:13:.,.,.	0/0:5:.,.,.	./.:0:.,.,.	./.:0:.,.,.	0/0:10:.,.,.	0/0:14:.,.,.	0/0:6:.,.,.	0/0:7:.,.,.	0/0:11:.,.,.	0/0:5:.,.,.	0/0:7:.,.,.	0/0:9:.,.,.	./.:0:.,.,.	0/0:9:.,.,.	./.:0:.,.,.	0/0:5:.,.,.	0/0:6:.,.,.	0/0:8:.,.,.	./.:0:.,.,.	0/0:6:.,.,.	0/0:10:.,.,.	0/0:8:.,.,.	0/0:7:.,.,.	0/0:11:.,.,.	0/0:10:.,.,.	0/0:5:.,.,.	./.:0:.,.,.	0/0:8:.,.,.	0/0:9:.,.,.	./.:0:.,.,.	./.:0:.,.,.	1/0:8:.,-6.08633,.
supercont1.1047	9148	1978	A	G	.	PASS	NS=54;AF=0.991,0.009	GT:DP:GL	0/0:7:.,.,.	0/0:7:.,.,.	0/0:7:.,.,.	0/0:6:.,.,.	0/0:9:.,.,.	0/0:8:.,.,.	./.:0:.,.,.	0/0:7:.,.,.	0/0:5:.,.,.	0/0:13:.,.,.	0/0:5:.,.,.	./.:0:.,.,.	./.:0:.,.,.	0/0:10:.,.,.	0/0:14:.,.,.	0/0:6:.,.,.	0/0:7:.,.,.	0/0:11:.,.,.	0/0:5:.,.,.	0/0:7:.,.,.	0/0:9:.,.,.	./.:0:.,.,.	0/0:9:.,.,.	./.:0:.,.,.	0/0:5:.,.,.	0/0:6:.,.,.	0/0:8:.,.,.	./.:0:.,.,.	0/0:6:.,.,.	0/0:10:.,.,.	0/0:8:.,.,.	0/0:7:.,.,.	0/0:11:.,.,.	0/0:10:.,.,.	0/0:5:.,.,.	./.:0:.,.,.	0/0:8:.,.,.	0/0:9:.,.,.	./.:0:.,.,.	./.:0:.,.,.	0/1:8:.,-6.08633,.
supercont1.1047	9160	1978	T	A	.	PASS	NS=36;AF=0.722,0.278	GT:DP:GL	./.:7:.,.,.	./.:7:.,.,.	./.:7:.,.,.	./.:6:.,.,.	./.:9:.,.,.	./.:8:.,.,.	./.:0:.,.,.	./.:7:.,.,.	./.:5:.,.,.	./.:13:.,.,.	./.:5:.,.,.	./.:0:.,.,.	./.:0:.,.,.	./.:10:.,.,.	./.:14:.,.,.	./.:6:.,.,.	./.:7:.,.,.	1/0:11:.,-7.96026,.	1/1:5:.,.,.	0/0:7:.,.,.	0/0:9:.,.,.	./.:0:.,.,.	1/1:9:.,.,.	./.:0:.,.,.	1/0:5:.,-4.19309,.	0/0:6:.,.,.	./.:8:.,.,.	./.:0:.,.,.	0/0:6:.,.,.	0/0:10:.,.,.	0/0:8:.,.,.	./.:7:.,.,.	1/1:11:.,.,.	0/0:10:.,.,.	0/0:5:.,.,.	./.:0:.,.,.	./.:8:.,.,.	1/0:9:.,-5.57228,.	./.:0:.,.,.	./.:0:.,.,.	1/0:8:.,-6.08633,.
supercont1.1047	111462	1972	A	G	.	PASS	NS=61;AF=0.926,0.074	GT:DP:GL	0/0:6:.,.,.	0/1:6:.,-6.59167,.	0/0:17:.,.,.	0/0:11:.,.,.	0/0:11:.,.,.	0/0:15:.,.,.	0/0:5:.,.,.	0/0:13:.,.,.	0/0:12:.,.,.	0/0:21:.,.,.	./.:14:.,.,.	0/1:7:.,-6.44833,.	0/0:19:.,.,.	0/0:16:.,.,.	0/0:24:.,.,.	0/0:10:.,.,.	0/0:15:.,.,.	0/1:15:.,-15.3139,.	./.:0:.,.,.	./.:0:.,.,.	0/0:5:.,.,.	0/0:5:.,.,.	0/0:20:.,.,.	0/0:11:.,.,.	0/0:7:.,.,.	1/1:17:.,.,.	0/0:17:.,.,.	0/0:9:.,.,.	0/0:9:.,.,.	0/0:14:.,.,.	0/0:10:.,.,.	0/0:13:.,.,.	0/0:19:.,.,.	0/1:13:.,-10.2875,.	0/0:13:.,.,.	0/0:15:.,.,.	0/0:17:.,.,.	0/0:9:.,.,.	./.:0:.,.,.	0/0:10:.,.,.	0/1:12:.,-13.1833,.
supercont1.1047	111475	1972	C	A	.	PASS	NS=55;AF=0.545,0.455	GT:DP:GL	0/0:6:.,.,.	1/1:6:.,.,.	1/1:17:.,.,.	0/0:11:.,.,.	0/0:11:.,.,.	0/0:15:.,.,.	1/1:5:.,.,.	1/0:13:.,-6.81536,.	0/0:12:.,.,.	0/0:21:.,.,.	./.:14:.,.,.	./.:7:.,.,.	0/0:19:.,.,.	0/0:16:.,.,.	1/1:24:.,.,.	1/0:10:.,-10.9861,.	1/0:15:.,-9.28713,.	1/1:15:.,.,.	./.:0:.,.,.	./.:0:.,.,.	0/0:5:.,.,.	0/0:5:.,.,.	1/1:20:.,.,.	1/1:11:.,.,.	1/1:7:.,.,.	1/1:17:.,.,.	1/0:17:.,-17.5189,.	0/0:9:.,.,.	0/0:9:.,.,.	0/0:14:.,.,.	0/0:10:.,.,.	1/1:13:.,.,.	1/1:19:.,.,.	1/0:13:.,-10.2875,.	0/0:13:.,.,.	1/0:15:.,-9.28713,.	1/1:17:.,.,.	1/0:9:.,-8.67756,.	./.:0:.,.,.	0/0:10:.,.,.	1/0:12:.,-13.1833,.
supercont1.1047	111588	1973	G	A	.	PASS	NS=55;AF=0.655,0.345	GT:DP:GL	0/0:6:.,.,.	0/1:6:.,-6.59167,.	1/1:17:.,.,.	0/0:8:.,.,.	0/0:12:.,.,.	0/0:13:.,.,.	./.:0:.,.,.	0/1:12:.,-7.42971,.	0/0:12:.,.,.	0/0:20:.,.,.	0/0:12:.,.,.	0/0:6:.,.,.	0/0:18:.,.,.	0/0:14:.,.,.	1/1:21:.,.,.	0/1:7:.,-6.44833,.	0/1:14:.,-6.13233,.	0/1:10:.,-10.9861,.	./.:0:.,.,.	./.:0:.,.,.	0/0:5:.,.,.	0/0:5:.,.,.	1/1:19:.,.,.	1/1:11:.,.,.	1/1:7:.,.,.	0/0:17:.,.,.	0/1:15:.,-15.3139,.	0/0:8:.,.,.	0/0:8:.,.,.	0/0:13:.,.,.	0/0:9:.,.,.	1/1:14:.,.,.	1/1:17:.,.,.	0/0:12:.,.,.	0/0:12:.,.,.	0/1:13:.,-10.2875,.	1/1:17:.,.,.	0/1:9:.,-5.57228,.	./.:0:.,.,.	0/0:8:.,.,.	0/0:11:.,.,.
supercont1.1048	165571	1988	T	A	.	PASS	NS=56;AF=0.991,0.009	GT:DP:GL	1/0:9:.,-5.57228,.	0/0:6:.,.,.	0/0:17:.,.,.	./.:0:.,.,.	0/0:14:.,.,.	0/0:10:.,.,.	./.:7:.,.,.	0/0:8:.,.,.	./.:8:.,.,.	./.:8:.,.,.	0/0:11:.,.,.	0/0:5:.,.,.	./.:6:.,.,.	0/0:7:.,.,.	0/0:8:.,.,.	0/0:13:.,.,.	0/0:6:.,.,.	0/0:9:.,.,.	./.:0:.,.,.	0/0:5:.,.,.	0/0:5:.,.,.	0/0:5:.,.,.	0/0:9:.,.,.	0/0:6:.,.,.	0/0:13:.,.,.	0/0:5:.,.,.	0/0:5:.,.,.	./.:0:.,.,.	./.:0:.,.,.	0/0:12:.,.,.	0/0:8:.,.,.	0/0:12:.,.,.	0/0:7:.,.,.	0/0:12:.,.,.	./.:0:.,.,.	0/0:5:.,.,.	0/0:8:.,.,.	0/0:11:.,.,.	./.:0:.,.,.	0/0:5:.,.,.	./.:0:.,.,.
supercont1.1049	233631	2042	C	T	.	PASS	NS=55;AF=0.991,0.009	GT:DP:GL	0/0:6:.,.,.	0/0:9:.,.,.	0/0:10:.,.,.	0/0:9:.,.,.	0/0:6:.,.,.	0/0:12:.,.,.	0/0:6:.,.,.	0/0:11:.,.,.	0/0:14:.,.,.	0/0:16:.,.,.	0/0:6:.,.,.	0/0:6:.,.,.	0/0:12:.,.,.	0/0:8:.,.,.	0/0:8:.,.,.	0/0:9:.,.,.	0/0:12:.,.,.	0/0:11:.,.,.	./.:0:.,.,.	0/0:6:.,.,.	0/0:11:.,.,.	./.:0:.,.,.	0/0:13:.,.,.	./.:0:.,.,.	0/0:13:.,.,.	0/0:10:.,.,.	0/0:8:.,.,.	0/0:6:.,.,.	0/0:6:.,.,.	0/0:9:.,.,.	0/0:16:.,.,.	0/0:12:.,.,.	0/0:9:.,.,.	0/0:6:.,.,.	./.:0:.,.,.	0/0:8:.,.,.	0/0:13:.,.,.	./.:8:.,.,.	0/0:7:.,.,.	0/0:9:.,.,.	0/0:9:.,.,.
supercont1.1049	233664	2042	C	T	.	PASS	NS=46;AF=0.641,0.359	GT:DP:GL	./.:6:.,.,.	0/1:9:.,-4.48446,.	0/1:10:.,-4.94602,.	0/0:9:.,.,.	./.:6:.,.,.	./.:12:.,.,.	./.:6:.,.,.	1/1:11:.,.,.	0/1:14:.,-15.3806,.	0/1:16:.,-8.68018,.	0/0:6:.,.,.	./.:6:.,.,.	./.:12:.,.,.	0/1:8:.,-8.7889,.	0/0:8:.,.,.	0/0:9:.,.,.	./.:12:.,.,.	0/1:11:.,-10.8951,.	./.:0:.,.,.	1/1:6:.,.,.	0/0:11:.,.,.	./.:0:.,.,.	0/0:13:.,.,.	./.:0:.,.,.	0/1:13:.,-13.1063,.	0/0:10:.,.,.	0/0:8:.,.,.	./.:6:.,.,.	0/1:6:.,-6.59167,.	1/1:9:.,.,.	0/1:16:.,-15.1299,.	0/1:12:.,-10.6512,.	0/1:9:.,-8.67756,.	0/1:6:.,-6.59167,.	./.:0:.,.,.	0/1:8:.,-6.08633,.	0/1:13:.,-6.81536,.	0/1:8:.,-6.08633,.	0/1:7:.,-6.44833,.	0/1:9:.,-5.57228,.	0/1:9:.,-5.57228,.
supercont1.1049	233667	2042	G	C	.	PASS	NS=53;AF=0.972,0.028	GT:DP:GL	./.:6:.,.,.	0/0:9:.,.,.	0/0:10:.,.,.	1/0:9:.,-5.57228,.	./.:6:.,.,.	0/0:12:.,.,.	0/0:6:.,.,.	0/0:11:.,.,.	0/0:14:.,.,.	0/0:16:.,.,.	0/0:6:.,.,.	0/0:6:.,.,.	0/0:12:.,.,.	0/0:8:.,.,.	./.:8:.,.,.	1/0:9:.,-8.67756,.	0/0:12:.,.,.	0/0:11:.,.,.	./.:0:.,.,.	0/0:6:.,.,.	1/0:11:.,-7.96026,.	./.:0:.,.,.	0/0:13:.,.,.	./.:0:.,.,.	0/0:13:.,.,.	0/0:10:.,.,.	0/0:8:.,.,.	0/0:6:.,.,.	0/0:6:.,.,.	0/0:9:.,.,.	0/0:16:.,.,.	0/0:12:.,.,.	0/0:9:.,.,.	0/0:6:.,.,.	./.:0:.,.,.	0/0:8:.,.,.	0/0:13:.,.,.	0/0:8:.,.,.	0/0:7:.,.,.	0/0:9:.,.,.	0/0:9:.,.,.
supercont1.105	529899	2706	C	T	.	PASS	NS=53;AF=0.736,0.264	GT:DP:GL	1/0:17:.,-14.8484,.	./.:6:.,.,.	0/0:6:.,.,.	0/0:6:.,.,.	1/1:8:.,.,.	1/0:8:.,-6.08633,.	./.:0:.,.,.	1/0:8:.,-8.7889,.	1/0:10:.,-4.94602,.	1/0:17:.,-17.5189,.	./.:0:.,.,.	./.:0:.,.,.	0/0:11:.,.,.	0/0:10:.,.,.	0/0:20:.,.,.	1/0:11:.,-4.23339,.	0/0:14:.,.,.	./.:8:.,.,.	1/0:6:.,-6.59167,.	1/0:5:.,-4.19309,.	0/0:13:.,.,.	0/0:9:.,.,.	0/0:17:.,.,.	./.:12:.,.,.	./.:0:.,.,.	1/1:5:.,.,.	0/0:11:.,.,.	1/0:11:.,-7.96026,.	1/0:8:.,-8.7889,.	0/0:16:.,.,.	1/0:7:.,-6.44833,.	0/0:11:.,.,.	0/0:13:.,.,.	1/0:15:.,-15.3139,.	./.:0:.,.,.	1/1:8:.,.,.	0/0:12:.,.,.	0/0:13:.,.,.	1/0:8:.,-6.08633,.	./.:6:.,.,.	0/0:7:.,.,.
supercont1.105	1087233	2449	T	A	.	PASS	NS=52;AF=0.875,0.125	GT:DP:GL	0/0:12:.,.,.	./.:0:.,.,.	1/1:8:.,.,.	1/0:9:.,-8.67756,.	0/0:8:.,.,.	0/0:8:.,.,.	0/0:5:.,.,.	0/0:7:.,.,.	./.:7:.,.,.	1/0:7:.,-6.44833,.	./.:7:.,.,.	./.:0:.,.,.	0/0:8:.,.,.	0/0:5:.,.,.	0/0:8:.,.,.	1/0:9:.,-5.57228,.	1/0:5:.,-4.19309,.	0/0:9:.,.,.	./.:0:.,.,.	0/0:6:.,.,.	0/0:9:.,.,.	./.:0:.,.,.	0/0:11:.,.,.	0/0:9:.,.,.	0/0:5:.,.,.	0/0:7:.,.,.	1/0:14:.,-9.82719,.	0/0:9:.,.,.	0/0:11:.,.,.	0/0:13:.,.,.	0/0:11:.,.,.	0/0:7:.,.,.	./.:7:.,.,.	0/0:8:.,.,.	0/0:10:.,.,.	0/0:10:.,.,.	0/0:6:.,.,.	./.:0:.,.,.	0/0:6:.,.,.	0/0:7:.,.,.	./.:0:.,.,.
supercont1.105	1091058	2452	C	T	.	PASS	NS=64;AF=0.852,0.148	GT:DP:GL	0/0:15:.,.,.	0/0:5:.,.,.	1/1:18:.,.,.	0/1:7:.,-6.44833,.	0/0:12:.,.,.	0/0:11:.,.,.	0/0:14:.,.,.	0/0:10:.,.,.	./.:14:.,.,.	0/1:22:.,-8.46679,.	0/1:15:.,-12.5793,.	1/1:8:.,.,.	0/0:13:.,.,.	0/0:11:.,.,.	0/0:11:.,.,.	0/1:19:.,-19.7224,.	0/1:14:.,-9.82719,.	0/0:9:.,.,.	0/0:6:.,.,.	0/0:9:.,.,.	0/0:11:.,.,.	0/0:6:.,.,.	0/0:9:.,.,.	0/0:5:.,.,.	0/0:15:.,.,.	0/0:11:.,.,.	0/0:8:.,.,.	0/0:7:.,.,.	0/0:13:.,.,.	0/0:21:.,.,.	0/0:15:.,.,.	0/0:10:.,.,.	0/1:12:.,-10.6512,.	0/0:24:.,.,.	0/0:12:.,.,.	0/0:8:.,.,.	0/0:16:.,.,.	0/0:14:.,.,.	0/0:5:.,.,.	0/0:11:.,.,.	0/0:15:.,.,.
supercont1.105	1091079	2452	C	T	.	PASS	NS=63;AF=0.746,0.254	GT:DP:GL	0/1:15:.,-15.3139,.	0/0:5:.,.,.	1/1:18:.,.,.	0/1:7:.,-6.44833,.	0/0:12:.,.,.	0/0:11:.,.,.	0/0:14:.,.,.	0/0:10:.,.,.	./.:14:.,.,.	0/1:22:.,-8.46679,.	0/1:15:.,-12.5793,.	1/1:8:.,.,.	0/0:13:.,.,.	0/1:11:.,-10.8951,.	1/1:11:.,.,.	0/1:19:.,-19.7224,.	0/1:14:.,-9.82719,.	0/0:9:.,.,.	0/0:6:.,.,.	0/0:9:.,.,.	0/1:11:.,-7.96026,.	0/1:6:.,-6.59167,.	0/0:9:.,.,.	0/0:5:.,.,.	0/1:15:.,-15.3139,.	0/0:11:.,.,.	1/1:8:.,.,.	0/1:7:.,-6.44833,.	0/1:13:.,-13.1063,.	0/0:21:.,.,.	0/0:15:.,.,.	0/0:10:.,.,.	0/1:12:.,-10.6512,.	0/0:24:.,.,.	0/0:12:.,.,.	0/0:8:.,.,.	0/0:16:.,.,.	0/1:14:.,-12.8967,.	0/0:5:.,.,.	0/0:11:.,.,.	0/0:15:.,.,.
supercont1.105	1111407	2461	G	T	.	PASS	NS=53;AF=0.868,0.132	GT:DP:GL	0/0:15:.,.,.	0/0:7:.,.,.	1/1:8:.,.,.	./.:0:.,.,.	0/0:12:.,.,.	0/0:11:.,.,.	0/0:5:.,.,.	./.:0:.,.,.	1/0:9:.,-5.57228,.	1/0:7:.,-6.44833,.	1/0:7:.,-6.44833,.	./.:6:.,.,.	0/0:6:.,.,.	0/0:15:.,.,.	0/0:11:.,.,.	./.:8:.,.,.	./.:6:.,.,.	0/0:10:.,.,.	0/0:5:.,.,.	0/0:6:.,.,.	0/0:14:.,.,.	0/0:12:.,.,.	0/0:7:.,.,.	0/0:12:.,.,.	./.:0:.,.,.	0/0:10:.,.,.	0/0:8:.,.,.	./.:0:.,.,.	0/0:10:.,.,.	0/0:12:.,.,.	0/0:8:.,.,.	0/0:7:.,.,.	1/0:7:.,-6.44833,.	./.:0:.,.,.	./.:0:.,.,.	0/0:5:.,.,.	0/0:11:.,.,.	0/0:9:.,.,.	0/0:10:.,.,.	0/0:5:.,.,.	0/0:5:.,.,.
supercont1.105	1111421	2461	C	A	.	PASS	NS=56;AF=0.929,0.071	GT:DP:GL	0/1:15:.,-5.39194,.	0/0:7:.,.,.	0/0:8:.,.,.	./.:0:.,.,.	0/0:12:.,.,.	0/0:11:.,.,.	0/0:5:.,.,.	./.:0:.,.,.	0/0:9:.,.,.	0/0:7:.,.,.	0/0:7:.,.,.	0/0:6:.,.,.	0/0:6:.,.,.	0/1:15:.,-15.3139,.	1/1:11:.,.,.	0/0:8:.,.,.	0/0:6:.,.,.	0/0:10:.,.,.	0/0:5:.,.,.	0/0:6:.,.,.	0/1:14:.,-12.8967,.	./.:12:.,.,.	0/0:7:.,.,.	0/0:12:.,.,.	./.:0:.,.,.	0/0:10:.,.,.	1/1:8:.,.,.	./.:0:.,.,.	0/1:10:.,-8.38619,.	0/0:12:.,.,.	0/0:8:.,.,.	0/0:7:.,.,.	0/0:7:.,.,.	./.:0:.,.,.	./.:0:.,.,.	0/0:5:.,.,.	0/0:11:.,.,.	./.:9:.,.,.	0/0:10:.,.,.	0/0:5:.,.,.	0/0:5:.,.,.
supercont1.105	1276721	2486	G	T	.	PASS	NS=63;AF=0.992,0.008	GT:DP:GL	0/0:14:.,.,.	0/0:5:.,.,.	0/0:27:.,.,.	0/0:17:.,.,.	./.:0:.,.,.	0/0:7:.,.,.	./.:0:.,.,.	0/0:11:.,.,.	0/0:15:.,.,.	0/0:10:.,.,.	0/0:12:.,.,.	0/0:13:.,.,.	0/0:7:.,.,.	./.:0:.,.,.	0/0:7:.,.,.	0/0:18:.,.,.	0/0:11:.,.,.	0/0:10:.,.,.	0/0:5:.,.,.	0/0:7:.,.,.	0/0:9:.,.,.	0/0:8:.,.,.	0/0:11:.,.,.	0/0:5:.,.,.	0/0:9:.,.,.	0/0:11:.,.,.	0/0:14:.,.,.	0/0:9:.,.,.	1/0:27:.,-8.85378,.	0/0:8:.,.,.	0/0:11:.,.,.	0/0:12:.,.,.	0/0:11:.,.,.	0/0:11:.,.,.	0/0:10:.,.,.	0/0:5:.,.,.	0/0:13:.,.,.	0/0:5:.,.,.	0/0:7:.,.,.	0/0:6:.,.,.	0/0:23:.,.,.
supercont1.105	1391891	2504	A	G	.	PASS	NS=63;AF=0.881,0.119	GT:DP:GL	0/1:11:.,-7.96026,.	./.:6:.,.,.	0/0:6:.,.,.	0/0:9:.,.,.	0/1:7:.,-6.44833,.	0/0:16:.,.,.	0/0:7:.,.,.	0/0:7:.,.,.	0/0:11:.,.,.	0/0:14:.,.,.	0/0:11:.,.,.	0/0:5:.,.,.	0/0:9:.,.,.	0/0:10:.,.,.	0/0:10:.,.,.	0/1:9:.,-5.57228,.	0/0:12:.,.,.	0/0:17:.,.,.	./.:0:.,.,.	0/0:12:.,.,.	0/0:16:.,.,.	0/0:12:.,.,.	0/0:13:.,.,.	./.:0:.,.,.	0/0:13:.,.,.	1/1:12:.,.,.	0/0:12:.,.,.	0/0:5:.,.,.	0/0:10:.,.,.	0/1:9:.,-8.67756,.	0/1:18:.,-14.4842,.	0/0:17:.,.,.	0/0:21:.,.,.	0/1:14:.,-9.82719,.	0/0:10:.,.,.	0/1:15:.,-12.5793,.	0/0:16:.,.,.	0/0:15:.,.,.	./.:0:.,.,.	0/0:10:.,.,.	0/0:9:.,.,.
supercont1.105	1392119	2505	C	T	.	PASS	NS=65;AF=0.992,0.008	GT:DP:GL	0/0:12:.,.,.	0/0:6:.,.,.	0/0:6:.,.,.	0/0:9:.,.,.	0/0:7:.,.,.	0/0:14:.,.,.	0/0:7:.,.,.	0/0:8:.,.,.	0/0:11:.,.,.	0/0:13:.,.,.	0/0:12:.,.,.	0/0:5:.,.,.	0/0:9:.,.,.	0/0:11:.,.,.	0/0:10:.,.,.	0/0:9:.,.,.	0/0:12:.,.,.	0/0:16:.,.,.	./.:0:.,.,.	0/0:11:.,.,.	0/0:16:.,.,.	0/0:11:.,.,.	0/0:16:.,.,.	./.:0:.,.,.	0/0:10:.,.,.	0/0:11:.,.,.	0/0:13:.,.,.	./.:0:.,.,.	1/0:10:.,-8.38619,.	0/0:9:.,.,.	0/0:17:.,.,.	0/0:17:.,.,.	0/0:21:.,.,.	0/0:15:.,.,.	0/0:9:.,.,.	0/0:14:.,.,.	0/0:13:.,.,.	0/0:16:.,.,.	./.:0:.,.,.	0/0:10:.,.,.	0/0:9:.,.,.
supercont1.105	1494296	2524	G	A	.	PASS	NS=54;AF=0.685,0.315	GT:DP:GL	0/0:13:.,.,.	./.:0:.,.,.	0/0:10:.,.,.	0/0:9:.,.,.	0/1:9:.,-8.67756,.	1/1:9:.,.,.	0/1:11:.,-10.8951,.	0/1:7:.,-6.44833,.	0/1:9:.,-8.67756,.	0/1:15:.,-12.5793,.	0/0:7:.,.,.	0/0:5:.,.,.	1/1:9:.,.,.	0/0:15:.,.,.	0/0:9:.,.,.	0/0:11:.,.,.	0/0:7:.,.,.	0/1:9:.,-8.67756,.	1/1:6:.,.,.	0/1:10:.,-8.38619,.	./.:0:.,.,.	0/0:7:.,.,.	0/0:5:.,.,.	1/1:7:.,.,.	0/0:5:.,.,.	0/0:10:.,.,.	0/0:10:.,.,.	./.:0:.,.,.	0/1:18:.,-17.3551,.	0/0:17:.,.,.	0/1:10:.,-4.94602,.	./.:17:.,.,.	0/1:17:.,-17.5189,.	0/1:11:.,-10.8951,.	1/1:11:.,.,.	0/1:11:.,-7.96026,.	0/0:11:.,.,.	0/0:9:.,.,.	./.:6:.,.,.	./.:11:.,.,.	0/1:12:.,-10.6512,.
supercont1.105	1511267	2527	A	C	.	PASS	NS=54;AF=0.778,0.222	GT:DP:GL	0/1:12:.,-10.6512,.	0/0:6:.,.,.	1/1:15:.,.,.	0/1:10:.,-8.38619,.	0/0:8:.,.,.	0/0:13:.,.,.	0/0:10:.,.,.	0/0:9:.,.,.	0/1:26:.,-26.2127,.	0/1:11:.,-10.8951,.	0/1:9:.,-8.67756,.	0/1:5:.,-4.19309,.	0/0:10:.,.,.	0/1:13:.,-13.1063,.	1/1:19:.,.,.	0/1:11:.,-10.8951,.	./.:12:.,.,.	./.:0:.,.,.	./.:0:.,.,.	0/0:11:.,.,.	0/1:5:.,-4.19309,.	./.:0:.,.,.	./.:0:.,.,.	0/0:7:.,.,.	0/0:11:.,.,.	0/0:9:.,.,.	1/1:12:.,.,.	0/1:7:.,-6.44833,.	0/1:9:.,-8.67756,.	0/0:19:.,.,.	0/0:13:.,.,.	0/0:8:.,.,.	./.:6:.,.,.	0/0:9:.,.,.	0/0:7:.,.,.	0/0:14:.,.,.	0/0:9:.,.,.	./.:6:.,.,.	./.:0:.,.,.	0/0:11:.,.,.	0/1:9:.,-8.67756,.
supercont1.105	1511496	2528	C	T	.	PASS	NS=58;AF=0.655,0.345	GT:DP:GL	1/0:12:.,-10.6512,.	1/1:6:.,.,.	0/0:14:.,.,.	1/0:13:.,-13.1063,.	1/0:8:.,-6.08633,.	0/0:13:.,.,.	1/0:11:.,-10.8951,.	1/0:10:.,-8.38619,.	0/0:25:.,.,.	0/0:12:.,.,.	1/0:10:.,-8.38619,.	1/0:5:.,-4.19309,.	0/0:9:.,.,.	1/0:15:.,-15.3139,.	0/0:18:.,.,.	1/0:10:.,-8.38619,.	./.:13:.,.,.	./.:0:.,.,.	./.:0:.,.,.	1/0:11:.,-10.8951,.	0/0:7:.,.,.	./.:0:.,.,.	./.:0:.,.,.	0/0:8:.,.,.	1/0:11:.,-10.8951,.	1/1:11:.,.,.	0/0:13:.,.,.	0/0:7:.,.,.	0/0:12:.,.,.	1/1:20:.,.,.	./.:15:.,.,.	1/0:8:.,-8.7889,.	0/0:7:.,.,.	1/0:10:.,-8.38619,.	0/0:6:.,.,.	1/0:14:.,-15.3806,.	1/1:9:.,.,.	./.:5:.,.,.	./.:0:.,.,.	1/0:11:.,-10.8951,.	0/0:11:.,.,.
supercont1.105	1511503	2528	G	T	.	PASS	NS=59;AF=0.661,0.339	GT:DP:GL	1/0:12:.,-10.6512,.	1/1:6:.,.,.	0/0:14:.,.,.	1/0:13:.,-13.1063,.	1/0:8:.,-6.08633,.	0/0:13:.,.,.	1/0:11:.,-10.8951,.	1/0:10:.,-8.38619,.	0/0:25:.,.,.	0/0:12:.,.,.	1/0:10:.,-8.38619,.	1/0:5:.,-4.19309,.	0/0:9:.,.,.	1/0:15:.,-15.3139,.	0/0:18:.,.,.	1/0:10:.,-8.38619,.	./.:13:.,.,.	./.:0:.,.,.	./.:0:.,.,.	1/0:11:.,-10.8951,.	0/0:7:.,.,.	./.:0:.,.,.	./.:0:.,.,.	0/0:8:.,.,.	1/0:11:.,-10.8951,.	1/1:11:.,.,.	0/0:13:.,.,.	0/0:7:.,.,.	0/0:12:.,.,.	1/1:20:.,.,.	./.:15:.,.,.	1/0:8:.,-8.7889,.	0/0:7:.,.,.	1/0:10:.,-8.38619,.	0/0:6:.,.,.	1/0:14:.,-15.3806,.	1/1:9:.,.,.	./.:5:.,.,.	./.:0:.,.,.	1/0:11:.,-10.8951,.	0/0:11:.,.,.
supercont1.105	1661123	2560	G	A	.	PASS	NS=53;AF=0.613,0.387	GT:DP:GL	0/0:5:.,.,.	0/0:6:.,.,.	0/0:12:.,.,.	0/0:11:.,.,.	0/1:10:.,-10.9861,.	1/1:14:.,.,.	0/1:10:.,-8.38619,.	./.:0:.,.,.	0/1:14:.,-15.3806,.	0/1:17:.,-14.8484,.	0/0:10:.,.,.	0/0:7:.,.,.	1/1:7:.,.,.	0/0:13:.,.,.	./.:0:.,.,.	0/0:13:.,.,.	0/0:8:.,.,.	0/1:13:.,-13.1063,.	./.:0:.,.,.	1/1:8:.,.,.	1/1:5:.,.,.	./.:0:.,.,.	0/0:8:.,.,.	1/1:5:.,.,.	0/0:11:.,.,.	./.:0:.,.,.	0/0:8:.,.,.	./.:0:.,.,.	1/1:5:.,.,.	0/0:16:.,.,.	0/1:11:.,-10.8951,.	0/1:8:.,-8.7889,.	0/1:8:.,-6.08633,.	./.:8:.,.,.	1/1:13:.,.,.	./.:6:.,.,.	0/0:14:.,.,.	0/0:10:.,.,.	./.:13:.,.,.	1/1:5:.,.,.	0/1:9:.,-5.57228,.
supercont1.105	1661187	2560	G	A	.	PASS	NS=57;AF=0.991,0.009	GT:DP:GL	0/0:5:.,.,.	0/0:6:.,.,.	0/0:12:.,.,.	0/0:11:.,.,.	0/0:10:.,.,.	0/0:14:.,.,.	0/0:10:.,.,.	./.:0:.,.,.	0/0:14:.,.,.	0/0:17:.,.,.	0/0:10:.,.,.	0/0:7:.,.,.	0/0:7:.,.,.	0/0:13:.,.,.	./.:0:.,.,.	0/0:13:.,.,.	0/0:8:.,.,.	0/0:13:.,.,.	./.:0:.,.,.	0/0:8:.,.,.	0/0:5:.,.,.	./.:0:.,.,.	0/0:8:.,.,.	0/0:5:.,.,.	0/0:11:.,.,.	./.:0:.,.,.	0/0:8:.,.,.	./.:0:.,.,.	0/0:5:.,.,.	0/0:16:.,.,.	0/0:11:.,.,.	0/0:8:.,.,.	0/0:8:.,.,.	0/0:8:.,.,.	0/0:13:.,.,.	0/0:6:.,.,.	0/0:14:.,.,.	0/0:10:.,.,.	0/0:13:.,.,.	0/0:5:.,.,.	0/0:9:.,.,.
supercont1.105	1669629	2562	G	A	.	PASS	NS=69;AF=0.978,0.022	GT:DP:GL	0/0:13:.,.,.	0/0:18:.,.,.	0/0:10:.,.,.	0/0:15:.,.,.	0/0:19:.,.,.	0/0:11:.,.,.	0/0:10:.,.,.	0/0:12:.,.,.	0/0:19:.,.,.	0/0:16:.,.,.	0/0:16:.,.,.	0/0:9:.,.,.	0/0:18:.,.,.	0/0:11:.,.,.	0/0:10:.,.,.	0/0:16:.,.,.	0/0:9:.,.,.	0/0:7:.,.,.	./.:0:.,.,.	0/0:9:.,.,.	0/0:8:.,.,.	0/0:9:.,.,.	0/0:6:.,.,.	0/0:12:.,.,.	0/0:14:.,.,.	0/0:9:.,.,.	0/0:12:.,.,.	0/0:10:.,.,.	0/0:16:.,.,.	0/0:7:.,.,.	0/0:13:.,.,.	0/0:17:.,.,.	0/0:8:.,.,.	0/0:5:.,.,.	0/0:14:.,.,.	0/0:12:.,.,.	./.:0:.,.,.	./.:0:.,.,.	0/0:9:.,.,.	1/0:12:.,-13.1833,.	0/0:13:.,.,.
supercont1.105	1900679	2594	G	A	.	PASS	NS=54;AF=0.981,0.019	GT:DP:GL	0/0:10:.,.,.	0/0:6:.,.,.	0/0:8:.,.,.	0/0:11:.,.,.	0/0:19:.,.,.	0/0:18:.,.,.	0/0:9:.,.,.	0/0:13:.,.,.	0/0:10:.,.,.	0/0:20:.,.,.	0/0:8:.,.,.	0/0:7:.,.,.	0/0:13:.,.,.	0/0:12:.,.,.	0/0:18:.,.,.	0/0:13:.,.,.	0/0:9:.,.,.	./.:0:.,.,.	./.:0:.,.,.	0/0:5:.,.,.	0/0:6:.,.,.	./.:0:.,.,.	0/0:7:.,.,.	0/0:5:.,.,.	0/0:6:.,.,.	./.:0:.,.,.	0/0:9:.,.,.	./.:0:.,.,.	./.:0:.,.,.	0/0:6:.,.,.	./.:0:.,.,.	0/0:6:.,.,.	0/0:5:.,.,.	0/0:11:.,.,.	./.:0:.,.,.	0/0:9:.,.,.	0/0:6:.,.,.	0/0:8:.,.,.	./.:0:.,.,.	./.:0:.,.,.	0/0:5:.,.,.
supercont1.105	1900726	2594	G	A	.	PASS	NS=54;AF=0.981,0.019	GT:DP:GL	0/0:10:.,.,.	0/0:6:.,.,.	0/0:8:.,.,.	0/0:11:.,.,.	0/0:19:.,.,.	0/0:18:.,.,.	0/0:9:.,.,.	0/0:13:.,.,.	0/0:10:.,.,.	0/0:20:.,.,.	0/0:8:.,.,.	0/0:7:.,.,.	0/0:13:.,.,.	0/0:12:.,.,.	0/0:18:.,.,.	0/0:13:.,.,.	0/0:9:.,.,.	./.:0:.,.,.	./.:0:.,.,.	0/0:5:.,.,.	0/0:6:.,.,.	./.:0:.,.,.	0/0:7:.,.,.	0/0:5:.,.,.	0/0:6:.,.,.	./.:0:.,.,.	0/0:9:.,.,.	./.:0:.,.,.	./.:0:.,.,.	0/0:6:.,.,.	./.:0:.,.,.	0/0:6:.,.,.	0/0:5:.,.,.	0/0:11:.,.,.	./.:0:.,.,.	0/0:9:.,.,.	0/0:6:.,.,.	0/0:8:.,.,.	./.:0:.,.,.	./.:0:.,.,.	0/0:5:.,.,.
supercont1.105	1919916	2601	G	A	.	PASS	NS=57;AF=0.518,0.482	GT:DP:GL	0/0:11:.,.,.	0/0:6:.,.,.	0/0:12:.,.,.	0/1:11:.,-4.23339,.	./.:10:.,.,.	1/1:13:.,.,.	1/1:9:.,.,.	./.:5:.,.,.	0/0:11:.,.,.	0/0:18:.,.,.	1/1:9:.,.,.	./.:0:.,.,.	1/1:9:.,.,.	0/1:16:.,-4.60291,.	0/0:10:.,.,.	0/0:11:.,.,.	0/0:12:.,.,.	0/1:15:.,-15.3139,.	./.:0:.,.,.	0/1:9:.,-8.67756,.	0/1:10:.,-4.94602,.	0/0:14:.,.,.	0/0:9:.,.,.	1/1:8:.,.,.	1/1:14:.,.,.	0/0:8:.,.,.	0/0:8:.,.,.	1/1:5:.,.,.	1/1:13:.,.,.	0/0:5:.,.,.	0/1:10:.,-4.94602,.	0/1:8:.,-8.7889,.	0/1:9:.,-8.67756,.	0/1:12:.,-10.6512,.	1/1:6:.,.,.	0/1:11:.,-7.96026,.	0/0:17:.,.,.	0/0:10:.,.,.	./.:0:.,.,.	0/1:13:.,-13.1063,.	0/1:14:.,-9.82719,.
supercont1.105	1940111	2605	A	G	.	PASS	NS=56;AF=0.991,0.009	GT:DP:GL	0/0:14:.,.,.	0/0:5:.,.,.	0/0:15:.,.,.	0/0:16:.,.,.	0/0:18:.,.,.	0/0:10:.,.,.	0/0:6:.,.,.	0/0:10:.,.,.	0/0:15:.,.,.	0/0:17:.,.,.	0/0:6:.,.,.	./.:0:.,.,.	0/0:9:.,.,.	0/0:10:.,.,.	0/0:10:.,.,.	0/0:11:.,.,.	0/0:15:.,.,.	0/0:9:.,.,.	./.:0:.,.,.	0/0:6:.,.,.	./.:0:.,.,.	0/0:7:.,.,.	0/0:8:.,.,.	0/0:6:.,.,.	./.:6:.,.,.	0/0:8:.,.,.	0/0:8:.,.,.	./.:10:.,.,.	./.:5:.,.,.	0/0:12:.,.,.	0/0:10:.,.,.	0/0:7:.,.,.	0/0:10:.,.,.	0/0:6:.,.,.	0/0:5:.,.,.	0/0:5:.,.,.	./.:0:.,.,.	./.:0:.,.,.	0/0:9:.,.,.	0/0:5:.,.,.	0/0:6:.,.,.
supercont1.105	2003868	2616	C	A	.	PASS	NS=65;AF=0.900,0.100	GT:DP:GL	0/0:10:.,.,.	1/1:12:.,.,.	0/0:9:.,.,.	0/0:8:.,.,.	0/0:13:.,.,.	0/0:13:.,.,.	0/0:7:.,.,.	1/0:7:.,-6.44833,.	0/0:14:.,.,.	0/0:14:.,.,.	0/0:8:.,.,.	0/0:8:.,.,.	0/0:8:.,.,.	0/0:9:.,.,.	0/0:10:.,.,.	0/0:7:.,.,.	./.:14:.,.,.	0/0:18:.,.,.	./.:0:.,.,.	0/0:11:.,.,.	0/0:12:.,.,.	1/0:10:.,-8.38619,.	1/0:10:.,-4.94602,.	0/0:6:.,.,.	0/0:13:.,.,.	0/0:5:.,.,.	0/0:11:.,.,.	./.:0:.,.,.	1/0:11:.,-4.23339,.	0/0:18:.,.,.	0/0:13:.,.,.	./.:6:.,.,.	0/0:10:.,.,.	0/0:13:.,.,.	0/0:8:.,.,.	0/0:15:.,.,.	1/0:16:.,-15.1299,.	0/0:9:.,.,.	0/0:9:.,.,.	0/0:9:.,.,.	0/0:12:.,.,.
supercont1.105	2003882	2616	T	C	.	PASS	NS=64;AF=0.812,0.188	GT:DP:GL	1/0:10:.,-8.38619,.	1/1:12:.,.,.	0/0:9:.,.,.	0/0:8:.,.,.	0/0:13:.,.,.	0/0:13:.,.,.	0/0:7:.,.,.	1/0:7:.,-6.44833,.	0/0:14:.,.,.	0/0:14:.,.,.	0/0:8:.,.,.	0/0:8:.,.,.	0/0:8:.,.,.	1/0:9:.,-8.67756,.	1/1:10:.,.,.	0/0:7:.,.,.	1/0:14:.,-9.82719,.	0/0:18:.,.,.	./.:0:.,.,.	0/0:11:.,.,.	./.:12:.,.,.	1/1:10:.,.,.	1/0:10:.,-4.94602,.	0/0:6:.,.,.	1/0:13:.,-10.2875,.	0/0:5:.,.,.	1/1:11:.,.,.	./.:0:.,.,.	1/0:11:.,-4.23339,.	0/0:18:.,.,.	0/0:13:.,.,.	./.:6:.,.,.	0/0:10:.,.,.	0/0:13:.,.,.	0/0:8:.,.,.	0/0:15:.,.,.	1/0:16:.,-15.1299,.	./.:9:.,.,.	0/0:9:.,.,.	0/0:9:.,.,.	0/0:12:.,.,.
supercont1.105	2003906	2616	T	G	.	PASS	NS=67;AF=0.925,0.075	GT:DP:GL	1/0:10:.,-8.38619,.	0/0:12:.,.,.	0/0:9:.,.,.	0/0:8:.,.,.	0/0:13:.,.,.	0/0:13:.,.,.	0/0:7:.,.,.	0/0:7:.,.,.	0/0:14:.,.,.	0/0:14:.,.,.	0/0:8:.,.,.	0/0:8:.,.,.	0/0:8:.,.,.	1/0:9:.,-8.67756,.	1/1:10:.,.,.	0/0:7:.,.,.	0/0:14:.,.,.	0/0:18:.,.,.	./.:0:.,.,.	0/0:11:.,.,.	./.:12:.,.,.	1/0:10:.,-8.38619,.	0/0:10:.,.,.	0/0:6:.,.,.	1/0:13:.,-10.2875,.	0/0:5:.,.,.	1/1:11:.,.,.	./.:0:.,.,.	0/0:11:.,.,.	0/0:18:.,.,.	0/0:13:.,.,.	0/0:6:.,.,.	0/0:10:.,.,.	0/0:13:.,.,.	0/0:8:.,.,.	0/0:15:.,.,.	0/0:16:.,.,.	./.:9:.,.,.	0/0:9:.,.,.	0/0:9:.,.,.	0/0:12:.,.,.
supercont1.105	2004069	2617	A	C	.	PASS	NS=62;AF=0.895,0.105	GT:DP:GL	0/0:11:.,.,.	1/1:12:.,.,.	0/0:8:.,.,.	0/0:8:.,.,.	0/0:12:.,.,.	0/0:12:.,.,.	0/0:7:.,.,.	./.:0:.,.,.	0/0:12:.,.,.	0/0:12:.,.,.	0/0:7:.,.,.	0/0:7:.,.,.	0/0:7:.,.,.	0/0:10:.,.,.	0/0:9:.,.,.	0/0:6:.,.,.	1/0:13:.,-6.81536,.	0/0:19:.,.,.	./.:0:.,.,.	./.:8:.,.,.	0/0:13:.,.,.	1/0:10:.,-8.38619,.	1/0:10:.,-8.38619,.	0/0:5:.,.,.	0/0:15:.,.,.	./.:0:.,.,.	0/0:11:.,.,.	./.:0:.,.,.	0/0:11:.,.,.	0/0:20:.,.,.	0/0:13:.,.,.	./.:6:.,.,.	0/0:10:.,.,.	0/0:13:.,.,.	0/0:6:.,.,.	0/0:14:.,.,.	1/0:15:.,-15.3139,.	0/0:9:.,.,.	0/0:9:.,.,.	0/0:8:.,.,.	0/0:11:.,.,.
supercont1.105	2043216	2619	C	G	.	PASS	NS=63;AF=0.849,0.151	GT:DP:GL	0/0:10:.,.,.	0/0:7:.,.,.	1/1:8:.,.,.	0/1:12:.,-10.6512,.	0/0:6:.,.,.	0/0:23:.,.,.	0/0:8:.,.,.	0/0:12:.,.,.	./.:7:.,.,.	0/1:15:.,-15.3139,.	./.:8:.,.,.	0/1:9:.,-8.67756,.	0/0:13:.,.,.	0/0:13:.,.,.	0/0:19:.,.,.	0/1:12:.,-10.6512,.	0/1:12:.,-13.1833,.	0/0:14:.,.,.	./.:0:.,.,.	0/0:8:.,.,.	0/0:7:.,.,.	./.:0:.,.,.	0/0:24:.,.,.	0/0:9:.,.,.	0/0:13:.,.,.	0/0:8:.,.,.	0/0:13:.,.,.	0/0:6:.,.,.	0/0:22:.,.,.	0/0:9:.,.,.	0/0:10:.,.,.	0/0:9:.,.,.	0/1:16:.,-17.5778,.	0/0:19:.,.,.	./.:0:.,.,.	0/0:14:.,.,.	0/0:7:.,.,.	0/0:6:.,.,.	0/0:8:.,.,.	0/0:6:.,.,.	./.:13:.,.,.
supercont1.105	2043217	2619	A	T	.	PASS	NS=65;AF=0.931,0.069	GT:DP:GL	0/0:10:.,.,.	0/0:7:.,.,.	0/0:8:.,.,.	0/0:12:.,.,.	0/0:6:.,.,.	0/0:23:.,.,.	0/0:8:.,.,.	0/0:12:.,.,.	./.:7:.,.,.	0/1:15:.,-15.3139,.	0/0:8:.,.,.	0/0:9:.,.,.	0/0:13:.,.,.	0/0:13:.,.,.	0/0:19:.,.,.	0/0:12:.,.,.	0/0:12:.,.,.	0/0:14:.,.,.	./.:0:.,.,.	0/1:8:.,-8.7889,.	0/0:7:.,.,.	./.:0:.,.,.	0/0:24:.,.,.	0/0:9:.,.,.	0/1:13:.,-10.2875,.	0/0:8:.,.,.	0/0:13:.,.,.	0/0:6:.,.,.	0/0:22:.,.,.	0/1:9:.,-5.57228,.	0/0:10:.,.,.	0/0:9:.,.,.	0/0:16:.,.,.	0/0:19:.,.,.	./.:0:.,.,.	0/0:14:.,.,.	0/0:7:.,.,.	0/0:6:.,.,.	0/0:8:.,.,.	./.:6:.,.,.	0/0:13:.,.,.
supercont1.105	2043224	2619	A	T	.	PASS	NS=65;AF=0.931,0.069	GT:DP:GL	0/0:10:.,.,.	0/0:7:.,.,.	0/0:8:.,.,.	0/0:12:.,.,.	0/0:6:.,.,.	0/0:23:.,.,.	0/0:8:.,.,.	0/0:12:.,.,.	./.:7:.,.,.	0/1:15:.,-15.3139,.	0/0:8:.,.,.	0/0:9:.,.,.	0/0:13:.,.,.	0/0:13:.,.,.	0/0:19:.,.,.	0/0:12:.,.,.	0/0:12:.,.,.	0/0:14:.,.,.	./.:0:.,.,.	0/1:8:.,-8.7889,.	0/0:7:.,.,.	./.:0:.,.,.	0/0:24:.,.,.	0/0:9:.,.,.	0/1:13:.,-10.2875,.	0/0:8:.,.,.	0/0:13:.,.,.	0/0:6:.,.,.	0/0:22:.,.,.	0/1:9:.,-5.57228,.	0/0:10:.,.,.	0/0:9:.,.,.	0/0:16:.,.,.	0/0:19:.,.,.	./.:0:.,.,.	0/0:14:.,.,.	0/0:7:.,.,.	0/0:6:.,.,.	0/0:8:.,.,.	./.:6:.,.,.	0/0:13:.,.,.
supercont1.105	2043449	2620	C	T	.	PASS	NS=52;AF=0.712,0.288	GT:DP:GL	1/0:10:.,-4.94602,.	0/0:7:.,.,.	1/1:8:.,.,.	1/0:10:.,-10.9861,.	0/0:5:.,.,.	0/0:21:.,.,.	0/0:8:.,.,.	0/0:13:.,.,.	1/1:6:.,.,.	1/1:7:.,.,.	./.:8:.,.,.	1/0:9:.,-8.67756,.	0/0:13:.,.,.	./.:12:.,.,.	1/1:19:.,.,.	1/0:12:.,-10.6512,.	1/0:10:.,-4.94602,.	0/0:15:.,.,.	./.:0:.,.,.	./.:0:.,.,.	1/0:7:.,-6.44833,.	./.:0:.,.,.	0/0:24:.,.,.	0/0:8:.,.,.	0/0:5:.,.,.	0/0:8:.,.,.	1/1:6:.,.,.	./.:0:.,.,.	0/0:9:.,.,.	./.:0:.,.,.	0/0:8:.,.,.	0/0:9:.,.,.	1/0:15:.,-15.3139,.	0/0:19:.,.,.	./.:0:.,.,.	0/0:14:.,.,.	0/0:7:.,.,.	./.:8:.,.,.	0/0:6:.,.,.	./.:0:.,.,.	./.:12:.,.,.
supercont1.105	2365796	2658	A	T	.	PASS	NS=51;AF=0.755,0.245	GT:DP:GL	0/0:9:.,.,.	0/0:9:.,.,.	1/1:6:.,.,.	0/1:5:.,-4.19309,.	0/0:11:.,.,.	0/0:6:.,.,.	0/0:7:.,.,.	0/0:5:.,.,.	1/1:13:.,.,.	1/1:14:.,.,.	0/1:7:.,-6.44833,.	0/1:5:.,-4.19309,.	0/0:7:.,.,.	0/0:9:.,.,.	0/0:8:.,.,.	./.:6:.,.,.	0/1:9:.,-8.67756,.	0/0:7:.,.,.	0/0:5:.,.,.	0/0:8:.,.,.	0/0:6:.,.,.	./.:0:.,.,.	0/0:9:.,.,.	0/0:8:.,.,.	0/1:10:.,-8.38619,.	0/0:6:.,.,.	0/0:16:.,.,.	0/1:8:.,-8.7889,.	0/1:10:.,-4.94602,.	0/0:14:.,.,.	0/0:8:.,.,.	./.:0:.,.,.	0/1:8:.,-6.08633,.	0/0:9:.,.,.	0/0:7:.,.,.	0/0:5:.,.,.	0/0:10:.,.,.	0/0:11:.,.,.	./.:0:.,.,.	./.:6:.,.,.	./.:8:.,.,.
supercont1.105	2365826	2658	A	G	.	PASS	NS=57;AF=0.947,0.053	GT:DP:GL	0/0:9:.,.,.	0/0:9:.,.,.	0/0:6:.,.,.	0/0:5:.,.,.	0/0:11:.,.,.	0/0:6:.,.,.	0/0:7:.,.,.	0/0:5:.,.,.	0/1:13:.,-13.1063,.	0/1:14:.,-12.8967,.	0/0:7:.,.,.	0/0:5:.,.,.	0/0:7:.,.,.	0/0:9:.,.,.	0/0:8:.,.,.	0/0:6:.,.,.	0/0:9:.,.,.	0/0:7:.,.,.	0/0:5:.,.,.	0/0:8:.,.,.	0/0:6:.,.,.	./.:0:.,.,.	0/0:9:.,.,.	0/0:8:.,.,.	0/0:10:.,.,.	0/0:6:.,.,.	0/0:16:.,.,.	0/1:8:.,-8.7889,.	0/1:10:.,-4.94602,.	0/0:14:.,.,.	0/0:8:.,.,.	./.:0:.,.,.	0/0:8:.,.,.	0/0:9:.,.,.	0/0:7:.,.,.	0/0:5:.,.,.	0/0:10:.,.,.	0/0:11:.,.,.	./.:0:.,.,.	./.:6:.,.,.	0/0:8:.,.,.
supercont1.105	2366012	2659	A	T	.	PASS	NS=48;AF=0.729,0.271	GT:DP:GL	0/0:9:.,.,.	0/0:9:.,.,.	1/1:7:.,.,.	1/0:6:.,-4.19309,.	0/0:9:.,.,.	0/0:5:.,.,.	0/0:7:.,.,.	0/0:5:.,.,.	1/1:11:.,.,.	1/1:14:.,.,.	1/0:6:.,-6.44833,.	./.:0:.,.,.	0/0:7:.,.,.	0/0:9:.,.,.	0/0:8:.,.,.	./.:6:.,.,.	1/0:8:.,-8.67756,.	0/0:6:.,.,.	0/0:5:.,.,.	0/0:8:.,.,.	0/0:6:.,.,.	./.:0:.,.,.	0/0:9:.,.,.	0/0:7:.,.,.	1/0:12:.,-8.38619,.	0/0:5:.,.,.	0/0:16:.,.,.	1/0:8:.,-8.7889,.	1/0:10:.,-4.94602,.	0/0:14:.,.,.	0/0:8:.,.,.	./.:0:.,.,.	./.:6:.,.,.	0/0:9:.,.,.	0/0:7:.,.,.	./.:0:.,.,.	0/0:10:.,.,.	0/0:11:.,.,.	./.:0:.,.,.	1/0:5:.,-4.19309,.	./.:8:.,.,.
supercont1.105	2366042	2659	C	T	.	PASS	NS=55;AF=0.936,0.064	GT:DP:GL	0/0:9:.,.,.	0/0:9:.,.,.	0/0:7:.,.,.	0/0:6:.,.,.	0/0:9:.,.,.	0/0:5:.,.,.	0/0:7:.,.,.	0/0:5:.,.,.	1/0:11:.,-7.96026,.	1/0:14:.,-12.8967,.	0/0:6:.,.,.	./.:0:.,.,.	0/0:7:.,.,.	0/0:9:.,.,.	0/0:8:.,.,.	0/0:6:.,.,.	0/0:8:.,.,.	0/0:6:.,.,.	0/0:5:.,.,.	0/0:8:.,.,.	0/0:6:.,.,.	./.:0:.,.,.	0/0:9:.,.,.	0/0:7:.,.,.	0/0:12:.,.,.	0/0:5:.,.,.	0/0:16:.,.,.	1/0:8:.,-8.7889,.	1/0:10:.,-4.94602,.	0/0:14:.,.,.	0/0:8:.,.,.	./.:0:.,.,.	0/0:6:.,.,.	0/0:9:.,.,.	0/0:7:.,.,.	./.:0:.,.,.	0/0:10:.,.,.	0/0:11:.,.,.	./.:0:.,.,.	1/0:5:.,-4.19309,.	0/0:8:.,.,.
supercont1.105	2366046	2659	A	C	.	PASS	NS=54;AF=0.954,0.046	GT:DP:GL	./.:9:.,.,.	0/0:9:.,.,.	0/0:7:.,.,.	0/0:6:.,.,.	0/0:9:.,.,.	0/0:5:.,.,.	0/0:7:.,.,.	0/0:5:.,.,.	0/0:11:.,.,.	0/0:14:.,.,.	0/0:6:.,.,.	./.:0:.,.,.	0/0:7:.,.,.	1/0:9:.,-8.67756,.	1/1:8:.,.,.	0/0:6:.,.,.	0/0:8:.,.,.	0/0:6:.,.,.	0/0:5:.,.,.	0/0:8:.,.,.	./.:6:.,.,.	./.:0:.,.,.	0/0:9:.,.,.	0/0:7:.,.,.	0/0:12:.,.,.	0/0:5:.,.,.	1/0:16:.,-12.1727,.	0/0:8:.,.,.	0/0:10:.,.,.	0/0:14:.,.,.	0/0:8:.,.,.	./.:0:.,.,.	0/0:6:.,.,.	0/0:9:.,.,.	0/0:7:.,.,.	./.:0:.,.,.	0/0:10:.,.,.	1/0:11:.,-7.96026,.	./.:0:.,.,.	0/0:5:.,.,.	0/0:8:.,.,.
supercont1.1054	191276	2332	C	T	.	PASS	NS=55;AF=0.773,0.227	GT:DP:GL	0/1:18:.,-14.4842,.	0/0:9:.,.,.	0/0:17:.,.,.	0/1:11:.,-4.23339,.	1/1:18:.,.,.	0/1:21:.,-21.9246,.	0/0:8:.,.,.	0/0:9:.,.,.	0/1:18:.,-17.3551,.	0/1:15:.,-15.3139,.	0/0:7:.,.,.	0/0:7:.,.,.	0/0:9:.,.,.	0/0:12:.,.,.	0/0:16:.,.,.	0/0:15:.,.,.	0/0:11:.,.,.	1/1:9:.,.,.	0/1:9:.,-5.57228,.	./.:0:.,.,.	0/1:10:.,-8.38619,.	0/1:10:.,-10.9861,.	0/0:17:.,.,.	0/1:9:.,-5.57228,.	0/1:13:.,-13.1063,.	0/0:5:.,.,.	0/0:5:.,.,.	0/0:6:.,.,.	0/0:8:.,.,.	0/0:17:.,.,.	0/1:11:.,-4.23339,.	./.:7:.,.,.	0/1:5:.,-4.19309,.	./.:12:.,.,.	./.:0:.,.,.	./.:0:.,.,.	1/1:10:.,.,.	0/0:9:.,.,.	0/0:9:.,.,.	./.:0:.,.,.	0/1:12:.,-13.1833,.
supercont1.1056	244846	2356	T	A	.	PASS	NS=50;AF=0.540,0.460	GT:DP:GL	1/0:11:.,-10.8951,.	1/1:7:.,.,.	0/0:14:.,.,.	1/1:6:.,.,.	./.:6:.,.,.	1/0:9:.,-8.67756,.	1/1:5:.,.,.	1/1:14:.,.,.	./.:5:.,.,.	1/0:11:.,-7.96026,.	./.:0:.,.,.	./.:0:.,.,.	0/0:7:.,.,.	1/0:14:.,-9.82719,.	0/0:14:.,.,.	1/0:9:.,-8.67756,.	0/0:11:.,.,.	./.:7:.,.,.	0/0:5:.,.,.	./.:0:.,.,.	0/0:9:.,.,.	1/1:5:.,.,.	1/0:9:.,-5.57228,.	1/0:7:.,-6.44833,.	0/0:9:.,.,.	./.:0:.,.,.	1/0:9:.,-8.67756,.	1/0:5:.,-4.19309,.	1/1:8:.,.,.	0/0:15:.,.,.	1/0:9:.,-5.57228,.	0/0:12:.,.,.	1/0:8:.,-6.08633,.	0/0:9:.,.,.	1/0:11:.,-4.23339,.	1/1:6:.,.,.	./.:0:.,.,.	1/1:8:.,.,.	1/0:5:.,-4.19309,.	1/1:6:.,.,.	0/0:15:.,.,.
supercont1.1056	244850	2356	A	C	.	PASS	NS=59;AF=0.941,0.059	GT:DP:GL	0/0:11:.,.,.	0/0:7:.,.,.	0/0:14:.,.,.	0/0:6:.,.,.	0/0:6:.,.,.	0/0:9:.,.,.	0/0:5:.,.,.	0/0:14:.,.,.	0/0:5:.,.,.	0/0:11:.,.,.	./.:0:.,.,.	./.:0:.,.,.	0/1:7:.,-6.44833,.	0/1:14:.,-9.82719,.	0/0:14:.,.,.	0/0:9:.,.,.	0/0:11:.,.,.	0/0:7:.,.,.	0/0:5:.,.,.	./.:0:.,.,.	0/0:9:.,.,.	0/0:5:.,.,.	0/0:9:.,.,.	0/1:7:.,-6.44833,.	0/0:9:.,.,.	./.:0:.,.,.	0/1:9:.,-8.67756,.	0/0:5:.,.,.	0/0:8:.,.,.	0/0:15:.,.,.	0/0:9:.,.,.	0/0:12:.,.,.	0/0:8:.,.,.	0/0:9:.,.,.	0/0:11:.,.,.	0/0:6:.,.,.	./.:0:.,.,.	0/0:8:.,.,.	0/0:5:.,.,.	0/0:6:.,.,.	0/0:15:.,.,.
supercont1.1056	256297	2359	T	G	.	PASS	NS=50;AF=0.550,0.450	GT:DP:GL	1/0:14:.,-15.3806,.	0/0:6:.,.,.	1/1:11:.,.,.	0/0:11:.,.,.	1/0:9:.,-5.57228,.	1/0:13:.,-6.81536,.	0/0:8:.,.,.	0/0:13:.,.,.	./.:13:.,.,.	1/0:19:.,-17.1021,.	1/1:7:.,.,.	1/1:12:.,.,.	./.:0:.,.,.	./.:0:.,.,.	1/1:15:.,.,.	1/0:8:.,-6.08633,.	1/1:13:.,.,.	0/0:7:.,.,.	1/1:6:.,.,.	./.:0:.,.,.	./.:0:.,.,.	0/0:8:.,.,.	1/0:18:.,-17.3551,.	./.:0:.,.,.	1/1:16:.,.,.	./.:6:.,.,.	./.:0:.,.,.	./.:7:.,.,.	0/0:11:.,.,.	1/1:10:.,.,.	1/0:8:.,-8.7889,.	1/1:9:.,.,.	1/0:12:.,-7.42971,.	1/1:9:.,.,.	1/0:6:.,-6.59167,.	0/0:11:.,.,.	0/0:15:.,.,.	0/0:16:.,.,.	1/0:5:.,-4.19309,.	0/0:7:.,.,.	./.:0:.,.,.
supercont1.1056	258389	2362	T	A	.	PASS	NS=48;AF=0.562,0.438	GT:DP:GL	0/1:10:.,-10.9861,.	./.:0:.,.,.	0/0:13:.,.,.	1/1:10:.,.,.	./.:9:.,.,.	0/1:8:.,-8.7889,.	1/1:8:.,.,.	1/1:11:.,.,.	0/1:6:.,-6.59167,.	0/1:10:.,-10.9861,.	0/0:8:.,.,.	./.:0:.,.,.	./.:0:.,.,.	0/1:11:.,-7.96026,.	0/0:6:.,.,.	0/1:13:.,-6.81536,.	0/0:10:.,.,.	0/1:11:.,-4.23339,.	./.:0:.,.,.	./.:6:.,.,.	0/0:5:.,.,.	1/1:10:.,.,.	0/1:10:.,-8.38619,.	0/1:12:.,-13.1833,.	0/0:12:.,.,.	0/1:7:.,-6.44833,.	0/1:8:.,-8.7889,.	0/1:8:.,-6.08633,.	1/1:9:.,.,.	0/0:13:.,.,.	./.:5:.,.,.	0/0:10:.,.,.	0/1:9:.,-8.67756,.	0/0:6:.,.,.	./.:7:.,.,.	1/1:7:.,.,.	1/1:16:.,.,.	1/1:7:.,.,.	./.:8:.,.,.	1/1:5:.,.,.	0/0:10:.,.,.
supercont1.1056	258439	2362	G	A	.	PASS	NS=49;AF=0.551,0.449	GT:DP:GL	0/1:10:.,-10.9861,.	./.:0:.,.,.	1/1:13:.,.,.	0/0:10:.,.,.	./.:9:.,.,.	0/1:8:.,-8.7889,.	0/0:8:.,.,.	0/0:11:.,.,.	0/1:6:.,-6.59167,.	0/1:10:.,-10.9861,.	1/1:8:.,.,.	./.:0:.,.,.	./.:0:.,.,.	0/0:11:.,.,.	1/1:6:.,.,.	0/1:13:.,-6.81536,.	1/1:10:.,.,.	0/0:11:.,.,.	./.:0:.,.,.	0/0:6:.,.,.	1/1:5:.,.,.	0/0:10:.,.,.	0/1:10:.,-8.38619,.	0/0:12:.,.,.	1/1:12:.,.,.	0/1:7:.,-6.44833,.	0/0:8:.,.,.	0/1:8:.,-6.08633,.	0/0:9:.,.,.	1/1:13:.,.,.	./.:5:.,.,.	1/1:10:.,.,.	0/1:9:.,-8.67756,.	1/1:6:.,.,.	./.:7:.,.,.	0/0:7:.,.,.	0/0:16:.,.,.	0/0:7:.,.,.	./.:8:.,.,.	0/0:5:.,.,.	1/1:10:.,.,.
supercont1.1057	74587	2405	C	T	.	PASS	NS=54;AF=0.963,0.037	GT:DP:GL	0/0:16:.,.,.	0/0:7:.,.,.	./.:0:.,.,.	0/0:6:.,.,.	0/0:5:.,.,.	0/0:13:.,.,.	0/0:5:.,.,.	0/0:10:.,.,.	0/0:6:.,.,.	0/0:15:.,.,.	./.:0:.,.,.	./.:0:.,.,.	0/0:5:.,.,.	0/0:7:.,.,.	0/0:14:.,.,.	0/0:15:.,.,.	./.:0:.,.,.	0/0:5:.,.,.	./.:0:.,.,.	./.:0:.,.,.	0/0:13:.,.,.	0/0:5:.,.,.	0/0:11:.,.,.	./.:0:.,.,.	0/0:7:.,.,.	0/0:7:.,.,.	0/0:11:.,.,.	./.:0:.,.,.	0/0:17:.,.,.	0/0:11:.,.,.	0/1:10:.,-4.94602,.	0/0:8:.,.,.	0/0:6:.,.,.	0/0:14:.,.,.	./.:0:.,.,.	0/0:7:.,.,.	0/0:8:.,.,.	0/0:9:.,.,.	./.:0:.,.,.	0/0:9:.,.,.	0/0:5:.,.,.
supercont1.1057	74590	2405	T	C	.	PASS	NS=53;AF=0.962,0.038	GT:DP:GL	0/0:16:.,.,.	./.:7:.,.,.	./.:0:.,.,.	0/0:6:.,.,.	0/0:5:.,.,.	0/0:13:.,.,.	0/0:5:.,.,.	1/0:10:.,-8.38619,.	0/0:6:.,.,.	0/0:15:.,.,.	./.:0:.,.,.	./.:0:.,.,.	0/0:5:.,.,.	0/0:7:.,.,.	0/0:14:.,.,.	0/0:15:.,.,.	./.:0:.,.,.	0/0:5:.,.,.	./.:0:.,.,.	./.:0:.,.,.	0/0:13:.,.,.	0/0:5:.,.,.	0/0:11:.,.,.	./.:0:.,.,.	1/0:7:.,-6.44833,.	1/0:7:.,-6.44833,.	0/0:11:.,.,.	./.:0:.,.,.	0/0:17:.,.,.	0/0:11:.,.,.	0/0:10:.,.,.	0/0:8:.,.,.	1/0:6:.,-6.59167,.	0/0:14:.,.,.	./.:0:.,.,.	0/0:7:.,.,.	0/0:8:.,.,.	0/0:9:.,.,.	./.:0:.,.,.	0/0:9:.,.,.	0/0:5:.,.,.
supercont1.1057	160550	2382	G	A	.	PASS	NS=54;AF=0.852,0.148	GT:DP:GL	0/0:14:.,.,.	./.:0:.,.,.	0/0:7:.,.,.	1/0:12:.,-10.6512,.	0/0:8:.,.,.	0/0:12:.,.,.	0/0:11:.,.,.	0/0:5:.,.,.	1/0:11:.,-10.8951,.	1/0:9:.,-8.67756,.	0/0:6:.,.,.	0/0:6:.,.,.	0/0:9:.,.,.	0/0:13:.,.,.	0/0:9:.,.,.	1/0:9:.,-8.67756,.	1/0:10:.,-8.38619,.	0/0:8:.,.,.	./.:0:.,.,.	./.:6:.,.,.	0/0:8:.,.,.	0/0:7:.,.,.	0/0:7:.,.,.	1/1:7:.,.,.	0/0:8:.,.,.	1/0:9:.,-5.57228,.	0/0:6:.,.,.	./.:0:.,.,.	0/0:8:.,.,.	1/1:11:.,.,.	0/0:14:.,.,.	0/0:10:.,.,.	0/0:11:.,.,.	0/0:7:.,.,.	0/0:5:.,.,.	0/0:10:.,.,.	0/0:13:.,.,.	0/0:10:.,.,.	./.:0:.,.,.	0/0:5:.,.,.	0/0:7:.,.,.
supercont1.1057	160555	2382	T	G	.	PASS	NS=53;AF=0.868,0.132	GT:DP:GL	0/0:14:.,.,.	./.:0:.,.,.	0/0:7:.,.,.	0/0:12:.,.,.	1/0:8:.,-8.7889,.	0/0:12:.,.,.	0/0:11:.,.,.	./.:5:.,.,.	0/0:11:.,.,.	1/0:9:.,-8.67756,.	./.:6:.,.,.	./.:6:.,.,.	0/0:9:.,.,.	0/0:13:.,.,.	1/0:9:.,-8.67756,.	0/0:9:.,.,.	0/0:10:.,.,.	0/0:8:.,.,.	./.:0:.,.,.	0/0:6:.,.,.	0/0:8:.,.,.	0/0:7:.,.,.	0/0:7:.,.,.	0/0:7:.,.,.	1/0:8:.,-6.08633,.	1/0:9:.,-5.57228,.	0/0:6:.,.,.	./.:0:.,.,.	0/0:8:.,.,.	0/0:11:.,.,.	1/0:14:.,-15.3806,.	0/0:10:.,.,.	1/0:11:.,-10.8951,.	0/0:7:.,.,.	0/0:5:.,.,.	0/0:10:.,.,.	0/0:13:.,.,.	0/0:10:.,.,.	./.:0:.,.,.	0/0:5:.,.,.	0/0:7:.,.,.
supercont1.1057	160766	2383	T	G	.	PASS	NS=55;AF=0.845,0.155	GT:DP:GL	0/0:13:.,.,.	./.:0:.,.,.	0/0:7:.,.,.	0/0:13:.,.,.	0/1:6:.,-6.59167,.	0/0:11:.,.,.	0/0:10:.,.,.	./.:0:.,.,.	0/0:12:.,.,.	0/1:9:.,-8.67756,.	0/1:7:.,-6.44833,.	./.:6:.,.,.	0/0:9:.,.,.	0/0:11:.,.,.	0/1:8:.,-8.7889,.	0/0:9:.,.,.	0/0:10:.,.,.	0/0:8:.,.,.	./.:0:.,.,.	0/0:6:.,.,.	0/0:8:.,.,.	0/0:8:.,.,.	0/0:8:.,.,.	0/0:6:.,.,.	0/1:7:.,-6.44833,.	0/1:9:.,-5.57228,.	0/0:6:.,.,.	./.:0:.,.,.	0/0:8:.,.,.	0/0:11:.,.,.	0/1:15:.,-15.3139,.	0/0:9:.,.,.	0/1:10:.,-10.9861,.	0/0:7:.,.,.	0/0:5:.,.,.	0/0:9:.,.,.	0/0:11:.,.,.	0/0:12:.,.,.	./.:0:.,.,.	0/0:5:.,.,.	0/0:7:.,.,.
supercont1.1057	160792	2383	A	G	.	PASS	NS=53;AF=0.613,0.387	GT:DP:GL	0/0:13:.,.,.	./.:0:.,.,.	1/1:7:.,.,.	1/0:13:.,-13.1063,.	1/1:6:.,.,.	1/0:11:.,-10.8951,.	1/0:10:.,-10.9861,.	./.:0:.,.,.	1/0:12:.,-10.6512,.	1/0:9:.,-8.67756,.	1/0:7:.,-6.44833,.	./.:6:.,.,.	1/0:9:.,-5.57228,.	1/0:11:.,-7.96026,.	1/0:8:.,-8.7889,.	1/0:9:.,-8.67756,.	1/0:10:.,-8.38619,.	0/0:8:.,.,.	./.:0:.,.,.	0/0:6:.,.,.	./.:8:.,.,.	1/0:8:.,-6.08633,.	./.:8:.,.,.	0/0:6:.,.,.	1/0:7:.,-6.44833,.	1/0:9:.,-5.57228,.	0/0:6:.,.,.	./.:0:.,.,.	0/0:8:.,.,.	0/0:11:.,.,.	1/1:15:.,.,.	1/0:9:.,-5.57228,.	1/1:10:.,.,.	1/1:7:.,.,.	1/0:5:.,-4.19309,.	0/0:9:.,.,.	1/0:11:.,-4.23339,.	0/0:12:.,.,.	./.:0:.,.,.	1/0:5:.,-4.19309,.	0/0:7:.,.,.
supercont1.1057	160798	2383	T	A	.	PASS	NS=55;AF=0.882,0.118	GT:DP:GL	0/0:13:.,.,.	./.:0:.,.,.	1/1:7:.,.,.	0/1:13:.,-13.1063,.	0/1:6:.,-6.59167,.	0/1:11:.,-10.8951,.	0/1:10:.,-10.9861,.	./.:0:.,.,.	0/1:12:.,-10.6512,.	0/0:9:.,.,.	0/0:7:.,.,.	0/0:6:.,.,.	0/1:9:.,-5.57228,.	0/1:11:.,-7.96026,.	0/0:8:.,.,.	0/1:9:.,-8.67756,.	0/1:10:.,-8.38619,.	0/0:8:.,.,.	./.:0:.,.,.	0/0:6:.,.,.	0/0:8:.,.,.	0/0:8:.,.,.	./.:8:.,.,.	0/0:6:.,.,.	0/0:7:.,.,.	0/0:9:.,.,.	0/0:6:.,.,.	./.:0:.,.,.	0/0:8:.,.,.	0/0:11:.,.,.	0/0:15:.,.,.	0/1:9:.,-5.57228,.	0/0:10:.,.,.	0/0:7:.,.,.	0/0:5:.,.,.	0/0:9:.,.,.	0/0:11:.,.,.	0/0:12:.,.,.	./.:0:.,.,.	0/0:5:.,.,.	0/0:7:.,.,.
supercont1.1057	160815	2383	C	T	.	PASS	NS=54;AF=0.852,0.148	GT:DP:GL	0/0:13:.,.,.	./.:0:.,.,.	0/0:7:.,.,.	1/0:13:.,-13.1063,.	0/0:6:.,.,.	0/0:11:.,.,.	0/0:10:.,.,.	./.:0:.,.,.	1/0:12:.,-10.6512,.	1/0:9:.,-8.67756,.	0/0:7:.,.,.	0/0:6:.,.,.	0/0:9:.,.,.	0/0:11:.,.,.	0/0:8:.,.,.	1/0:9:.,-8.67756,.	1/0:10:.,-8.38619,.	0/0:8:.,.,.	./.:0:.,.,.	./.:6:.,.,.	0/0:8:.,.,.	0/0:8:.,.,.	0/0:8:.,.,.	1/1:6:.,.,.	0/0:7:.,.,.	1/0:9:.,-5.57228,.	0/0:6:.,.,.	./.:0:.,.,.	0/0:8:.,.,.	1/1:11:.,.,.	0/0:15:.,.,.	0/0:9:.,.,.	0/0:10:.,.,.	0/0:7:.,.,.	0/0:5:.,.,.	0/0:9:.,.,.	0/0:11:.,.,.	0/0:12:.,.,.	./.:0:.,.,.	0/0:5:.,.,.	0/0:7:.,.,.
supercont1.106	272795	3157	G	A	.	PASS	NS=62;AF=0.992,0.008	GT:DP:GL	0/0:9:.,.,.	0/0:14:.,.,.	0/0:6:.,.,.	0/0:6:.,.,.	./.:0:.,.,.	0/0:15:.,.,.	0/0:10:.,.,.	0/0:6:.,.,.	0/0:13:.,.,.	0/0:14:.,.,.	0/0:9:.,.,.	0/0:5:.,.,.	./.:0:.,.,.	0/0:11:.,.,.	0/0:7:.,.,.	0/0:12:.,.,.	0/0:8:.,.,.	0/0:10:.,.,.	./.:0:.,.,.	0/0:6:.,.,.	0/0:11:.,.,.	0/0:11:.,.,.	0/0:10:.,.,.	0/0:11:.,.,.	0/0:10:.,.,.	0/0:7:.,.,.	0/0:8:.,.,.	./.:0:.,.,.	0/0:14:.,.,.	0/0:11:.,.,.	0/0:6:.,.,.	0/0:16:.,.,.	0/0:8:.,.,.	0/0:13:.,.,.	0/0:9:.,.,.	0/0:11:.,.,.	0/0:20:.,.,.	0/0:10:.,.,.	0/0:7:.,.,.	0/0:8:.,.,.	0/0:14:.,.,.
supercont1.106	272806	3157	G	A	.	PASS	NS=62;AF=0.992,0.008	GT:DP:GL	0/0:9:.,.,.	0/0:14:.,.,.	0/0:6:.,.,.	0/0:6:.,.,.	./.:0:.,.,.	0/0:15:.,.,.	0/0:10:.,.,.	0/0:6:.,.,.	0/0:13:.,.,.	0/0:14:.,.,.	0/0:9:.,.,.	0/0:5:.,.,.	./.:0:.,.,.	0/0:11:.,.,.	0/0:7:.,.,.	0/0:12:.,.,.	0/0:8:.,.,.	0/0:10:.,.,.	./.:0:.,.,.	0/0:6:.,.,.	0/0:11:.,.,.	0/0:11:.,.,.	0/0:10:.,.,.	0/0:11:.,.,.	0/0:10:.,.,.	0/0:7:.,.,.	0/0:8:.,.,.	./.:0:.,.,.	0/0:14:.,.,.	0/0:11:.,.,.	0/0:6:.,.,.	0/0:16:.,.,.	0/0:8:.,.,.	0/0:13:.,.,.	0/0:9:.,.,.	0/0:11:.,.,.	0/0:20:.,.,.	0/0:10:.,.,.	0/0:7:.,.,.	0/0:8:.,.,.	0/0:14:.,.,.
supercont1.106	376302	3174	C	A	.	PASS	NS=75;AF=0.987,0.013	GT:DP:GL	0/0:41:.,.,.	0/0:21:.,.,.	0/0:50:.,.,.	0/0:39:.,.,.	0/0:34:.,.,.	0/0:45:.,.,.	0/0:52:.,.,.	0/0:40:.,.,.	1/0:50:.,-12.16,.	0/0:69:.,.,.	0/0:47:.,.,.	0/0:38:.,.,.	0/0:28:.,.,.	0/0:47:.,.,.	0/0:61:.,.,.	0/0:57:.,.,.	0/0:63:.,.,.	0/0:50:.,.,.	0/0:24:.,.,.	0/0:52:.,.,.	0/0:33:.,.,.	0/0:21:.,.,.	0/0:55:.,.,.	0/0:36:.,.,.	0/0:58:.,.,.	0/0:24:.,.,.	0/0:53:.,.,.	./.:25:.,.,.	0/0:39:.,.,.	0/0:64:.,.,.	0/0:45:.,.,.	0/0:46:.,.,.	0/0:61:.,.,.	0/0:38:.,.,.	0/0:29:.,.,.	0/0:22:.,.,.	0/0:32:.,.,.	0/0:31:.,.,.	0/0:42:.,.,.	0/0:32:.,.,.	0/0:42:.,.,.
supercont1.106	376436	3175	A	T	.	PASS	NS=76;AF=0.967,0.033	GT:DP:GL	0/0:41:.,.,.	0/0:21:.,.,.	0/0:50:.,.,.	0/0:39:.,.,.	0/0:34:.,.,.	0/0:45:.,.,.	0/0:52:.,.,.	0/0:40:.,.,.	0/0:50:.,.,.	0/0:69:.,.,.	0/0:47:.,.,.	0/0:38:.,.,.	0/0:28:.,.,.	0/0:47:.,.,.	0/0:61:.,.,.	0/0:57:.,.,.	0/0:63:.,.,.	0/0:50:.,.,.	0/0:24:.,.,.	0/0:52:.,.,.	0/0:33:.,.,.	0/0:21:.,.,.	0/0:55:.,.,.	0/0:36:.,.,.	0/0:58:.,.,.	0/0:24:.,.,.	0/0:53:.,.,.	0/0:25:.,.,.	0/0:39:.,.,.	0/0:64:.,.,.	0/0:45:.,.,.	0/0:46:.,.,.	0/0:61:.,.,.	0/0:38:.,.,.	0/0:30:.,.,.	0/0:22:.,.,.	0/0:32:.,.,.	0/0:31:.,.,.	0/0:42:.,.,.	0/0:32:.,.,.	0/0:42:.,.,.
supercont1.106	379758	3178	C	T	.	PASS	NS=60;AF=0.575,0.425	GT:DP:GL	./.:33:.,.,.	0/1:15:.,-15.3139,.	./.:33:.,.,.	0/1:48:.,-22.1682,.	0/1:30:.,-10.7839,.	0/1:42:.,-35.8197,.	0/0:29:.,.,.	0/1:31:.,-10.0061,.	0/1:41:.,-6.09272,.	./.:53:.,.,.	0/1:55:.,-16.9151,.	0/1:16:.,-4.60291,.	./.:26:.,.,.	0/1:25:.,-20.9655,.	0/1:23:.,-15.4132,.	0/1:44:.,-16.9336,.	0/1:42:.,-14.2485,.	0/1:20:.,-16.7724,.	./.:7:.,.,.	0/0:28:.,.,.	0/1:26:.,-9.62652,.	0/1:19:.,-17.1021,.	0/1:36:.,-10.3566,.	0/1:31:.,-27.7539,.	0/1:46:.,-30.8264,.	0/1:24:.,-18.259,.	0/1:40:.,-6.97635,.	0/1:11:.,-10.8951,.	0/1:31:.,-27.7539,.	0/0:49:.,.,.	./.:30:.,.,.	0/1:49:.,-8.42919,.	0/0:79:.,.,.	0/1:46:.,-30.8264,.	0/1:26:.,-20.5751,.	0/1:17:.,-14.8484,.	0/1:23:.,-21.5798,.	0/1:24:.,-14.8594,.	0/1:41:.,-6.09272,.	./.:17:.,.,.	0/1:35:.,-29.3517,.
supercont1.106	387994	3180	A	C	.	PASS	NS=55;AF=0.991,0.009	GT:DP:GL	0/0:9:.,.,.	0/0:9:.,.,.	0/0:10:.,.,.	0/0:15:.,.,.	./.:0:.,.,.	0/0:16:.,.,.	0/0:5:.,.,.	0/0:6:.,.,.	0/0:13:.,.,.	0/0:11:.,.,.	0/0:10:.,.,.	0/0:7:.,.,.	0/0:9:.,.,.	0/0:14:.,.,.	0/0:21:.,.,.	0/0:10:.,.,.	0/0:19:.,.,.	./.:13:.,.,.	./.:7:.,.,.	./.:7:.,.,.	0/0:20:.,.,.	0/0:11:.,.,.	0/0:9:.,.,.	0/0:8:.,.,.	0/0:11:.,.,.	0/0:11:.,.,.	0/0:14:.,.,.	0/0:6:.,.,.	0/0:19:.,.,.	0/0:19:.,.,.	0/0:11:.,.,.	0/0:15:.,.,.	0/0:12:.,.,.	0/0:12:.,.,.	0/0:7:.,.,.	./.:0:.,.,.	0/0:9:.,.,.	0/0:12:.,.,.	./.:0:.,.,.	0/0:13:.,.,.	0/0:17:.,.,.
supercont1.106	433387	3193	A	C	.	PASS	NS=66;AF=0.992,0.008	GT:DP:GL	0/0:13:.,.,.	./.:0:.,.,.	0/0:10:.,.,.	0/0:11:.,.,.	0/0:13:.,.,.	0/0:15:.,.,.	0/0:6:.,.,.	0/0:18:.,.,.	0/0:18:.,.,.	0/0:24:.,.,.	0/0:9:.,.,.	0/0:6:.,.,.	0/0:13:.,.,.	0/0:17:.,.,.	0/0:23:.,.,.	0/0:12:.,.,.	0/0:23:.,.,.	0/0:10:.,.,.	./.:0:.,.,.	0/0:5:.,.,.	0/0:7:.,.,.	0/0:7:.,.,.	0/0:8:.,.,.	0/0:11:.,.,.	0/0:14:.,.,.	0/0:9:.,.,.	0/0:9:.,.,.	0/0:8:.,.,.	0/0:10:.,.,.	0/0:17:.,.,.	0/0:12:.,.,.	0/0:11:.,.,.	0/0:9:.,.,.	0/0:7:.,.,.	0/0:7:.,.,.	0/0:12:.,.,.	0/0:20:.,.,.	0/0:5:.,.,.	0/0:8:.,.,.	0/0:18:.,.,.	0/0:14:.,.,.
supercont1.106	433583	3194	C	T	.	PASS	NS=62;AF=0.968,0.032	GT:DP:GL	1/0:13:.,-13.1063,.	./.:0:.,.,.	0/0:9:.,.,.	0/0:12:.,.,.	1/0:11:.,-10.8951,.	0/0:14:.,.,.	0/0:7:.,.,.	0/0:17:.,.,.	0/0:18:.,.,.	0/0:20:.,.,.	0/0:9:.,.,.	0/0:5:.,.,.	1/0:14:.,-9.82719,.	0/0:15:.,.,.	0/0:22:.,.,.	0/0:13:.,.,.	0/0:20:.,.,.	0/0:14:.,.,.	./.:0:.,.,.	./.:7:.,.,.	0/0:9:.,.,.	0/0:14:.,.,.	0/0:9:.,.,.	0/0:13:.,.,.	0/0:15:.,.,.	0/0:13:.,.,.	0/0:10:.,.,.	0/0:10:.,.,.	0/0:15:.,.,.	0/0:19:.,.,.	0/0:14:.,.,.	0/0:13:.,.,.	0/0:11:.,.,.	0/0:7:.,.,.	0/0:8:.,.,.	0/0:14:.,.,.	0/0:21:.,.,.	0/0:8:.,.,.	0/0:10:.,.,.	0/0:21:.,.,.	0/0:16:.,.,.
supercont1.106	434003	3195	G	T	.	PASS	NS=63;AF=0.992,0.008	GT:DP:GL	0/0:12:.,.,.	0/0:6:.,.,.	0/0:14:.,.,.	0/0:13:.,.,.	0/0:13:.,.,.	0/0:20:.,.,.	0/0:8:.,.,.	0/0:11:.,.,.	0/0:13:.,.,.	0/0:19:.,.,.	0/0:13:.,.,.	./.:0:.,.,.	0/0:15:.,.,.	0/0:11:.,.,.	0/0:7:.,.,.	0/0:21:.,.,.	./.:0:.,.,.	0/0:16:.,.,.	0/0:5:.,.,.	0/0:8:.,.,.	0/0:9:.,.,.	0/0:10:.,.,.	0/0:6:.,.,.	0/0:5:.,.,.	0/0:13:.,.,.	0/0:10:.,.,.	0/0:16:.,.,.	0/0:10:.,.,.	0/0:17:.,.,.	0/0:13:.,.,.	0/0:17:.,.,.	0/0:10:.,.,.	0/0:9:.,.,.	0/0:14:.,.,.	0/0:12:.,.,.	0/0:8:.,.,.	0/0:11:.,.,.	0/0:10:.,.,.	0/0:11:.,.,.	0/0:14:.,.,.	0/0:15:.,.,.
supercont1.106	481546	3202	G	A	.	PASS	NS=57;AF=0.982,0.018	GT:DP:GL	./.:7:.,.,.	0/0:7:.,.,.	0/0:7:.,.,.	0/0:8:.,.,.	./.:0:.,.,.	./.:0:.,.,.	0/0:6:.,.,.	0/0:10:.,.,.	0/0:7:.,.,.	0/0:10:.,.,.	0/0:9:.,.,.	./.:0:.,.,.	0/0:13:.,.,.	0/0:7:.,.,.	0/0:12:.,.,.	0/0:11:.,.,.	0/0:10:.,.,.	0/0:16:.,.,.	./.:0:.,.,.	0/0:10:.,.,.	0/0:11:.,.,.	./.:0:.,.,.	0/0:15:.,.,.	0/0:9:.,.,.	0/0:7:.,.,.	./.:0:.,.,.	0/0:12:.,.,.	./.:0:.,.,.	0/0:12:.,.,.	0/0:8:.,.,.	./.:0:.,.,.	0/0:19:.,.,.	0/0:13:.,.,.	0/0:7:.,.,.	0/0:6:.,.,.	0/0:15:.,.,.	0/0:10:.,.,.	./.:0:.,.,.	0/0:9:.,.,.	0/0:6:.,.,.	0/0:11:.,.,.
supercont1.106	481563	3202	G	C	.	PASS	NS=56;AF=0.991,0.009	GT:DP:GL	0/0:7:.,.,.	0/0:7:.,.,.	0/0:7:.,.,.	0/0:8:.,.,.	./.:0:.,.,.	./.:0:.,.,.	0/0:6:.,.,.	0/0:10:.,.,.	0/0:7:.,.,.	0/0:10:.,.,.	0/0:9:.,.,.	./.:0:.,.,.	0/1:13:.,-13.1063,.	0/0:7:.,.,.	0/0:12:.,.,.	0/0:11:.,.,.	0/0:10:.,.,.	0/0:16:.,.,.	./.:0:.,.,.	./.:10:.,.,.	0/0:11:.,.,.	./.:0:.,.,.	0/0:15:.,.,.	0/0:9:.,.,.	0/0:7:.,.,.	./.:0:.,.,.	0/0:12:.,.,.	./.:0:.,.,.	0/0:12:.,.,.	0/0:8:.,.,.	./.:0:.,.,.	0/0:19:.,.,.	0/0:13:.,.,.	0/0:7:.,.,.	0/0:6:.,.,.	0/0:15:.,.,.	0/0:10:.,.,.	./.:0:.,.,.	0/0:9:.,.,.	0/0:6:.,.,.	0/0:11:.,.,.
supercont1.106	565229	3212	C	T	.	PASS	NS=54;AF=0.991,0.009	GT:DP:GL	0/0:12:.,.,.	0/0:6:.,.,.	0/0:9:.,.,.	0/0:9:.,.,.	0/0:8:.,.,.	0/0:9:.,.,.	0/0:9:.,.,.	0/0:10:.,.,.	0/0:10:.,.,.	0/0:12:.,.,.	./.:0:.,.,.	./.:0:.,.,.	./.:8:.,.,.	0/0:7:.,.,.	0/0:15:.,.,.	0/0:12:.,.,.	0/0:11:.,.,.	./.:0:.,.,.	./.:0:.,.,.	0/1:5:.,-4.19309,.	0/0:5:.,.,.	0/0:5:.,.,.	0/0:8:.,.,.	0/0:7:.,.,.	0/0:9:.,.,.	0/0:8:.,.,.	0/0:6:.,.,.	./.:0:.,.,.	0/0:8:.,.,.	0/0:6:.,.,.	0/0:18:.,.,.	./.:0:.,.,.	0/0:6:.,.,.	0/0:10:.,.,.	0/0:6:.,.,.	0/0:6:.,.,.	0/0:18:.,.,.	0/0:6:.,.,.	0/0:6:.,.,.	0/0:5:.,.,.	0/0:9:.,.,.
supercont1.106	625307	3222	A	G	.	PASS	NS=47;AF=0.521,0.479	GT:DP:GL	0/1:9:.,-5.57228,.	./.:0:.,.,.	1/1:9:.,.,.	1/1:5:.,.,.	0/1:8:.,-6.08633,.	0/0:9:.,.,.	0/0:7:.,.,.	./.:9:.,.,.	0/1:9:.,-5.57228,.	0/0:8:.,.,.	0/0:7:.,.,.	./.:0:.,.,.	./.:8:.,.,.	0/0:7:.,.,.	0/1:8:.,-8.7889,.	1/1:10:.,.,.	./.:6:.,.,.	0/0:8:.,.,.	./.:0:.,.,.	1/1:6:.,.,.	0/0:6:.,.,.	0/1:8:.,-6.08633,.	0/1:13:.,-13.1063,.	1/1:13:.,.,.	0/1:8:.,-6.08633,.	./.:6:.,.,.	0/0:5:.,.,.	0/1:10:.,-8.38619,.	0/1:6:.,-6.59167,.	0/0:8:.,.,.	0/1:16:.,-12.1727,.	0/1:7:.,-6.44833,.	1/1:6:.,.,.	0/0:8:.,.,.	./.:9:.,.,.	1/1:8:.,.,.	0/1:13:.,-10.2875,.	1/1:12:.,.,.	0/0:10:.,.,.	./.:7:.,.,.	0/1:18:.,-17.3551,.
supercont1.106	674907	3231	G	T	.	PASS	NS=54;AF=0.935,0.065	GT:DP:GL	0/0:8:.,.,.	1/1:5:.,.,.	1/1:11:.,.,.	./.:0:.,.,.	0/0:13:.,.,.	0/0:17:.,.,.	0/0:7:.,.,.	./.:8:.,.,.	0/0:11:.,.,.	0/0:22:.,.,.	0/0:10:.,.,.	./.:0:.,.,.	0/0:10:.,.,.	0/0:13:.,.,.	0/0:10:.,.,.	0/0:9:.,.,.	0/0:21:.,.,.	0/0:13:.,.,.	./.:0:.,.,.	0/0:7:.,.,.	0/0:11:.,.,.	./.:5:.,.,.	./.:0:.,.,.	0/0:5:.,.,.	0/0:12:.,.,.	0/0:7:.,.,.	0/0:11:.,.,.	./.:0:.,.,.	0/0:10:.,.,.	0/0:14:.,.,.	0/0:8:.,.,.	./.:0:.,.,.	0/1:12:.,-13.1833,.	0/0:13:.,.,.	0/0:6:.,.,.	./.:0:.,.,.	0/0:9:.,.,.	0/0:14:.,.,.	0/0:10:.,.,.	0/0:8:.,.,.	0/0:5:.,.,.
supercont1.106	675120	3232	C	G	.	PASS	NS=54;AF=0.935,0.065	GT:DP:GL	0/0:7:.,.,.	1/1:5:.,.,.	1/1:12:.,.,.	./.:0:.,.,.	0/0:13:.,.,.	0/0:17:.,.,.	0/0:7:.,.,.	./.:8:.,.,.	0/0:10:.,.,.	0/0:21:.,.,.	0/0:11:.,.,.	./.:0:.,.,.	0/0:10:.,.,.	0/0:13:.,.,.	0/0:10:.,.,.	0/0:8:.,.,.	0/0:20:.,.,.	0/0:11:.,.,.	./.:0:.,.,.	0/0:9:.,.,.	0/0:10:.,.,.	./.:0:.,.,.	./.:0:.,.,.	./.:0:.,.,.	0/0:12:.,.,.	0/0:7:.,.,.	0/0:10:.,.,.	./.:0:.,.,.	0/0:9:.,.,.	0/0:14:.,.,.	0/0:8:.,.,.	./.:0:.,.,.	1/0:12:.,-13.1833,.	0/0:12:.,.,.	0/0:6:.,.,.	./.:0:.,.,.	0/0:9:.,.,.	0/0:11:.,.,.	0/0:9:.,.,.	0/0:6:.,.,.	0/0:5:.,.,.
supercont1.106	898865	3275	C	A	.	PASS	NS=45;AF=0.533,0.467	GT:DP:GL	0/0:8:.,.,.	./.:0:.,.,.	1/1:14:.,.,.	./.:0:.,.,.	./.:0:.,.,.	0/0:15:.,.,.	./.:0:.,.,.	./.:5:.,.,.	1/1:5:.,.,.	0/0:14:.,.,.	0/0:9:.,.,.	./.:6:.,.,.	0/0:13:.,.,.	0/0:11:.,.,.	1/0:14:.,-15.3806,.	1/1:12:.,.,.	./.:12:.,.,.	0/0:6:.,.,.	1/0:6:.,-6.59167,.	./.:0:.,.,.	0/0:9:.,.,.	./.:5:.,.,.	./.:0:.,.,.	1/1:5:.,.,.	1/0:11:.,-10.8951,.	1/0:11:.,-10.8951,.	0/0:13:.,.,.	1/0:5:.,-4.19309,.	1/0:16:.,-12.1727,.	0/0:12:.,.,.	1/0:12:.,-13.1833,.	1/0:9:.,-5.57228,.	1/1:6:.,.,.	0/0:10:.,.,.	./.:5:.,.,.	1/1:14:.,.,.	./.:8:.,.,.	./.:0:.,.,.	0/0:8:.,.,.	./.:0:.,.,.	1/0:15:.,-15.3139,.
supercont1.106	923090	3280	C	T	.	PASS	NS=60;AF=0.842,0.158	GT:DP:GL	0/0:12:.,.,.	0/0:5:.,.,.	0/0:12:.,.,.	0/0:7:.,.,.	0/0:10:.,.,.	0/0:6:.,.,.	0/0:7:.,.,.	0/0:9:.,.,.	0/1:8:.,-8.7889,.	0/0:13:.,.,.	0/0:6:.,.,.	0/0:6:.,.,.	0/0:7:.,.,.	0/0:9:.,.,.	0/1:12:.,-7.42971,.	./.:15:.,.,.	0/0:8:.,.,.	0/0:6:.,.,.	./.:0:.,.,.	0/1:9:.,-8.67756,.	0/0:7:.,.,.	0/0:6:.,.,.	0/0:9:.,.,.	0/1:7:.,-6.44833,.	0/0:9:.,.,.	./.:11:.,.,.	0/0:10:.,.,.	0/0:6:.,.,.	0/0:6:.,.,.	0/0:10:.,.,.	0/0:16:.,.,.	0/0:17:.,.,.	0/1:7:.,-6.44833,.	0/0:9:.,.,.	0/1:7:.,-6.44833,.	0/0:5:.,.,.	0/0:17:.,.,.	1/1:10:.,.,.	0/0:7:.,.,.	0/0:7:.,.,.	0/0:7:.,.,.
supercont1.106	923092	3280	C	G	.	PASS	NS=58;AF=0.759,0.241	GT:DP:GL	0/0:12:.,.,.	1/1:5:.,.,.	1/1:12:.,.,.	1/1:7:.,.,.	0/0:10:.,.,.	0/0:6:.,.,.	0/0:7:.,.,.	0/1:9:.,-5.57228,.	0/0:8:.,.,.	0/0:13:.,.,.	0/0:6:.,.,.	./.:6:.,.,.	0/0:7:.,.,.	0/0:9:.,.,.	0/0:12:.,.,.	./.:15:.,.,.	0/0:8:.,.,.	0/0:6:.,.,.	./.:0:.,.,.	0/0:9:.,.,.	0/0:7:.,.,.	0/1:6:.,-6.59167,.	0/1:9:.,-8.67756,.	0/1:7:.,-6.44833,.	0/1:9:.,-8.67756,.	0/0:11:.,.,.	0/0:10:.,.,.	./.:6:.,.,.	0/1:6:.,-6.59167,.	0/0:10:.,.,.	0/1:16:.,-12.1727,.	0/1:17:.,-17.5189,.	0/1:7:.,-6.44833,.	0/0:9:.,.,.	0/0:7:.,.,.	1/1:5:.,.,.	0/1:17:.,-8.01623,.	0/0:10:.,.,.	0/0:7:.,.,.	0/1:7:.,-6.44833,.	0/1:7:.,-6.44833,.
supercont1.106	923116	3280	C	T	.	PASS	NS=65;AF=0.969,0.031	GT:DP:GL	0/1:12:.,-10.6512,.	0/0:5:.,.,.	0/0:12:.,.,.	0/0:7:.,.,.	0/1:10:.,-8.38619,.	0/0:6:.,.,.	0/0:7:.,.,.	0/0:9:.,.,.	0/0:8:.,.,.	0/0:13:.,.,.	0/0:6:.,.,.	0/0:6:.,.,.	0/0:7:.,.,.	0/0:9:.,.,.	0/0:12:.,.,.	0/0:15:.,.,.	0/0:8:.,.,.	0/1:6:.,-6.59167,.	./.:0:.,.,.	0/0:9:.,.,.	0/0:7:.,.,.	0/0:6:.,.,.	0/0:9:.,.,.	0/0:7:.,.,.	0/0:9:.,.,.	0/0:11:.,.,.	0/0:10:.,.,.	0/0:6:.,.,.	0/0:6:.,.,.	0/0:10:.,.,.	0/0:16:.,.,.	0/0:17:.,.,.	0/0:7:.,.,.	0/0:9:.,.,.	0/0:7:.,.,.	0/0:5:.,.,.	0/0:17:.,.,.	0/0:10:.,.,.	0/0:7:.,.,.	0/0:7:.,.,.	0/0:7:.,.,.
supercont1.106	1001943	2996	A	G	.	PASS	NS=52;AF=0.875,0.125	GT:DP:GL	0/0:20:.,.,.	./.:0:.,.,.	0/0:17:.,.,.	0/0:13:.,.,.	0/0:10:.,.,.	0/0:8:.,.,.	./.:0:.,.,.	0/0:10:.,.,.	./.:12:.,.,.	0/0:17:.,.,.	0/0:12:.,.,.	./.:0:.,.,.	0/0:11:.,.,.	0/0:9:.,.,.	./.:7:.,.,.	1/0:13:.,-13.1063,.	1/0:16:.,-8.68018,.	0/0:13:.,.,.	./.:0:.,.,.	./.:0:.,.,.	0/0:9:.,.,.	0/0:5:.,.,.	0/0:13:.,.,.	0/0:9:.,.,.	0/0:11:.,.,.	1/0:13:.,-13.1063,.	0/0:8:.,.,.	0/0:6:.,.,.	0/0:16:.,.,.	0/0:8:.,.,.	0/0:14:.,.,.	0/0:7:.,.,.	1/0:5:.,-4.19309,.	0/0:11:.,.,.	./.:6:.,.,.	0/0:8:.,.,.	0/0:9:.,.,.	1/1:8:.,.,.	./.:0:.,.,.	0/0:17:.,.,.	0/0:12:.,.,.
supercont1.106	1001952	2996	G	T	.	PASS	NS=52;AF=0.875,0.125	GT:DP:GL	0/0:20:.,.,.	./.:0:.,.,.	0/0:17:.,.,.	0/0:13:.,.,.	0/0:10:.,.,.	0/0:8:.,.,.	./.:0:.,.,.	0/0:10:.,.,.	./.:12:.,.,.	0/0:17:.,.,.	0/0:12:.,.,.	./.:0:.,.,.	0/0:11:.,.,.	0/0:9:.,.,.	./.:7:.,.,.	1/0:13:.,-13.1063,.	1/0:16:.,-8.68018,.	0/0:13:.,.,.	./.:0:.,.,.	./.:0:.,.,.	0/0:9:.,.,.	0/0:5:.,.,.	0/0:13:.,.,.	0/0:9:.,.,.	0/0:11:.,.,.	1/0:13:.,-13.1063,.	0/0:8:.,.,.	0/0:6:.,.,.	0/0:16:.,.,.	0/0:8:.,.,.	0/0:14:.,.,.	0/0:7:.,.,.	1/0:5:.,-4.19309,.	0/0:11:.,.,.	./.:6:.,.,.	0/0:8:.,.,.	0/0:9:.,.,.	1/1:8:.,.,.	./.:0:.,.,.	0/0:17:.,.,.	0/0:12:.,.,.
supercont1.106	2031325	3109	C	T	.	PASS	NS=56;AF=0.973,0.027	GT:DP:GL	0/0:7:.,.,.	./.:0:.,.,.	0/0:6:.,.,.	0/0:11:.,.,.	0/0:8:.,.,.	0/1:11:.,-10.8951,.	0/0:9:.,.,.	0/1:11:.,-6.29928,.	0/0:9:.,.,.	0/0:7:.,.,.	0/0:5:.,.,.	./.:0:.,.,.	0/1:11:.,-7.96026,.	0/0:5:.,.,.	./.:0:.,.,.	0/0:7:.,.,.	0/0:11:.,.,.	0/0:8:.,.,.	0/0:5:.,.,.	0/0:7:.,.,.	./.:0:.,.,.	./.:0:.,.,.	0/0:10:.,.,.	0/0:7:.,.,.	0/0:5:.,.,.	0/0:7:.,.,.	0/0:9:.,.,.	0/0:6:.,.,.	0/0:6:.,.,.	0/0:9:.,.,.	./.:0:.,.,.	0/0:5:.,.,.	0/0:10:.,.,.	0/0:5:.,.,.	0/0:11:.,.,.	0/0:9:.,.,.	0/0:13:.,.,.	0/0:12:.,.,.	0/0:6:.,.,.	0/0:10:.,.,.	0/0:14:.,.,.
supercont1.106	2092163	3112	C	T	.	PASS	NS=57;AF=0.614,0.386	GT:DP:GL	0/0:6:.,.,.	1/0:6:.,-6.59167,.	1/0:17:.,-8.01623,.	0/0:11:.,.,.	1/0:9:.,-5.57228,.	1/1:5:.,.,.	./.:0:.,.,.	1/1:6:.,.,.	1/0:9:.,-8.67756,.	1/1:13:.,.,.	./.:9:.,.,.	0/0:15:.,.,.	1/1:10:.,.,.	1/0:15:.,-5.39194,.	0/0:16:.,.,.	0/0:9:.,.,.	1/0:11:.,-10.8951,.	0/0:17:.,.,.	1/0:8:.,-6.08633,.	./.:0:.,.,.	./.:8:.,.,.	1/1:11:.,.,.	1/0:9:.,-8.67756,.	0/0:9:.,.,.	0/0:8:.,.,.	0/0:6:.,.,.	1/1:14:.,.,.	./.:0:.,.,.	0/0:12:.,.,.	0/0:21:.,.,.	0/0:6:.,.,.	1/0:10:.,-4.94602,.	1/0:12:.,-10.6512,.	1/0:9:.,-5.57228,.	0/0:10:.,.,.	0/0:8:.,.,.	1/0:13:.,-13.1063,.	0/0:15:.,.,.	1/0:10:.,-8.38619,.	1/0:8:.,-6.08633,.	./.:8:.,.,.
supercont1.106	2181698	3124	A	C	.	PASS	NS=55;AF=0.991,0.009	GT:DP:GL	0/0:13:.,.,.	0/0:12:.,.,.	0/0:8:.,.,.	0/0:11:.,.,.	0/0:14:.,.,.	0/0:9:.,.,.	0/0:8:.,.,.	0/0:5:.,.,.	0/0:8:.,.,.	0/0:17:.,.,.	0/0:9:.,.,.	./.:0:.,.,.	0/0:7:.,.,.	0/0:10:.,.,.	0/0:17:.,.,.	0/0:12:.,.,.	0/0:14:.,.,.	0/0:11:.,.,.	./.:0:.,.,.	0/0:5:.,.,.	0/0:10:.,.,.	0/0:7:.,.,.	0/0:14:.,.,.	0/0:8:.,.,.	0/0:7:.,.,.	0/0:7:.,.,.	0/0:15:.,.,.	0/0:6:.,.,.	0/0:11:.,.,.	0/0:17:.,.,.	0/0:7:.,.,.	0/0:11:.,.,.	0/0:9:.,.,.	0/0:12:.,.,.	./.:5:.,.,.	0/0:9:.,.,.	0/0:8:.,.,.	0/0:5:.,.,.	0/0:5:.,.,.	./.:0:.,.,.	0/0:17:.,.,.
supercont1.106	2377541	3134	C	T	.	PASS	NS=70;AF=0.979,0.021	GT:DP:GL	0/0:13:.,.,.	0/0:9:.,.,.	0/0:14:.,.,.	0/0:16:.,.,.	0/0:12:.,.,.	0/1:17:.,-17.5189,.	0/0:7:.,.,.	0/1:14:.,-15.3806,.	0/0:18:.,.,.	0/0:13:.,.,.	0/0:9:.,.,.	./.:8:.,.,.	0/1:14:.,-12.8967,.	0/0:14:.,.,.	0/0:15:.,.,.	0/0:15:.,.,.	0/0:13:.,.,.	0/0:17:.,.,.	0/0:7:.,.,.	0/0:10:.,.,.	0/0:16:.,.,.	./.:0:.,.,.	0/0:11:.,.,.	0/0:5:.,.,.	0/0:13:.,.,.	0/0:6:.,.,.	0/0:12:.,.,.	0/0:5:.,.,.	0/0:13:.,.,.	0/0:11:.,.,.	0/0:16:.,.,.	0/0:13:.,.,.	0/0:6:.,.,.	0/0:14:.,.,.	0/0:5:.,.,.	0/0:17:.,.,.	0/0:20:.,.,.	0/0:13:.,.,.	0/0:6:.,.,.	0/0:6:.,.,.	0/0:14:.,.,.
supercont1.106	2377681	3135	A	G	.	PASS	NS=71;AF=0.979,0.021	GT:DP:GL	0/0:11:.,.,.	0/0:9:.,.,.	0/0:15:.,.,.	0/0:16:.,.,.	0/0:10:.,.,.	1/0:18:.,-17.3551,.	0/0:8:.,.,.	1/0:14:.,-15.3806,.	0/0:18:.,.,.	0/0:13:.,.,.	0/0:9:.,.,.	./.:7:.,.,.	1/0:14:.,-12.8967,.	0/0:13:.,.,.	0/0:13:.,.,.	0/0:14:.,.,.	0/0:14:.,.,.	0/0:16:.,.,.	0/0:8:.,.,.	0/0:12:.,.,.	0/0:17:.,.,.	./.:0:.,.,.	0/0:12:.,.,.	0/0:7:.,.,.	0/0:12:.,.,.	0/0:7:.,.,.	0/0:13:.,.,.	0/0:5:.,.,.	0/0:15:.,.,.	0/0:12:.,.,.	0/0:18:.,.,.	0/0:14:.,.,.	0/0:7:.,.,.	0/0:12:.,.,.	0/0:7:.,.,.	0/0:18:.,.,.	0/0:21:.,.,.	0/0:14:.,.,.	0/0:8:.,.,.	0/0:6:.,.,.	0/0:14:.,.,.
supercont1.106	2541983	3143	C	T	.	PASS	NS=54;AF=0.583,0.417	GT:DP:GL	0/0:13:.,.,.	0/0:8:.,.,.	0/1:13:.,-13.1063,.	1/1:11:.,.,.	0/1:8:.,-6.08633,.	0/1:8:.,-8.7889,.	./.:8:.,.,.	./.:0:.,.,.	1/1:10:.,.,.	1/1:17:.,.,.	0/0:14:.,.,.	0/0:7:.,.,.	0/1:9:.,-8.67756,.	0/1:16:.,-17.5778,.	./.:6:.,.,.	0/1:15:.,-15.3139,.	0/1:12:.,-10.6512,.	0/1:10:.,-10.9861,.	0/0:6:.,.,.	./.:0:.,.,.	0/0:6:.,.,.	1/1:8:.,.,.	1/1:13:.,.,.	0/1:9:.,-5.57228,.	0/1:8:.,-6.08633,.	./.:0:.,.,.	1/1:10:.,.,.	./.:0:.,.,.	0/0:9:.,.,.	0/1:20:.,-9.89203,.	0/1:10:.,-4.94602,.	0/0:9:.,.,.	0/1:6:.,-6.59167,.	0/0:8:.,.,.	0/1:8:.,-6.08633,.	1/1:12:.,.,.	0/0:12:.,.,.	0/0:10:.,.,.	0/1:5:.,-4.19309,.	1/1:9:.,.,.	0/1:10:.,-4.94602,.
supercont1.106	2542032	3143	C	A	.	PASS	NS=41;AF=0.573,0.427	GT:DP:GL	./.:13:.,.,.	./.:8:.,.,.	./.:13:.,.,.	./.:11:.,.,.	./.:8:.,.,.	./.:8:.,.,.	./.:8:.,.,.	./.:0:.,.,.	./.:10:.,.,.	./.:17:.,.,.	./.:14:.,.,.	./.:7:.,.,.	./.:9:.,.,.	./.:16:.,.,.	./.:6:.,.,.	./.:15:.,.,.	./.:12:.,.,.	1/0:10:.,-10.9861,.	0/0:6:.,.,.	./.:0:.,.,.	0/0:6:.,.,.	1/1:8:.,.,.	1/1:13:.,.,.	1/0:9:.,-5.57228,.	1/0:8:.,-6.08633,.	./.:0:.,.,.	1/1:10:.,.,.	./.:0:.,.,.	0/0:9:.,.,.	1/0:20:.,-9.89203,.	1/0:10:.,-4.94602,.	0/0:9:.,.,.	1/0:6:.,-6.59167,.	0/0:8:.,.,.	1/0:8:.,-6.08633,.	1/1:12:.,.,.	0/0:12:.,.,.	0/0:10:.,.,.	1/0:5:.,-4.19309,.	1/1:9:.,.,.	1/0:10:.,-4.94602,.
supercont1.1060	106246	2767	G	A	.	PASS	NS=62;AF=0.766,0.234	GT:DP:GL	0/0:12:.,.,.	1/0:10:.,-4.94602,.	1/1:15:.,.,.	1/1:16:.,.,.	1/0:12:.,-7.42971,.	1/0:15:.,-12.5793,.	1/0:14:.,-15.3806,.	0/0:7:.,.,.	0/0:15:.,.,.	1/0:22:.,-24.1695,.	1/0:9:.,-8.67756,.	1/0:8:.,-6.08633,.	1/1:21:.,.,.	1/0:10:.,-4.94602,.	0/0:19:.,.,.	1/0:9:.,-8.67756,.	1/1:22:.,.,.	1/0:19:.,-9.89203,.	./.:0:.,.,.	1/1:11:.,.,.	0/0:7:.,.,.	./.:8:.,.,.	0/0:8:.,.,.	0/0:8:.,.,.	0/0:10:.,.,.	0/0:12:.,.,.	0/0:13:.,.,.	0/0:8:.,.,.	0/0:17:.,.,.	0/0:21:.,.,.	0/0:11:.,.,.	0/0:11:.,.,.	0/0:9:.,.,.	0/0:18:.,.,.	1/1:9:.,.,.	1/0:10:.,-8.38619,.	0/0:17:.,.,.	0/0:10:.,.,.	0/0:9:.,.,.	0/0:12:.,.,.	0/0:17:.,.,.
supercont1.1060	106268	2767	T	G	.	PASS	NS=54;AF=0.991,0.009	GT:DP:GL	0/0:12:.,.,.	0/0:10:.,.,.	0/0:15:.,.,.	0/0:16:.,.,.	0/0:12:.,.,.	0/0:15:.,.,.	0/0:14:.,.,.	0/0:7:.,.,.	0/0:15:.,.,.	0/0:22:.,.,.	0/0:9:.,.,.	0/0:8:.,.,.	0/0:21:.,.,.	0/0:10:.,.,.	0/0:19:.,.,.	0/0:9:.,.,.	0/0:22:.,.,.	0/0:19:.,.,.	./.:0:.,.,.	0/0:11:.,.,.	0/0:7:.,.,.	0/0:8:.,.,.	./.:8:.,.,.	0/0:8:.,.,.	0/0:10:.,.,.	./.:12:.,.,.	0/0:13:.,.,.	./.:8:.,.,.	0/0:17:.,.,.	0/0:21:.,.,.	0/0:11:.,.,.	1/0:11:.,-4.23339,.	./.:9:.,.,.	0/0:18:.,.,.	0/0:9:.,.,.	0/0:10:.,.,.	0/0:17:.,.,.	./.:10:.,.,.	0/0:9:.,.,.	./.:12:.,.,.	0/0:17:.,.,.
supercont1.1060	106276	2767	A	G	.	PASS	NS=62;AF=0.847,0.153	GT:DP:GL	0/0:12:.,.,.	0/0:10:.,.,.	0/1:15:.,-12.5793,.	1/1:16:.,.,.	0/1:12:.,-7.42971,.	0/1:15:.,-12.5793,.	0/1:14:.,-15.3806,.	0/0:7:.,.,.	0/0:15:.,.,.	0/1:22:.,-24.1695,.	0/1:9:.,-8.67756,.	0/1:8:.,-6.08633,.	1/1:21:.,.,.	0/1:10:.,-4.94602,.	0/0:19:.,.,.	0/1:9:.,-8.67756,.	0/1:22:.,-19.0437,.	0/0:19:.,.,.	./.:0:.,.,.	0/1:11:.,-7.96026,.	0/0:7:.,.,.	./.:8:.,.,.	0/0:8:.,.,.	0/0:8:.,.,.	0/0:10:.,.,.	0/0:12:.,.,.	0/0:13:.,.,.	0/0:8:.,.,.	0/0:17:.,.,.	0/0:21:.,.,.	0/0:11:.,.,.	0/0:11:.,.,.	0/0:9:.,.,.	0/0:18:.,.,.	0/1:9:.,-8.67756,.	0/0:10:.,.,.	0/0:17:.,.,.	0/0:10:.,.,.	0/0:9:.,.,.	0/0:12:.,.,.	0/0:17:.,.,.
supercont1.1060	106289	2767	C	T	.	PASS	NS=62;AF=0.766,0.234	GT:DP:GL	0/0:12:.,.,.	0/1:10:.,-4.94602,.	1/1:15:.,.,.	1/1:16:.,.,.	0/1:12:.,-7.42971,.	0/1:15:.,-12.5793,.	0/1:14:.,-15.3806,.	0/0:7:.,.,.	0/0:15:.,.,.	0/1:22:.,-24.1695,.	0/1:9:.,-8.67756,.	0/1:8:.,-6.08633,.	1/1:21:.,.,.	0/1:10:.,-4.94602,.	0/0:19:.,.,.	0/1:9:.,-8.67756,.	1/1:22:.,.,.	0/1:19:.,-10.5426,.	./.:0:.,.,.	1/1:11:.,.,.	0/0:7:.,.,.	./.:8:.,.,.	0/0:8:.,.,.	0/0:8:.,.,.	0/0:10:.,.,.	0/0:12:.,.,.	0/0:13:.,.,.	0/0:8:.,.,.	0/0:17:.,.,.	0/0:21:.,.,.	0/0:11:.,.,.	0/0:11:.,.,.	0/0:9:.,.,.	0/0:18:.,.,.	1/1:9:.,.,.	0/1:10:.,-8.38619,.	0/0:17:.,.,.	0/0:10:.,.,.	0/0:9:.,.,.	0/0:12:.,.,.	0/0:17:.,.,.
supercont1.1060	192263	2771	G	A	.	PASS	NS=52;AF=0.942,0.058	GT:DP:GL	0/0:12:.,.,.	0/0:6:.,.,.	0/0:7:.,.,.	0/0:7:.,.,.	0/0:15:.,.,.	0/0:16:.,.,.	./.:0:.,.,.	0/0:5:.,.,.	./.:7:.,.,.	1/1:10:.,.,.	0/0:13:.,.,.	./.:0:.,.,.	./.:0:.,.,.	0/0:12:.,.,.	0/0:11:.,.,.	0/0:5:.,.,.	./.:7:.,.,.	0/0:6:.,.,.	./.:0:.,.,.	0/0:8:.,.,.	0/0:17:.,.,.	0/0:7:.,.,.	0/0:6:.,.,.	0/0:5:.,.,.	0/0:9:.,.,.	0/0:5:.,.,.	./.:0:.,.,.	0/0:6:.,.,.	./.:0:.,.,.	./.:0:.,.,.	0/0:8:.,.,.	./.:0:.,.,.	./.:0:.,.,.	0/0:5:.,.,.	./.:0:.,.,.	0/0:15:.,.,.	0/0:6:.,.,.	0/0:5:.,.,.	./.:0:.,.,.	./.:0:.,.,.	0/0:5:.,.,.
supercont1.1060	192451	2772	T	G	.	PASS	NS=56;AF=0.929,0.071	GT:DP:GL	0/0:14:.,.,.	0/0:7:.,.,.	0/0:12:.,.,.	0/0:15:.,.,.	0/0:15:.,.,.	0/0:16:.,.,.	./.:0:.,.,.	0/0:8:.,.,.	0/1:9:.,-8.67756,.	1/1:12:.,.,.	0/0:14:.,.,.	./.:0:.,.,.	./.:0:.,.,.	0/0:13:.,.,.	0/0:12:.,.,.	0/0:15:.,.,.	0/0:15:.,.,.	0/0:6:.,.,.	./.:0:.,.,.	0/0:8:.,.,.	0/0:18:.,.,.	0/0:8:.,.,.	0/0:6:.,.,.	0/0:6:.,.,.	0/0:12:.,.,.	0/0:5:.,.,.	./.:0:.,.,.	0/0:8:.,.,.	./.:0:.,.,.	./.:0:.,.,.	0/0:7:.,.,.	./.:0:.,.,.	./.:0:.,.,.	0/0:6:.,.,.	./.:0:.,.,.	0/0:16:.,.,.	0/0:7:.,.,.	0/0:5:.,.,.	./.:0:.,.,.	./.:0:.,.,.	0/0:5:.,.,.
supercont1.1064	147580	2860	T	C	.	PASS	NS=55;AF=0.991,0.009	GT:DP:GL	0/0:8:.,.,.	0/0:11:.,.,.	0/0:17:.,.,.	0/0:10:.,.,.	./.:0:.,.,.	0/0:10:.,.,.	./.:0:.,.,.	./.:0:.,.,.	./.:0:.,.,.	0/0:12:.,.,.	0/0:6:.,.,.	0/0:5:.,.,.	./.:0:.,.,.	0/0:6:.,.,.	./.:0:.,.,.	0/0:5:.,.,.	0/0:7:.,.,.	0/0:9:.,.,.	./.:0:.,.,.	0/0:5:.,.,.	0/0:5:.,.,.	./.:0:.,.,.	0/0:9:.,.,.	0/0:12:.,.,.	1/0:10:.,-4.94602,.	0/0:9:.,.,.	0/0:16:.,.,.	0/0:5:.,.,.	0/0:13:.,.,.	0/0:18:.,.,.	0/0:6:.,.,.	0/0:8:.,.,.	0/0:10:.,.,.	0/0:11:.,.,.	0/0:8:.,.,.	0/0:5:.,.,.	0/0:7:.,.,.	0/0:11:.,.,.	0/0:6:.,.,.	./.:0:.,.,.	./.:0:.,.,.
supercont1.1064	274212	2869	G	A	.	PASS	NS=55;AF=0.982,0.018	GT:DP:GL	1/0:18:.,-17.3551,.	0/0:7:.,.,.	./.:0:.,.,.	./.:0:.,.,.	0/0:13:.,.,.	0/0:18:.,.,.	0/0:12:.,.,.	0/0:13:.,.,.	1/0:20:.,-16.7724,.	./.:17:.,.,.	./.:0:.,.,.	./.:0:.,.,.	0/0:14:.,.,.	0/0:11:.,.,.	0/0:24:.,.,.	0/0:11:.,.,.	./.:0:.,.,.	0/0:14:.,.,.	./.:0:.,.,.	0/0:7:.,.,.	0/0:14:.,.,.	0/0:10:.,.,.	0/0:21:.,.,.	./.:0:.,.,.	0/0:17:.,.,.	0/0:13:.,.,.	0/0:8:.,.,.	0/0:16:.,.,.	0/0:19:.,.,.	0/0:16:.,.,.	0/0:9:.,.,.	./.:0:.,.,.	./.:0:.,.,.	0/0:14:.,.,.	0/0:8:.,.,.	0/0:9:.,.,.	0/0:16:.,.,.	0/0:5:.,.,.	./.:0:.,.,.	0/0:10:.,.,.	0/0:13:.,.,.
supercont1.1064	274247	2869	A	T	.	PASS	NS=55;AF=0.982,0.018	GT:DP:GL	0/1:18:.,-17.3551,.	0/0:7:.,.,.	./.:0:.,.,.	./.:0:.,.,.	0/0:13:.,.,.	0/0:18:.,.,.	0/0:12:.,.,.	0/0:13:.,.,.	0/1:20:.,-16.7724,.	./.:17:.,.,.	./.:0:.,.,.	./.:0:.,.,.	0/0:14:.,.,.	0/0:11:.,.,.	0/0:24:.,.,.	0/0:11:.,.,.	./.:0:.,.,.	0/0:14:.,.,.	./.:0:.,.,.	0/0:7:.,.,.	0/0:14:.,.,.	0/0:10:.,.,.	0/0:21:.,.,.	./.:0:.,.,.	0/0:17:.,.,.	0/0:13:.,.,.	0/0:8:.,.,.	0/0:16:.,.,.	0/0:19:.,.,.	0/0:16:.,.,.	0/0:9:.,.,.	./.:0:.,.,.	./.:0:.,.,.	0/0:14:.,.,.	0/0:8:.,.,.	0/0:9:.,.,.	0/0:16:.,.,.	0/0:5:.,.,.	./.:0:.,.,.	0/0:10:.,.,.	0/0:13:.,.,.
supercont1.1064	274394	2870	C	T	.	PASS	NS=53;AF=0.934,0.066	GT:DP:GL	0/0:10:.,.,.	0/0:7:.,.,.	./.:0:.,.,.	./.:0:.,.,.	0/0:10:.,.,.	1/1:14:.,.,.	0/0:10:.,.,.	0/0:13:.,.,.	0/0:11:.,.,.	0/0:12:.,.,.	./.:0:.,.,.	./.:0:.,.,.	0/0:14:.,.,.	0/0:11:.,.,.	0/0:26:.,.,.	0/0:12:.,.,.	./.:0:.,.,.	0/0:11:.,.,.	./.:0:.,.,.	0/0:7:.,.,.	0/0:14:.,.,.	0/0:11:.,.,.	0/0:21:.,.,.	./.:0:.,.,.	0/0:17:.,.,.	0/0:10:.,.,.	0/0:10:.,.,.	0/0:14:.,.,.	0/0:18:.,.,.	1/0:15:.,-15.3139,.	0/0:8:.,.,.	./.:0:.,.,.	./.:0:.,.,.	0/0:13:.,.,.	0/0:8:.,.,.	0/0:7:.,.,.	0/0:17:.,.,.	0/0:5:.,.,.	./.:0:.,.,.	0/0:10:.,.,.	0/0:15:.,.,.
supercont1.1064	274445	2870	G	A	.	PASS	NS=55;AF=0.655,0.345	GT:DP:GL	0/0:10:.,.,.	0/0:7:.,.,.	./.:0:.,.,.	./.:0:.,.,.	0/0:10:.,.,.	0/0:14:.,.,.	1/1:10:.,.,.	1/1:13:.,.,.	1/1:11:.,.,.	0/0:12:.,.,.	./.:0:.,.,.	./.:0:.,.,.	1/1:14:.,.,.	1/1:11:.,.,.	1/1:26:.,.,.	1/1:12:.,.,.	./.:0:.,.,.	1/1:11:.,.,.	./.:0:.,.,.	1/1:7:.,.,.	0/0:14:.,.,.	1/1:11:.,.,.	0/0:21:.,.,.	./.:0:.,.,.	0/0:17:.,.,.	0/0:10:.,.,.	0/0:10:.,.,.	0/0:14:.,.,.	0/0:18:.,.,.	0/0:15:.,.,.	1/1:8:.,.,.	./.:0:.,.,.	./.:0:.,.,.	0/0:13:.,.,.	0/0:8:.,.,.	0/0:7:.,.,.	0/1:17:.,-17.5189,.	0/0:5:.,.,.	./.:0:.,.,.	1/1:10:.,.,.	0/1:15:.,-12.5793,.
supercont1.1065	34564	2900	C	T	.	PASS	NS=57;AF=0.965,0.035	GT:DP:GL	0/1:13:.,-13.1063,.	0/0:6:.,.,.	0/0:5:.,.,.	0/0:10:.,.,.	0/0:18:.,.,.	0/0:16:.,.,.	0/0:9:.,.,.	0/0:11:.,.,.	0/0:12:.,.,.	0/0:12:.,.,.	./.:0:.,.,.	0/0:6:.,.,.	0/0:18:.,.,.	0/1:12:.,-13.1833,.	1/1:10:.,.,.	0/0:12:.,.,.	0/0:12:.,.,.	0/0:9:.,.,.	./.:0:.,.,.	0/0:7:.,.,.	./.:7:.,.,.	./.:5:.,.,.	./.:0:.,.,.	0/0:6:.,.,.	0/0:12:.,.,.	0/0:5:.,.,.	./.:0:.,.,.	0/0:7:.,.,.	0/0:7:.,.,.	0/0:10:.,.,.	0/0:12:.,.,.	0/0:7:.,.,.	0/0:5:.,.,.	0/0:10:.,.,.	./.:0:.,.,.	0/0:11:.,.,.	0/0:6:.,.,.	./.:8:.,.,.	0/0:5:.,.,.	./.:0:.,.,.	0/0:10:.,.,.
supercont1.1065	34568	2900	A	T	.	PASS	NS=60;AF=0.967,0.033	GT:DP:GL	0/0:13:.,.,.	0/0:6:.,.,.	0/0:5:.,.,.	0/0:10:.,.,.	0/0:18:.,.,.	0/0:16:.,.,.	0/0:9:.,.,.	0/0:11:.,.,.	0/0:12:.,.,.	0/0:12:.,.,.	./.:0:.,.,.	0/0:6:.,.,.	0/0:18:.,.,.	0/0:12:.,.,.	0/0:10:.,.,.	0/0:12:.,.,.	0/0:12:.,.,.	0/0:9:.,.,.	./.:0:.,.,.	0/0:7:.,.,.	0/0:7:.,.,.	0/0:5:.,.,.	./.:0:.,.,.	0/0:6:.,.,.	0/0:12:.,.,.	0/0:5:.,.,.	./.:0:.,.,.	0/0:7:.,.,.	0/0:7:.,.,.	0/1:10:.,-8.38619,.	0/0:12:.,.,.	0/0:7:.,.,.	0/0:5:.,.,.	0/0:10:.,.,.	./.:0:.,.,.	0/0:11:.,.,.	0/0:6:.,.,.	0/0:8:.,.,.	0/0:5:.,.,.	./.:0:.,.,.	0/0:10:.,.,.
supercont1.1065	34711	2902	G	T	.	PASS	NS=61;AF=0.967,0.033	GT:DP:GL	1/0:13:.,-13.1063,.	0/0:6:.,.,.	0/0:6:.,.,.	0/0:10:.,.,.	0/0:18:.,.,.	0/0:17:.,.,.	0/0:11:.,.,.	0/0:11:.,.,.	0/0:12:.,.,.	0/0:12:.,.,.	./.:0:.,.,.	0/0:6:.,.,.	0/0:18:.,.,.	1/0:12:.,-13.1833,.	1/1:11:.,.,.	0/0:13:.,.,.	0/0:13:.,.,.	0/0:10:.,.,.	./.:0:.,.,.	0/0:8:.,.,.	0/0:6:.,.,.	./.:0:.,.,.	./.:0:.,.,.	0/0:7:.,.,.	0/0:13:.,.,.	0/0:5:.,.,.	./.:0:.,.,.	0/0:7:.,.,.	0/0:9:.,.,.	0/0:12:.,.,.	0/0:12:.,.,.	0/0:8:.,.,.	0/0:6:.,.,.	0/0:11:.,.,.	./.:0:.,.,.	0/0:11:.,.,.	0/0:6:.,.,.	0/0:6:.,.,.	0/0:6:.,.,.	./.:0:.,.,.	0/0:11:.,.,.
supercont1.1065	34715	2902	G	C	.	PASS	NS=58;AF=0.810,0.190	GT:DP:GL	0/1:13:.,-13.1063,.	./.:6:.,.,.	0/0:6:.,.,.	0/0:10:.,.,.	0/1:18:.,-7.30315,.	1/1:17:.,.,.	0/0:11:.,.,.	0/1:11:.,-7.96026,.	0/0:12:.,.,.	0/0:12:.,.,.	./.:0:.,.,.	0/0:6:.,.,.	0/0:18:.,.,.	0/0:12:.,.,.	0/0:11:.,.,.	0/1:13:.,-13.1063,.	0/0:13:.,.,.	0/1:10:.,-8.38619,.	./.:0:.,.,.	0/0:8:.,.,.	0/0:6:.,.,.	./.:0:.,.,.	./.:0:.,.,.	0/0:7:.,.,.	0/0:13:.,.,.	0/0:5:.,.,.	./.:0:.,.,.	1/1:7:.,.,.	1/1:9:.,.,.	0/0:12:.,.,.	0/0:12:.,.,.	0/0:8:.,.,.	0/0:6:.,.,.	0/1:11:.,-7.96026,.	./.:0:.,.,.	0/0:11:.,.,.	./.:6:.,.,.	1/1:6:.,.,.	0/0:6:.,.,.	./.:0:.,.,.	0/0:11:.,.,.
supercont1.1065	34735	2902	T	G	.	PASS	NS=60;AF=0.958,0.042	GT:DP:GL	0/0:13:.,.,.	0/0:6:.,.,.	0/0:6:.,.,.	0/0:10:.,.,.	0/0:18:.,.,.	0/0:17:.,.,.	0/0:11:.,.,.	0/0:11:.,.,.	0/0:12:.,.,.	0/0:12:.,.,.	./.:0:.,.,.	0/0:6:.,.,.	0/0:18:.,.,.	0/0:12:.,.,.	0/0:11:.,.,.	0/0:13:.,.,.	0/0:13:.,.,.	0/0:10:.,.,.	./.:0:.,.,.	0/0:8:.,.,.	0/0:6:.,.,.	./.:0:.,.,.	./.:0:.,.,.	0/0:7:.,.,.	0/0:13:.,.,.	0/0:5:.,.,.	./.:0:.,.,.	0/0:7:.,.,.	0/0:9:.,.,.	0/0:12:.,.,.	0/1:12:.,-10.6512,.	0/0:8:.,.,.	0/0:6:.,.,.	0/0:11:.,.,.	./.:0:.,.,.	0/1:11:.,-10.8951,.	0/0:6:.,.,.	0/0:6:.,.,.	0/0:6:.,.,.	./.:0:.,.,.	0/0:11:.,.,.
supercont1.1065	174555	2890	A	G	.	PASS	NS=55;AF=0.973,0.027	GT:DP:GL	0/0:8:.,.,.	./.:0:.,.,.	0/0:15:.,.,.	0/0:8:.,.,.	0/0:7:.,.,.	0/0:17:.,.,.	./.:0:.,.,.	0/0:6:.,.,.	0/0:8:.,.,.	0/0:13:.,.,.	0/0:7:.,.,.	./.:0:.,.,.	0/0:13:.,.,.	0/0:6:.,.,.	0/0:6:.,.,.	0/0:12:.,.,.	0/0:5:.,.,.	0/0:15:.,.,.	0/0:7:.,.,.	0/0:10:.,.,.	0/0:9:.,.,.	0/0:7:.,.,.	0/0:16:.,.,.	0/0:8:.,.,.	0/0:9:.,.,.	0/0:7:.,.,.	0/0:19:.,.,.	0/0:6:.,.,.	0/0:9:.,.,.	1/0:19:.,-19.7224,.	0/0:8:.,.,.	0/0:11:.,.,.	0/0:7:.,.,.	0/0:8:.,.,.	0/0:5:.,.,.	0/0:6:.,.,.	0/0:14:.,.,.	0/0:9:.,.,.	./.:0:.,.,.	./.:0:.,.,.	0/0:12:.,.,.
supercont1.1065	237300	2897	C	A	.	PASS	NS=49;AF=0.765,0.235	GT:DP:GL	0/0:16:.,.,.	./.:0:.,.,.	0/0:5:.,.,.	0/0:7:.,.,.	0/0:9:.,.,.	0/0:9:.,.,.	./.:0:.,.,.	0/0:8:.,.,.	1/1:12:.,.,.	1/0:17:.,-8.01623,.	0/0:6:.,.,.	0/0:8:.,.,.	0/0:11:.,.,.	0/0:11:.,.,.	0/0:8:.,.,.	0/0:6:.,.,.	./.:8:.,.,.	1/0:11:.,-7.96026,.	0/0:10:.,.,.	0/0:9:.,.,.	0/0:8:.,.,.	0/0:9:.,.,.	1/0:7:.,-6.44833,.	1/0:6:.,-6.59167,.	0/0:8:.,.,.	1/1:7:.,.,.	0/0:7:.,.,.	0/0:5:.,.,.	0/0:13:.,.,.	0/0:6:.,.,.	1/1:8:.,.,.	./.:13:.,.,.	0/0:6:.,.,.	0/0:15:.,.,.	1/1:6:.,.,.	1/0:7:.,-6.44833,.	./.:7:.,.,.	1/0:7:.,-6.44833,.	./.:0:.,.,.	1/0:5:.,-4.19309,.	1/1:14:.,.,.
supercont1.1065	237534	2898	T	G	.	PASS	NS=52;AF=0.933,0.067	GT:DP:GL	0/1:18:.,-17.3551,.	./.:0:.,.,.	0/0:7:.,.,.	0/0:7:.,.,.	0/0:10:.,.,.	0/0:9:.,.,.	./.:0:.,.,.	0/0:7:.,.,.	0/0:11:.,.,.	0/0:17:.,.,.	0/0:6:.,.,.	0/0:11:.,.,.	0/0:13:.,.,.	./.:12:.,.,.	1/1:7:.,.,.	0/0:7:.,.,.	0/0:8:.,.,.	0/0:13:.,.,.	0/0:10:.,.,.	0/0:9:.,.,.	0/1:10:.,-8.38619,.	0/1:10:.,-10.9861,.	0/0:9:.,.,.	0/0:5:.,.,.	0/0:8:.,.,.	0/0:7:.,.,.	0/1:8:.,-8.7889,.	./.:0:.,.,.	0/0:13:.,.,.	0/0:6:.,.,.	./.:8:.,.,.	0/0:11:.,.,.	0/0:5:.,.,.	0/0:14:.,.,.	0/0:6:.,.,.	0/0:7:.,.,.	0/0:7:.,.,.	0/1:5:.,-4.19309,.	./.:0:.,.,.	0/0:5:.,.,.	0/0:14:.,.,.
supercont1.1066	161685	2914	T	A	.	PASS	NS=63;AF=0.722,0.278	GT:DP:GL	0/1:14:.,-15.3806,.	0/1:12:.,-13.1833,.	0/1:8:.,-8.7889,.	0/1:9:.,-8.67756,.	1/1:11:.,.,.	0/1:12:.,-10.6512,.	./.:0:.,.,.	./.:6:.,.,.	1/1:12:.,.,.	0/1:16:.,-15.1299,.	1/1:9:.,.,.	0/1:8:.,-8.7889,.	0/0:11:.,.,.	0/0:12:.,.,.	1/1:12:.,.,.	./.:9:.,.,.	0/1:13:.,-13.1063,.	0/0:13:.,.,.	1/1:7:.,.,.	0/0:11:.,.,.	0/0:7:.,.,.	0/1:11:.,-7.96026,.	0/1:17:.,-8.01623,.	0/1:12:.,-13.1833,.	0/0:9:.,.,.	0/0:7:.,.,.	0/1:14:.,-15.3806,.	./.:0:.,.,.	./.:0:.,.,.	0/0:16:.,.,.	0/1:12:.,-10.6512,.	0/0:11:.,.,.	0/0:10:.,.,.	./.:10:.,.,.	0/1:12:.,-7.42971,.	0/0:7:.,.,.	0/1:9:.,-5.57228,.	./.:9:.,.,.	0/0:12:.,.,.	0/0:9:.,.,.	1/1:10:.,.,.
supercont1.1067	87334	2936	C	T	.	PASS	NS=53;AF=0.745,0.255	GT:DP:GL	0/0:8:.,.,.	0/0:9:.,.,.	0/0:8:.,.,.	0/0:5:.,.,.	./.:8:.,.,.	0/0:8:.,.,.	0/0:6:.,.,.	0/1:8:.,-8.7889,.	0/0:6:.,.,.	0/0:10:.,.,.	0/0:10:.,.,.	0/0:5:.,.,.	0/0:5:.,.,.	0/0:9:.,.,.	0/0:11:.,.,.	1/1:12:.,.,.	./.:5:.,.,.	0/1:10:.,-8.38619,.	./.:0:.,.,.	./.:8:.,.,.	0/0:8:.,.,.	./.:0:.,.,.	0/0:13:.,.,.	0/1:8:.,-8.7889,.	0/1:8:.,-6.08633,.	0/0:10:.,.,.	0/0:13:.,.,.	0/0:5:.,.,.	0/0:9:.,.,.	./.:0:.,.,.	0/1:8:.,-6.08633,.	0/0:8:.,.,.	./.:0:.,.,.	./.:0:.,.,.	0/0:5:.,.,.	0/1:12:.,-10.6512,.	0/1:7:.,-6.44833,.	./.:7:.,.,.	1/1:5:.,.,.	0/1:8:.,-8.7889,.	0/1:11:.,-10.8951,.
supercont1.1067	87567	2937	C	T	.	PASS	NS=49;AF=0.745,0.255	GT:DP:GL	0/0:7:.,.,.	0/0:9:.,.,.	0/0:8:.,.,.	./.:0:.,.,.	./.:7:.,.,.	0/0:8:.,.,.	0/0:6:.,.,.	1/0:7:.,-6.44833,.	0/0:6:.,.,.	0/0:9:.,.,.	0/0:10:.,.,.	0/0:5:.,.,.	0/0:5:.,.,.	0/0:9:.,.,.	0/0:11:.,.,.	1/1:12:.,.,.	./.:5:.,.,.	1/0:10:.,-8.38619,.	./.:0:.,.,.	./.:8:.,.,.	0/0:8:.,.,.	./.:0:.,.,.	0/0:13:.,.,.	1/0:8:.,-8.7889,.	1/0:8:.,-6.08633,.	0/0:10:.,.,.	0/0:12:.,.,.	0/0:5:.,.,.	0/0:8:.,.,.	./.:0:.,.,.	./.:7:.,.,.	0/0:7:.,.,.	./.:0:.,.,.	./.:0:.,.,.	./.:0:.,.,.	1/0:11:.,-10.8951,.	1/0:7:.,-6.44833,.	./.:6:.,.,.	1/1:5:.,.,.	1/0:8:.,-8.7889,.	1/0:10:.,-8.38619,.
supercont1.1068	2920	2967	G	A	.	PASS	NS=54;AF=0.889,0.111	GT:DP:GL	0/0:11:.,.,.	0/0:6:.,.,.	0/0:11:.,.,.	0/0:6:.,.,.	0/0:13:.,.,.	1/0:18:.,-14.4842,.	0/0:9:.,.,.	0/0:9:.,.,.	0/0:6:.,.,.	0/0:11:.,.,.	./.:0:.,.,.	0/0:8:.,.,.	0/0:9:.,.,.	0/0:6:.,.,.	0/0:13:.,.,.	0/0:11:.,.,.	0/0:11:.,.,.	0/0:7:.,.,.	./.:0:.,.,.	1/0:7:.,-6.44833,.	1/0:7:.,-6.44833,.	0/0:5:.,.,.	./.:0:.,.,.	0/0:5:.,.,.	0/0:11:.,.,.	0/0:7:.,.,.	0/0:12:.,.,.	1/0:5:.,-4.19309,.	1/0:10:.,-4.94602,.	1/0:7:.,-6.44833,.	0/0:12:.,.,.	1/0:13:.,-13.1063,.	./.:0:.,.,.	1/0:14:.,-15.3806,.	0/0:8:.,.,.	0/0:8:.,.,.	0/0:5:.,.,.	1/0:17:.,-14.8484,.	1/0:9:.,-5.57228,.	./.:0:.,.,.	./.:0:.,.,.
supercont1.1068	2923	2967	T	A	.	PASS	NS=54;AF=0.963,0.037	GT:DP:GL	0/0:11:.,.,.	0/0:6:.,.,.	0/0:11:.,.,.	0/0:6:.,.,.	0/0:13:.,.,.	0/0:18:.,.,.	0/0:9:.,.,.	0/0:9:.,.,.	0/0:6:.,.,.	0/0:11:.,.,.	./.:0:.,.,.	0/0:8:.,.,.	0/0:9:.,.,.	0/0:6:.,.,.	0/0:13:.,.,.	0/0:11:.,.,.	0/0:11:.,.,.	0/0:7:.,.,.	./.:0:.,.,.	0/0:7:.,.,.	0/0:7:.,.,.	0/0:5:.,.,.	./.:0:.,.,.	0/0:5:.,.,.	0/0:11:.,.,.	0/0:7:.,.,.	0/0:12:.,.,.	0/0:5:.,.,.	0/0:10:.,.,.	0/0:7:.,.,.	0/0:12:.,.,.	0/0:13:.,.,.	./.:0:.,.,.	0/0:14:.,.,.	0/0:8:.,.,.	0/0:8:.,.,.	0/0:5:.,.,.	0/0:17:.,.,.	0/0:9:.,.,.	./.:0:.,.,.	./.:0:.,.,.
supercont1.1068	2940	2967	A	T	.	PASS	NS=54;AF=0.963,0.037	GT:DP:GL	0/0:11:.,.,.	0/0:6:.,.,.	0/0:11:.,.,.	0/0:6:.,.,.	0/0:13:.,.,.	0/0:18:.,.,.	0/0:9:.,.,.	0/0:9:.,.,.	0/0:6:.,.,.	0/0:11:.,.,.	./.:0:.,.,.	0/0:8:.,.,.	0/0:9:.,.,.	0/0:6:.,.,.	0/0:13:.,.,.	0/0:11:.,.,.	0/0:11:.,.,.	0/0:7:.,.,.	./.:0:.,.,.	0/0:7:.,.,.	0/0:7:.,.,.	0/0:5:.,.,.	./.:0:.,.,.	0/0:5:.,.,.	0/0:11:.,.,.	0/0:7:.,.,.	0/0:12:.,.,.	0/0:5:.,.,.	0/0:10:.,.,.	0/0:7:.,.,.	0/0:12:.,.,.	0/0:13:.,.,.	./.:0:.,.,.	0/0:14:.,.,.	0/0:8:.,.,.	0/0:8:.,.,.	0/0:5:.,.,.	0/0:17:.,.,.	0/0:9:.,.,.	./.:0:.,.,.	./.:0:.,.,.
supercont1.1068	2973	2967	T	A	.	PASS	NS=54;AF=0.889,0.111	GT:DP:GL	0/0:11:.,.,.	0/0:6:.,.,.	0/0:11:.,.,.	0/0:6:.,.,.	0/0:13:.,.,.	1/0:18:.,-14.4842,.	0/0:9:.,.,.	0/0:9:.,.,.	0/0:6:.,.,.	0/0:11:.,.,.	./.:0:.,.,.	0/0:8:.,.,.	0/0:9:.,.,.	0/0:6:.,.,.	0/0:13:.,.,.	0/0:11:.,.,.	0/0:11:.,.,.	0/0:7:.,.,.	./.:0:.,.,.	1/0:7:.,-6.44833,.	1/0:7:.,-6.44833,.	0/0:5:.,.,.	./.:0:.,.,.	0/0:5:.,.,.	0/0:11:.,.,.	0/0:7:.,.,.	0/0:12:.,.,.	1/0:5:.,-4.19309,.	1/0:10:.,-4.94602,.	1/0:7:.,-6.44833,.	0/0:12:.,.,.	1/0:13:.,-13.1063,.	./.:0:.,.,.	1/0:14:.,-15.3806,.	0/0:8:.,.,.	0/0:8:.,.,.	0/0:5:.,.,.	1/0:17:.,-14.8484,.	1/0:9:.,-5.57228,.	./.:0:.,.,.	./.:0:.,.,.
supercont1.1068	17451	2952	A	G	.	PASS	NS=65;AF=0.746,0.254	GT:DP:GL	0/0:14:.,.,.	0/0:8:.,.,.	./.:0:.,.,.	0/0:12:.,.,.	1/0:15:.,-9.28713,.	1/0:15:.,-9.28713,.	0/0:8:.,.,.	0/0:9:.,.,.	0/0:6:.,.,.	0/0:13:.,.,.	0/0:5:.,.,.	0/0:5:.,.,.	0/0:17:.,.,.	0/0:6:.,.,.	0/0:13:.,.,.	0/0:14:.,.,.	0/0:9:.,.,.	0/0:14:.,.,.	./.:0:.,.,.	./.:0:.,.,.	1/0:5:.,-4.19309,.	0/0:5:.,.,.	1/1:9:.,.,.	./.:6:.,.,.	0/0:10:.,.,.	0/0:10:.,.,.	0/0:8:.,.,.	1/0:7:.,-6.44833,.	1/0:12:.,-10.6512,.	1/0:14:.,-9.82719,.	0/0:11:.,.,.	1/0:10:.,-8.38619,.	1/0:7:.,-6.44833,.	1/0:16:.,-17.5778,.	0/0:9:.,.,.	0/0:9:.,.,.	1/0:11:.,-7.96026,.	1/0:9:.,-8.67756,.	1/0:11:.,-10.8951,.	1/1:12:.,.,.	1/0:11:.,-7.96026,.
supercont1.1068	17486	2952	T	A	.	PASS	NS=66;AF=0.924,0.076	GT:DP:GL	0/0:14:.,.,.	0/0:8:.,.,.	./.:0:.,.,.	0/0:12:.,.,.	0/0:15:.,.,.	0/1:15:.,-9.28713,.	0/0:8:.,.,.	0/0:9:.,.,.	0/0:6:.,.,.	0/0:13:.,.,.	0/0:5:.,.,.	0/0:5:.,.,.	0/0:17:.,.,.	0/0:6:.,.,.	0/0:13:.,.,.	0/0:14:.,.,.	0/0:9:.,.,.	0/0:14:.,.,.	./.:0:.,.,.	./.:0:.,.,.	0/1:5:.,-4.19309,.	0/0:5:.,.,.	0/0:9:.,.,.	0/0:6:.,.,.	0/0:10:.,.,.	0/0:10:.,.,.	0/0:8:.,.,.	0/1:7:.,-6.44833,.	0/1:12:.,-10.6512,.	0/1:14:.,-9.82719,.	0/0:11:.,.,.	0/1:10:.,-8.38619,.	0/0:7:.,.,.	0/1:16:.,-17.5778,.	0/0:9:.,.,.	0/0:9:.,.,.	0/0:11:.,.,.	0/1:9:.,-8.67756,.	0/1:11:.,-10.8951,.	0/0:12:.,.,.	0/0:11:.,.,.
supercont1.1068	49775	2972	G	A	.	PASS	NS=56;AF=0.875,0.125	GT:DP:GL	0/0:20:.,.,.	0/0:5:.,.,.	0/0:11:.,.,.	0/0:9:.,.,.	0/0:11:.,.,.	0/0:9:.,.,.	0/0:15:.,.,.	0/0:9:.,.,.	0/0:10:.,.,.	0/0:16:.,.,.	0/0:7:.,.,.	0/0:5:.,.,.	0/0:12:.,.,.	0/0:9:.,.,.	0/0:9:.,.,.	0/0:16:.,.,.	0/0:10:.,.,.	0/0:18:.,.,.	0/0:6:.,.,.	0/0:5:.,.,.	./.:0:.,.,.	0/0:5:.,.,.	1/1:15:.,.,.	./.:12:.,.,.	0/0:17:.,.,.	0/0:5:.,.,.	0/0:15:.,.,.	0/0:5:.,.,.	./.:0:.,.,.	0/0:6:.,.,.	0/0:16:.,.,.	0/0:5:.,.,.	0/1:10:.,-10.9861,.	./.:0:.,.,.	0/0:8:.,.,.	0/1:18:.,-17.3551,.	0/1:17:.,-17.5189,.	0/0:5:.,.,.	./.:0:.,.,.	./.:5:.,.,.	0/1:15:.,-9.28713,.
supercont1.1068	168925	2949	A	T	.	PASS	NS=55;AF=0.955,0.045	GT:DP:GL	0/0:19:.,.,.	0/0:12:.,.,.	0/0:17:.,.,.	0/0:11:.,.,.	0/0:14:.,.,.	0/1:15:.,-15.3139,.	0/0:12:.,.,.	0/0:8:.,.,.	0/0:12:.,.,.	0/0:15:.,.,.	0/0:7:.,.,.	0/0:10:.,.,.	0/0:12:.,.,.	0/0:15:.,.,.	0/0:6:.,.,.	0/0:24:.,.,.	0/0:11:.,.,.	0/0:12:.,.,.	./.:0:.,.,.	./.:8:.,.,.	0/1:8:.,-8.7889,.	./.:0:.,.,.	0/0:12:.,.,.	./.:0:.,.,.	0/0:8:.,.,.	0/0:13:.,.,.	./.:0:.,.,.	0/0:6:.,.,.	0/0:7:.,.,.	0/1:13:.,-15.3806,.	0/0:5:.,.,.	0/0:7:.,.,.	./.:0:.,.,.	./.:8:.,.,.	0/0:8:.,.,.	./.:7:.,.,.	0/0:10:.,.,.	0/1:8:.,-6.08633,.	./.:0:.,.,.	0/0:9:.,.,.	0/0:10:.,.,.
supercont1.1068	168955	2949	A	T	.	PASS	NS=56;AF=0.875,0.125	GT:DP:GL	0/0:19:.,.,.	0/0:12:.,.,.	0/0:17:.,.,.	0/0:11:.,.,.	0/0:14:.,.,.	0/0:15:.,.,.	0/0:12:.,.,.	0/0:8:.,.,.	0/0:12:.,.,.	0/0:15:.,.,.	0/0:7:.,.,.	0/0:10:.,.,.	0/0:12:.,.,.	0/0:15:.,.,.	0/0:6:.,.,.	0/0:24:.,.,.	0/0:11:.,.,.	0/0:12:.,.,.	./.:0:.,.,.	0/0:8:.,.,.	0/0:8:.,.,.	./.:0:.,.,.	1/1:12:.,.,.	./.:0:.,.,.	0/0:8:.,.,.	0/0:13:.,.,.	./.:0:.,.,.	0/0:6:.,.,.	0/0:7:.,.,.	0/0:13:.,.,.	0/0:5:.,.,.	0/0:7:.,.,.	./.:0:.,.,.	./.:8:.,.,.	0/0:8:.,.,.	0/0:7:.,.,.	0/1:10:.,-8.38619,.	0/0:8:.,.,.	./.:0:.,.,.	1/1:9:.,.,.	0/0:10:.,.,.
supercont1.1068	168966	2949	A	T	.	PASS	NS=54;AF=0.796,0.204	GT:DP:GL	0/0:19:.,.,.	0/0:12:.,.,.	0/0:17:.,.,.	0/0:11:.,.,.	0/1:14:.,-12.8967,.	0/1:15:.,-15.3139,.	0/0:12:.,.,.	0/0:8:.,.,.	0/0:12:.,.,.	0/0:15:.,.,.	0/0:7:.,.,.	0/0:10:.,.,.	0/0:12:.,.,.	0/0:15:.,.,.	0/0:6:.,.,.	0/0:24:.,.,.	0/0:11:.,.,.	0/0:12:.,.,.	./.:0:.,.,.	./.:8:.,.,.	0/1:8:.,-8.7889,.	./.:0:.,.,.	1/1:12:.,.,.	./.:0:.,.,.	0/0:8:.,.,.	0/0:13:.,.,.	./.:0:.,.,.	0/0:6:.,.,.	0/0:7:.,.,.	0/1:13:.,-8.17565,.	0/0:5:.,.,.	0/0:7:.,.,.	./.:0:.,.,.	1/1:8:.,.,.	0/0:8:.,.,.	./.:7:.,.,.	0/1:10:.,-8.38619,.	0/1:8:.,-6.08633,.	./.:0:.,.,.	1/1:9:.,.,.	0/0:10:.,.,.
supercont1.1068	169105	2950	G	A	.	PASS	NS=51;AF=0.941,0.059	GT:DP:GL	0/0:16:.,.,.	0/0:13:.,.,.	0/0:15:.,.,.	0/0:8:.,.,.	0/0:14:.,.,.	0/1:13:.,-10.2875,.	0/0:11:.,.,.	0/0:8:.,.,.	0/0:9:.,.,.	0/0:13:.,.,.	0/0:6:.,.,.	0/0:10:.,.,.	0/0:12:.,.,.	0/0:14:.,.,.	0/0:7:.,.,.	0/0:21:.,.,.	0/0:9:.,.,.	0/0:10:.,.,.	./.:0:.,.,.	./.:7:.,.,.	./.:6:.,.,.	./.:0:.,.,.	0/0:10:.,.,.	./.:0:.,.,.	0/0:5:.,.,.	0/0:8:.,.,.	0/0:5:.,.,.	0/0:5:.,.,.	0/0:5:.,.,.	0/1:12:.,-13.1833,.	./.:0:.,.,.	0/0:7:.,.,.	./.:0:.,.,.	1/1:9:.,.,.	0/0:8:.,.,.	0/0:5:.,.,.	0/0:9:.,.,.	0/1:8:.,-6.08633,.	./.:0:.,.,.	0/0:9:.,.,.	0/0:8:.,.,.
supercont1.1068	169155	2950	A	G	.	PASS	NS=51;AF=0.941,0.059	GT:DP:GL	0/0:16:.,.,.	0/0:13:.,.,.	0/0:15:.,.,.	0/0:8:.,.,.	0/0:14:.,.,.	1/0:13:.,-10.2875,.	0/0:11:.,.,.	0/0:8:.,.,.	0/0:9:.,.,.	0/0:13:.,.,.	0/0:6:.,.,.	0/0:10:.,.,.	0/0:12:.,.,.	0/0:14:.,.,.	0/0:7:.,.,.	0/0:21:.,.,.	0/0:9:.,.,.	0/0:10:.,.,.	./.:0:.,.,.	./.:7:.,.,.	./.:6:.,.,.	./.:0:.,.,.	0/0:10:.,.,.	./.:0:.,.,.	0/0:5:.,.,.	0/0:8:.,.,.	0/0:5:.,.,.	0/0:5:.,.,.	0/0:5:.,.,.	1/0:12:.,-13.1833,.	./.:0:.,.,.	0/0:7:.,.,.	./.:0:.,.,.	1/1:9:.,.,.	0/0:8:.,.,.	0/0:5:.,.,.	0/0:9:.,.,.	1/0:8:.,-6.08633,.	./.:0:.,.,.	0/0:9:.,.,.	0/0:8:.,.,.
supercont1.1069	2402	2982	G	A	.	PASS	NS=63;AF=0.984,0.016	GT:DP:GL	0/0:29:.,.,.	0/0:7:.,.,.	0/0:12:.,.,.	0/0:18:.,.,.	0/0:10:.,.,.	0/0:5:.,.,.	0/0:11:.,.,.	0/0:18:.,.,.	0/0:5:.,.,.	0/0:7:.,.,.	0/0:22:.,.,.	0/0:13:.,.,.	0/0:14:.,.,.	0/0:7:.,.,.	0/0:6:.,.,.	0/0:23:.,.,.	0/0:7:.,.,.	0/0:17:.,.,.	0/0:5:.,.,.	0/0:10:.,.,.	0/0:17:.,.,.	0/0:8:.,.,.	0/0:27:.,.,.	0/0:13:.,.,.	0/0:17:.,.,.	0/0:11:.,.,.	0/1:24:.,-14.8594,.	0/0:14:.,.,.	0/0:26:.,.,.	0/0:31:.,.,.	0/0:18:.,.,.	0/0:11:.,.,.	0/0:11:.,.,.	0/0:9:.,.,.	0/0:9:.,.,.	0/0:15:.,.,.	./.:10:.,.,.	0/0:19:.,.,.	0/0:7:.,.,.	0/0:6:.,.,.	0/0:12:.,.,.
supercont1.107	47827	3684	A	C	.	PASS	NS=60;AF=0.983,0.017	GT:DP:GL	0/0:14:.,.,.	0/0:8:.,.,.	0/0:5:.,.,.	./.:0:.,.,.	0/0:6:.,.,.	0/0:8:.,.,.	0/0:5:.,.,.	0/0:8:.,.,.	0/0:13:.,.,.	0/0:24:.,.,.	0/0:9:.,.,.	./.:0:.,.,.	0/0:6:.,.,.	0/0:10:.,.,.	./.:0:.,.,.	0/0:13:.,.,.	0/0:9:.,.,.	0/0:10:.,.,.	./.:6:.,.,.	./.:0:.,.,.	0/0:9:.,.,.	0/0:5:.,.,.	0/0:8:.,.,.	0/0:10:.,.,.	0/0:12:.,.,.	0/0:8:.,.,.	0/0:11:.,.,.	./.:0:.,.,.	0/0:19:.,.,.	0/0:15:.,.,.	0/0:12:.,.,.	0/0:8:.,.,.	0/0:10:.,.,.	0/0:14:.,.,.	./.:0:.,.,.	0/0:11:.,.,.	0/0:12:.,.,.	0/0:6:.,.,.	0/0:8:.,.,.	0/0:7:.,.,.	0/0:12:.,.,.
supercont1.107	140984	3498	T	C	.	PASS	NS=58;AF=0.922,0.078	GT:DP:GL	0/0:10:.,.,.	0/0:7:.,.,.	0/0:13:.,.,.	0/0:5:.,.,.	./.:0:.,.,.	0/0:10:.,.,.	0/0:5:.,.,.	./.:0:.,.,.	0/0:6:.,.,.	0/0:10:.,.,.	0/0:8:.,.,.	0/0:5:.,.,.	0/0:14:.,.,.	1/0:9:.,-5.57228,.	0/0:8:.,.,.	0/0:5:.,.,.	0/0:9:.,.,.	0/0:12:.,.,.	./.:0:.,.,.	1/0:14:.,-9.82719,.	0/0:7:.,.,.	0/0:6:.,.,.	0/0:6:.,.,.	0/0:8:.,.,.	1/0:8:.,-8.7889,.	0/0:9:.,.,.	0/0:5:.,.,.	0/0:8:.,.,.	0/0:5:.,.,.	0/0:14:.,.,.	1/0:9:.,-5.57228,.	0/0:16:.,.,.	0/0:5:.,.,.	0/0:13:.,.,.	0/0:15:.,.,.	0/0:8:.,.,.	1/0:10:.,-10.9861,.	1/0:13:.,-13.1063,.	0/0:5:.,.,.	0/0:6:.,.,.	1/0:12:.,-13.1833,.
supercont1.107	140995	3498	A	G	.	PASS	NS=57;AF=0.895,0.105	GT:DP:GL	0/0:10:.,.,.	0/0:7:.,.,.	0/0:13:.,.,.	0/0:5:.,.,.	./.:0:.,.,.	0/0:10:.,.,.	0/0:5:.,.,.	./.:0:.,.,.	0/0:6:.,.,.	0/0:10:.,.,.	0/0:8:.,.,.	0/0:5:.,.,.	0/0:14:.,.,.	0/1:9:.,-5.57228,.	0/1:8:.,-6.08633,.	0/0:5:.,.,.	0/0:9:.,.,.	0/0:12:.,.,.	./.:0:.,.,.	0/1:14:.,-9.82719,.	0/0:7:.,.,.	0/0:6:.,.,.	./.:6:.,.,.	0/0:8:.,.,.	0/1:8:.,-8.7889,.	0/0:9:.,.,.	0/0:5:.,.,.	0/0:8:.,.,.	0/0:5:.,.,.	0/1:14:.,-6.13233,.	0/1:9:.,-5.57228,.	0/0:16:.,.,.	0/0:5:.,.,.	0/0:13:.,.,.	0/0:15:.,.,.	0/0:8:.,.,.	0/1:10:.,-10.9861,.	0/1:13:.,-13.1063,.	0/1:5:.,-4.19309,.	0/0:6:.,.,.	0/1:12:.,-13.1833,.
supercont1.107	141024	3498	A	C	.	PASS	NS=54;AF=0.639,0.361	GT:DP:GL	0/1:10:.,-10.9861,.	1/1:7:.,.,.	1/1:13:.,.,.	0/1:5:.,-4.19309,.	./.:0:.,.,.	0/0:10:.,.,.	0/1:5:.,-4.19309,.	./.:0:.,.,.	0/1:6:.,-6.59167,.	0/1:10:.,-10.9861,.	1/1:8:.,.,.	0/1:5:.,-4.19309,.	0/1:14:.,-9.82719,.	0/1:9:.,-5.57228,.	0/0:8:.,.,.	0/1:5:.,-4.19309,.	0/1:9:.,-5.57228,.	./.:12:.,.,.	./.:0:.,.,.	0/0:14:.,.,.	0/0:7:.,.,.	1/1:6:.,.,.	./.:6:.,.,.	0/0:8:.,.,.	0/1:8:.,-8.7889,.	1/1:9:.,.,.	0/1:5:.,-4.19309,.	0/1:8:.,-6.08633,.	0/0:5:.,.,.	0/1:14:.,-6.13233,.	0/1:9:.,-5.57228,.	1/1:16:.,.,.	0/0:5:.,.,.	0/1:13:.,-13.1063,.	0/1:15:.,-5.39194,.	./.:8:.,.,.	0/0:10:.,.,.	0/0:13:.,.,.	0/0:5:.,.,.	./.:6:.,.,.	0/0:12:.,.,.
supercont1.107	141225	3499	A	G	.	PASS	NS=60;AF=0.992,0.008	GT:DP:GL	0/0:10:.,.,.	0/0:7:.,.,.	0/0:12:.,.,.	./.:0:.,.,.	0/0:5:.,.,.	0/0:10:.,.,.	0/0:5:.,.,.	./.:0:.,.,.	0/0:5:.,.,.	0/0:10:.,.,.	0/0:8:.,.,.	0/0:5:.,.,.	0/0:13:.,.,.	0/0:8:.,.,.	0/0:8:.,.,.	0/0:5:.,.,.	0/0:9:.,.,.	0/0:12:.,.,.	./.:0:.,.,.	0/0:14:.,.,.	0/0:8:.,.,.	0/0:5:.,.,.	0/0:7:.,.,.	0/0:7:.,.,.	0/0:8:.,.,.	0/0:8:.,.,.	0/0:7:.,.,.	0/0:8:.,.,.	0/0:5:.,.,.	0/0:14:.,.,.	0/0:11:.,.,.	0/0:16:.,.,.	./.:0:.,.,.	0/0:13:.,.,.	1/0:14:.,-6.13233,.	0/0:8:.,.,.	0/0:10:.,.,.	0/0:13:.,.,.	0/0:6:.,.,.	0/0:7:.,.,.	0/0:13:.,.,.
supercont1.107	164058	3528	C	G	.	PASS	NS=51;AF=0.686,0.314	GT:DP:GL	0/1:12:.,-10.6512,.	1/1:9:.,.,.	1/1:15:.,.,.	./.:0:.,.,.	0/0:11:.,.,.	0/0:15:.,.,.	0/1:7:.,-6.44833,.	0/1:11:.,-7.96026,.	0/1:18:.,-14.4842,.	0/1:18:.,-11.1446,.	1/1:12:.,.,.	./.:0:.,.,.	0/1:6:.,-6.59167,.	./.:6:.,.,.	0/0:5:.,.,.	0/1:10:.,-10.9861,.	0/1:17:.,-14.8484,.	./.:6:.,.,.	0/1:5:.,-4.19309,.	0/0:6:.,.,.	./.:0:.,.,.	1/1:12:.,.,.	0/1:8:.,-6.08633,.	0/0:8:.,.,.	0/1:5:.,-4.19309,.	1/1:10:.,.,.	1/1:7:.,.,.	0/1:6:.,-6.59167,.	0/0:7:.,.,.	0/1:16:.,-15.1299,.	./.:8:.,.,.	1/1:9:.,.,.	0/0:9:.,.,.	0/1:15:.,-15.3139,.	./.:0:.,.,.	0/1:6:.,-6.59167,.	0/0:8:.,.,.	0/0:7:.,.,.	0/0:6:.,.,.	./.:8:.,.,.	0/0:13:.,.,.
supercont1.107	555508	3698	A	G	.	PASS	NS=66;AF=0.992,0.008	GT:DP:GL	0/0:19:.,.,.	0/0:9:.,.,.	0/0:19:.,.,.	0/0:10:.,.,.	./.:0:.,.,.	0/0:11:.,.,.	0/0:6:.,.,.	0/0:9:.,.,.	0/0:7:.,.,.	0/0:11:.,.,.	0/0:12:.,.,.	0/0:7:.,.,.	0/0:9:.,.,.	0/0:13:.,.,.	0/1:10:.,-10.9861,.	0/0:10:.,.,.	0/0:9:.,.,.	0/0:16:.,.,.	./.:0:.,.,.	0/0:11:.,.,.	0/0:7:.,.,.	0/0:8:.,.,.	0/0:17:.,.,.	0/0:6:.,.,.	0/0:17:.,.,.	./.:0:.,.,.	0/0:15:.,.,.	0/0:9:.,.,.	0/0:13:.,.,.	0/0:12:.,.,.	0/0:11:.,.,.	0/0:9:.,.,.	0/0:13:.,.,.	0/0:12:.,.,.	0/0:6:.,.,.	0/0:15:.,.,.	0/0:16:.,.,.	0/0:19:.,.,.	0/0:7:.,.,.	0/0:8:.,.,.	0/0:11:.,.,.
supercont1.107	555509	3698	A	C	.	PASS	NS=61;AF=0.656,0.344	GT:DP:GL	0/1:19:.,-14.0492,.	0/1:9:.,-5.57228,.	0/0:19:.,.,.	0/0:10:.,.,.	./.:0:.,.,.	1/1:11:.,.,.	0/0:6:.,.,.	0/0:9:.,.,.	./.:7:.,.,.	0/1:11:.,-7.96026,.	1/1:12:.,.,.	0/1:7:.,-6.44833,.	0/0:9:.,.,.	0/1:13:.,-10.2875,.	0/1:10:.,-10.9861,.	0/1:10:.,-4.94602,.	0/1:9:.,-8.67756,.	1/1:16:.,.,.	./.:0:.,.,.	0/1:11:.,-7.96026,.	0/1:7:.,-6.44833,.	0/1:8:.,-8.7889,.	0/0:17:.,.,.	0/1:6:.,-6.59167,.	0/0:17:.,.,.	./.:0:.,.,.	0/0:15:.,.,.	0/0:9:.,.,.	0/1:13:.,-13.1063,.	0/0:12:.,.,.	0/1:11:.,-10.8951,.	0/0:9:.,.,.	0/1:13:.,-13.1063,.	./.:12:.,.,.	./.:6:.,.,.	0/0:15:.,.,.	1/1:16:.,.,.	0/1:19:.,-19.7224,.	0/1:7:.,-6.44833,.	0/1:8:.,-6.08633,.	0/1:11:.,-7.96026,.
supercont1.107	555546	3698	C	A	.	PASS	NS=61;AF=0.656,0.344	GT:DP:GL	1/0:19:.,-14.0492,.	1/0:9:.,-5.57228,.	0/0:19:.,.,.	0/0:10:.,.,.	./.:0:.,.,.	1/1:11:.,.,.	0/0:6:.,.,.	0/0:9:.,.,.	./.:7:.,.,.	1/0:11:.,-7.96026,.	1/1:12:.,.,.	1/0:7:.,-6.44833,.	0/0:9:.,.,.	1/0:13:.,-10.2875,.	1/0:10:.,-10.9861,.	1/0:10:.,-4.94602,.	1/0:9:.,-8.67756,.	1/1:16:.,.,.	./.:0:.,.,.	1/0:11:.,-7.96026,.	1/0:7:.,-6.44833,.	1/0:8:.,-8.7889,.	0/0:17:.,.,.	1/0:6:.,-6.59167,.	0/0:17:.,.,.	./.:0:.,.,.	0/0:15:.,.,.	0/0:9:.,.,.	1/0:13:.,-13.1063,.	0/0:12:.,.,.	1/0:11:.,-10.8951,.	0/0:9:.,.,.	1/0:13:.,-13.1063,.	./.:12:.,.,.	./.:6:.,.,.	0/0:15:.,.,.	1/1:16:.,.,.	1/0:19:.,-19.7224,.	1/0:7:.,-6.44833,.	1/0:8:.,-6.08633,.	1/0:11:.,-7.96026,.
supercont1.107	555549	3698	A	G	.	PASS	NS=61;AF=0.607,0.393	GT:DP:GL	0/1:19:.,-14.0492,.	0/1:9:.,-5.57228,.	0/0:19:.,.,.	0/0:10:.,.,.	./.:0:.,.,.	1/1:11:.,.,.	0/0:6:.,.,.	0/0:9:.,.,.	./.:7:.,.,.	0/1:11:.,-7.96026,.	1/1:12:.,.,.	0/1:7:.,-6.44833,.	0/0:9:.,.,.	0/1:13:.,-10.2875,.	1/1:10:.,.,.	0/1:10:.,-4.94602,.	0/1:9:.,-8.67756,.	1/1:16:.,.,.	./.:0:.,.,.	0/1:11:.,-7.96026,.	0/1:7:.,-6.44833,.	0/1:8:.,-8.7889,.	0/0:17:.,.,.	0/1:6:.,-6.59167,.	0/1:17:.,-17.5189,.	./.:0:.,.,.	0/0:15:.,.,.	0/0:9:.,.,.	0/1:13:.,-13.1063,.	0/0:12:.,.,.	0/1:11:.,-10.8951,.	0/0:9:.,.,.	1/1:13:.,.,.	./.:12:.,.,.	./.:6:.,.,.	0/1:15:.,-12.5793,.	1/1:16:.,.,.	0/1:19:.,-19.7224,.	0/1:7:.,-6.44833,.	0/1:8:.,-6.08633,.	0/1:11:.,-7.96026,.
supercont1.107	555748	3699	A	G	.	PASS	NS=59;AF=0.636,0.364	GT:DP:GL	1/0:16:.,-12.1727,.	0/0:8:.,.,.	1/0:18:.,-19.775,.	1/1:10:.,.,.	./.:0:.,.,.	0/0:11:.,.,.	./.:6:.,.,.	./.:10:.,.,.	./.:7:.,.,.	1/0:13:.,-13.1063,.	0/0:12:.,.,.	1/0:6:.,-6.59167,.	1/0:9:.,-8.67756,.	0/0:13:.,.,.	1/0:8:.,-8.7889,.	0/0:9:.,.,.	1/0:9:.,-8.67756,.	0/0:15:.,.,.	./.:0:.,.,.	1/0:12:.,-10.6512,.	1/0:6:.,-6.59167,.	0/0:8:.,.,.	0/0:16:.,.,.	1/0:9:.,-8.67756,.	1/0:15:.,-15.3139,.	./.:0:.,.,.	0/0:12:.,.,.	0/0:8:.,.,.	0/0:11:.,.,.	1/0:11:.,-7.96026,.	0/0:11:.,.,.	1/0:10:.,-4.94602,.	0/0:13:.,.,.	0/0:12:.,.,.	./.:7:.,.,.	1/0:14:.,-12.8967,.	0/0:14:.,.,.	1/0:19:.,-19.7224,.	0/0:6:.,.,.	1/0:8:.,-6.08633,.	1/0:10:.,-4.94602,.
supercont1.107	1382361	3494	C	T	.	PASS	NS=53;AF=0.679,0.321	GT:DP:GL	0/1:15:.,-9.28713,.	0/0:12:.,.,.	0/1:9:.,-8.67756,.	0/0:7:.,.,.	0/0:13:.,.,.	0/0:10:.,.,.	0/0:6:.,.,.	0/0:8:.,.,.	0/1:16:.,-15.1299,.	0/1:6:.,-6.59167,.	0/0:9:.,.,.	./.:0:.,.,.	0/1:8:.,-6.08633,.	./.:7:.,.,.	0/1:11:.,-7.96026,.	./.:13:.,.,.	0/0:11:.,.,.	0/0:9:.,.,.	./.:0:.,.,.	0/0:8:.,.,.	./.:9:.,.,.	0/0:6:.,.,.	1/1:8:.,.,.	./.:0:.,.,.	0/0:7:.,.,.	1/1:6:.,.,.	0/1:12:.,-7.42971,.	0/1:6:.,-6.59167,.	0/0:10:.,.,.	./.:8:.,.,.	./.:0:.,.,.	0/1:17:.,-17.5189,.	0/1:14:.,-9.82719,.	0/1:14:.,-15.3806,.	0/1:9:.,-8.67756,.	1/1:10:.,.,.	0/1:12:.,-13.1833,.	./.:0:.,.,.	1/1:6:.,.,.	0/1:5:.,-4.19309,.	0/1:10:.,-4.94602,.
supercont1.107	1382632	3495	G	A	.	PASS	NS=54;AF=0.926,0.074	GT:DP:GL	0/0:13:.,.,.	0/0:12:.,.,.	0/1:9:.,-8.67756,.	0/0:7:.,.,.	0/0:11:.,.,.	0/0:10:.,.,.	0/0:6:.,.,.	0/0:7:.,.,.	0/0:16:.,.,.	0/0:5:.,.,.	0/0:10:.,.,.	0/0:5:.,.,.	./.:8:.,.,.	0/0:7:.,.,.	0/1:12:.,-10.6512,.	./.:12:.,.,.	0/0:11:.,.,.	0/0:9:.,.,.	./.:0:.,.,.	0/0:8:.,.,.	./.:8:.,.,.	0/0:6:.,.,.	0/0:7:.,.,.	./.:0:.,.,.	0/0:7:.,.,.	./.:0:.,.,.	0/1:12:.,-7.42971,.	0/0:6:.,.,.	0/0:9:.,.,.	0/0:7:.,.,.	./.:0:.,.,.	0/0:17:.,.,.	0/0:14:.,.,.	0/1:13:.,-13.1063,.	0/0:9:.,.,.	0/1:9:.,-8.67756,.	0/0:12:.,.,.	./.:0:.,.,.	./.:6:.,.,.	0/0:6:.,.,.	0/0:10:.,.,.
supercont1.107	1850432	3561	T	G	.	PASS	NS=55;AF=0.782,0.218	GT:DP:GL	0/0:14:.,.,.	0/0:12:.,.,.	./.:8:.,.,.	1/0:12:.,-10.6512,.	1/1:12:.,.,.	1/0:18:.,-14.4842,.	./.:6:.,.,.	1/0:10:.,-10.9861,.	1/0:14:.,-9.82719,.	1/0:17:.,-14.8484,.	1/0:10:.,-10.9861,.	./.:5:.,.,.	0/0:12:.,.,.	1/0:15:.,-15.3139,.	./.:17:.,.,.	0/0:15:.,.,.	1/1:15:.,.,.	0/0:17:.,.,.	./.:0:.,.,.	./.:0:.,.,.	0/0:6:.,.,.	0/0:8:.,.,.	0/0:10:.,.,.	0/0:8:.,.,.	0/0:19:.,.,.	0/0:7:.,.,.	0/0:11:.,.,.	./.:7:.,.,.	0/0:7:.,.,.	0/0:10:.,.,.	1/0:5:.,-4.19309,.	0/0:7:.,.,.	./.:0:.,.,.	0/0:10:.,.,.	./.:7:.,.,.	0/0:5:.,.,.	1/0:10:.,-8.38619,.	./.:0:.,.,.	0/0:11:.,.,.	0/0:6:.,.,.	0/0:13:.,.,.
supercont1.107	1850441	3561	T	A	.	PASS	NS=55;AF=0.782,0.218	GT:DP:GL	0/0:14:.,.,.	0/0:12:.,.,.	./.:8:.,.,.	1/0:12:.,-10.6512,.	1/1:12:.,.,.	1/0:18:.,-14.4842,.	./.:6:.,.,.	1/0:10:.,-10.9861,.	1/0:14:.,-9.82719,.	1/0:17:.,-14.8484,.	1/0:10:.,-10.9861,.	./.:5:.,.,.	0/0:12:.,.,.	1/0:15:.,-15.3139,.	./.:17:.,.,.	0/0:15:.,.,.	1/1:15:.,.,.	0/0:17:.,.,.	./.:0:.,.,.	./.:0:.,.,.	0/0:6:.,.,.	0/0:8:.,.,.	0/0:10:.,.,.	0/0:8:.,.,.	0/0:19:.,.,.	0/0:7:.,.,.	0/0:11:.,.,.	./.:7:.,.,.	0/0:7:.,.,.	0/0:10:.,.,.	1/0:5:.,-4.19309,.	0/0:7:.,.,.	./.:0:.,.,.	0/0:10:.,.,.	./.:7:.,.,.	0/0:5:.,.,.	1/0:10:.,-8.38619,.	./.:0:.,.,.	0/0:11:.,.,.	0/0:6:.,.,.	0/0:13:.,.,.
supercont1.107	1889216	3570	T	G	.	PASS	NS=51;AF=0.745,0.255	GT:DP:GL	0/0:11:.,.,.	0/0:8:.,.,.	0/0:15:.,.,.	0/0:11:.,.,.	1/1:14:.,.,.	1/0:14:.,-15.3806,.	1/0:12:.,-10.6512,.	1/0:14:.,-12.8967,.	1/0:20:.,-19.5747,.	1/0:20:.,-21.9722,.	1/1:5:.,.,.	./.:0:.,.,.	0/0:10:.,.,.	1/0:15:.,-12.5793,.	./.:0:.,.,.	0/0:16:.,.,.	1/0:21:.,-19.345,.	0/0:9:.,.,.	0/0:5:.,.,.	0/0:5:.,.,.	0/0:9:.,.,.	./.:0:.,.,.	0/0:5:.,.,.	0/0:7:.,.,.	0/0:16:.,.,.	1/1:10:.,.,.	0/0:7:.,.,.	./.:0:.,.,.	0/0:7:.,.,.	0/0:8:.,.,.	0/0:5:.,.,.	./.:0:.,.,.	./.:0:.,.,.	0/0:15:.,.,.	./.:0:.,.,.	./.:0:.,.,.	./.:0:.,.,.	0/0:9:.,.,.	./.:0:.,.,.	0/0:6:.,.,.	0/0:5:.,.,.
supercont1.107	2009175	3583	A	T	.	PASS	NS=55;AF=0.964,0.036	GT:DP:GL	1/0:13:.,-10.2875,.	./.:0:.,.,.	./.:0:.,.,.	0/0:7:.,.,.	0/0:10:.,.,.	0/0:24:.,.,.	./.:0:.,.,.	0/0:8:.,.,.	0/0:14:.,.,.	0/0:17:.,.,.	0/0:14:.,.,.	0/0:13:.,.,.	0/0:18:.,.,.	0/0:21:.,.,.	0/0:15:.,.,.	1/0:18:.,-14.0843,.	0/0:7:.,.,.	./.:0:.,.,.	./.:0:.,.,.	0/0:11:.,.,.	./.:0:.,.,.	0/0:6:.,.,.	./.:0:.,.,.	./.:0:.,.,.	./.:0:.,.,.	0/0:8:.,.,.	0/0:9:.,.,.	0/0:5:.,.,.	0/0:6:.,.,.	0/0:7:.,.,.	1/1:9:.,.,.	0/0:8:.,.,.	0/0:10:.,.,.	0/0:8:.,.,.	0/0:5:.,.,.	0/0:10:.,.,.	./.:0:.,.,.	0/0:8:.,.,.	./.:0:.,.,.	./.:0:.,.,.	0/0:10:.,.,.
supercont1.107	2094581	3603	G	A	.	PASS	NS=60;AF=0.967,0.033	GT:DP:GL	1/0:12:.,-13.1833,.	0/0:5:.,.,.	0/0:8:.,.,.	0/0:11:.,.,.	0/0:9:.,.,.	0/0:7:.,.,.	0/0:5:.,.,.	./.:0:.,.,.	0/0:11:.,.,.	0/0:12:.,.,.	0/0:17:.,.,.	./.:0:.,.,.	0/0:8:.,.,.	0/0:11:.,.,.	0/0:10:.,.,.	1/0:12:.,-10.6512,.	0/0:12:.,.,.	0/0:7:.,.,.	0/0:5:.,.,.	0/0:5:.,.,.	0/0:6:.,.,.	0/0:6:.,.,.	./.:0:.,.,.	0/0:5:.,.,.	0/0:9:.,.,.	0/0:11:.,.,.	./.:0:.,.,.	./.:0:.,.,.	0/0:15:.,.,.	0/0:7:.,.,.	1/1:10:.,.,.	0/0:7:.,.,.	0/0:7:.,.,.	0/0:9:.,.,.	0/0:9:.,.,.	0/0:6:.,.,.	0/0:7:.,.,.	0/0:8:.,.,.	0/0:8:.,.,.	0/0:11:.,.,.	0/0:8:.,.,.
supercont1.107	2094590	3603	C	T	.	PASS	NS=58;AF=0.526,0.474	GT:DP:GL	0/1:12:.,-13.1833,.	0/1:5:.,-4.19309,.	0/0:8:.,.,.	0/1:11:.,-4.23339,.	0/0:9:.,.,.	0/1:7:.,-6.44833,.	0/0:5:.,.,.	./.:0:.,.,.	0/0:11:.,.,.	0/0:12:.,.,.	0/0:17:.,.,.	./.:0:.,.,.	1/1:8:.,.,.	0/1:11:.,-10.8951,.	0/0:10:.,.,.	0/1:12:.,-10.6512,.	0/0:12:.,.,.	0/0:7:.,.,.	1/1:5:.,.,.	1/1:5:.,.,.	0/1:6:.,-6.59167,.	1/1:6:.,.,.	./.:0:.,.,.	0/1:5:.,-4.19309,.	0/1:9:.,-8.67756,.	0/0:11:.,.,.	./.:0:.,.,.	./.:0:.,.,.	1/1:15:.,.,.	0/1:7:.,-6.44833,.	0/0:10:.,.,.	1/1:7:.,.,.	./.:7:.,.,.	1/1:9:.,.,.	0/1:9:.,-8.67756,.	./.:6:.,.,.	0/0:7:.,.,.	1/1:8:.,.,.	0/0:8:.,.,.	0/1:11:.,-10.8951,.	1/1:8:.,.,.
supercont1.107	2116874	3607	T	C	.	PASS	NS=55;AF=0.827,0.173	GT:DP:GL	./.:8:.,.,.	./.:5:.,.,.	1/1:10:.,.,.	1/0:11:.,-4.23339,.	0/0:10:.,.,.	0/0:10:.,.,.	1/0:10:.,-8.38619,.	./.:7:.,.,.	0/0:9:.,.,.	0/0:15:.,.,.	0/0:5:.,.,.	0/0:7:.,.,.	0/0:5:.,.,.	./.:0:.,.,.	0/0:8:.,.,.	1/0:8:.,-8.7889,.	1/0:10:.,-8.38619,.	1/1:7:.,.,.	./.:0:.,.,.	./.:0:.,.,.	1/0:6:.,-6.59167,.	./.:0:.,.,.	1/0:11:.,-10.8951,.	1/0:10:.,-4.94602,.	1/0:9:.,-5.57228,.	./.:0:.,.,.	0/0:5:.,.,.	0/0:6:.,.,.	0/0:11:.,.,.	0/0:11:.,.,.	1/0:8:.,-8.7889,.	0/0:5:.,.,.	0/0:12:.,.,.	0/0:10:.,.,.	1/0:6:.,-6.59167,.	0/0:10:.,.,.	./.:6:.,.,.	0/0:7:.,.,.	./.:0:.,.,.	1/1:9:.,.,.	0/0:7:.,.,.
supercont1.107	2116880	3607	C	T	.	PASS	NS=55;AF=0.827,0.173	GT:DP:GL	./.:8:.,.,.	./.:5:.,.,.	1/1:10:.,.,.	0/1:11:.,-4.23339,.	0/0:10:.,.,.	0/0:10:.,.,.	0/1:10:.,-8.38619,.	./.:7:.,.,.	0/0:9:.,.,.	0/0:15:.,.,.	0/0:5:.,.,.	0/0:7:.,.,.	0/0:5:.,.,.	./.:0:.,.,.	0/0:8:.,.,.	0/1:8:.,-8.7889,.	0/1:10:.,-8.38619,.	1/1:7:.,.,.	./.:0:.,.,.	./.:0:.,.,.	0/1:6:.,-6.59167,.	./.:0:.,.,.	0/1:11:.,-10.8951,.	0/1:10:.,-4.94602,.	0/1:9:.,-5.57228,.	./.:0:.,.,.	0/0:5:.,.,.	0/0:6:.,.,.	0/0:11:.,.,.	0/0:11:.,.,.	0/1:8:.,-8.7889,.	0/0:5:.,.,.	0/0:12:.,.,.	0/0:10:.,.,.	0/1:6:.,-6.59167,.	0/0:10:.,.,.	./.:6:.,.,.	0/0:7:.,.,.	./.:0:.,.,.	1/1:9:.,.,.	0/0:7:.,.,.
supercont1.107	2271557	3622	A	C	.	PASS	NS=62;AF=0.992,0.008	GT:DP:GL	0/0:11:.,.,.	0/0:6:.,.,.	0/0:7:.,.,.	0/0:9:.,.,.	0/0:5:.,.,.	0/0:11:.,.,.	0/0:6:.,.,.	0/0:6:.,.,.	0/0:8:.,.,.	0/0:17:.,.,.	0/0:9:.,.,.	0/0:7:.,.,.	0/0:7:.,.,.	0/0:17:.,.,.	0/0:13:.,.,.	0/0:7:.,.,.	0/0:9:.,.,.	0/0:10:.,.,.	./.:0:.,.,.	0/0:6:.,.,.	0/0:7:.,.,.	0/0:7:.,.,.	0/0:6:.,.,.	0/0:6:.,.,.	0/0:7:.,.,.	0/0:12:.,.,.	0/1:10:.,-4.94602,.	./.:0:.,.,.	0/0:9:.,.,.	0/0:9:.,.,.	0/0:6:.,.,.	0/0:10:.,.,.	0/0:15:.,.,.	0/0:12:.,.,.	0/0:6:.,.,.	0/0:9:.,.,.	0/0:8:.,.,.	0/0:6:.,.,.	0/0:6:.,.,.	0/0:6:.,.,.	0/0:6:.,.,.
supercont1.107	2316661	3631	T	G	.	PASS	NS=56;AF=0.991,0.009	GT:DP:GL	0/0:6:.,.,.	0/0:6:.,.,.	0/0:12:.,.,.	0/0:9:.,.,.	0/0:10:.,.,.	0/0:9:.,.,.	./.:8:.,.,.	0/0:9:.,.,.	0/0:11:.,.,.	0/0:8:.,.,.	0/0:5:.,.,.	./.:7:.,.,.	0/0:9:.,.,.	1/0:5:.,-4.19309,.	0/0:14:.,.,.	0/0:10:.,.,.	0/0:11:.,.,.	0/0:10:.,.,.	./.:0:.,.,.	0/0:8:.,.,.	0/0:10:.,.,.	0/0:6:.,.,.	0/0:9:.,.,.	0/0:12:.,.,.	0/0:10:.,.,.	0/0:12:.,.,.	0/0:9:.,.,.	0/0:7:.,.,.	./.:6:.,.,.	0/0:9:.,.,.	0/0:7:.,.,.	0/0:11:.,.,.	0/0:6:.,.,.	0/0:10:.,.,.	0/0:7:.,.,.	0/0:10:.,.,.	0/0:12:.,.,.	0/0:9:.,.,.	0/0:7:.,.,.	./.:0:.,.,.	0/0:8:.,.,.
supercont1.107	2316669	3631	A	G	.	PASS	NS=59;AF=0.975,0.025	GT:DP:GL	0/0:6:.,.,.	0/0:6:.,.,.	0/0:12:.,.,.	0/0:9:.,.,.	0/0:10:.,.,.	0/0:9:.,.,.	0/0:8:.,.,.	0/0:9:.,.,.	0/0:11:.,.,.	0/0:8:.,.,.	0/0:5:.,.,.	0/0:7:.,.,.	0/0:9:.,.,.	0/0:5:.,.,.	0/0:14:.,.,.	0/0:10:.,.,.	0/0:11:.,.,.	0/0:10:.,.,.	./.:0:.,.,.	0/0:8:.,.,.	0/0:10:.,.,.	0/0:6:.,.,.	0/0:9:.,.,.	0/0:12:.,.,.	0/0:10:.,.,.	0/0:12:.,.,.	0/0:9:.,.,.	0/0:7:.,.,.	0/0:6:.,.,.	0/0:9:.,.,.	0/1:7:.,-6.44833,.	0/0:11:.,.,.	0/0:6:.,.,.	0/0:10:.,.,.	0/0:7:.,.,.	0/0:10:.,.,.	0/0:12:.,.,.	0/0:9:.,.,.	0/0:7:.,.,.	./.:0:.,.,.	0/0:8:.,.,.
supercont1.1070	230391	3308	G	T	.	PASS	NS=54;AF=0.991,0.009	GT:DP:GL	0/0:14:.,.,.	0/0:5:.,.,.	0/0:12:.,.,.	0/0:8:.,.,.	0/0:10:.,.,.	0/0:14:.,.,.	0/0:9:.,.,.	0/0:10:.,.,.	0/0:15:.,.,.	0/0:9:.,.,.	0/0:6:.,.,.	./.:0:.,.,.	0/0:13:.,.,.	0/0:12:.,.,.	0/0:8:.,.,.	0/0:9:.,.,.	0/0:7:.,.,.	0/0:5:.,.,.	./.:0:.,.,.	./.:0:.,.,.	0/0:5:.,.,.	0/0:8:.,.,.	0/0:11:.,.,.	./.:0:.,.,.	0/0:9:.,.,.	./.:0:.,.,.	0/0:7:.,.,.	0/0:6:.,.,.	0/0:17:.,.,.	0/0:14:.,.,.	0/1:5:.,-4.19309,.	./.:0:.,.,.	0/0:10:.,.,.	0/0:11:.,.,.	0/0:9:.,.,.	0/0:9:.,.,.	0/0:8:.,.,.	0/0:5:.,.,.	0/0:7:.,.,.	0/0:10:.,.,.	0/0:9:.,.,.
supercont1.1071	153258	3314	G	T	.	PASS	NS=73;AF=0.993,0.007	GT:DP:GL	0/0:18:.,.,.	0/0:18:.,.,.	0/0:33:.,.,.	0/0:16:.,.,.	0/0:22:.,.,.	0/0:34:.,.,.	0/0:17:.,.,.	0/0:16:.,.,.	0/0:26:.,.,.	0/0:55:.,.,.	0/0:44:.,.,.	0/0:17:.,.,.	0/0:31:.,.,.	0/0:15:.,.,.	0/0:14:.,.,.	0/0:20:.,.,.	0/0:30:.,.,.	0/0:49:.,.,.	0/0:12:.,.,.	0/0:40:.,.,.	0/0:29:.,.,.	0/0:6:.,.,.	0/0:19:.,.,.	0/0:9:.,.,.	0/0:17:.,.,.	0/0:9:.,.,.	0/0:24:.,.,.	0/0:19:.,.,.	0/0:40:.,.,.	0/0:47:.,.,.	0/0:23:.,.,.	0/0:38:.,.,.	0/0:11:.,.,.	0/0:24:.,.,.	0/0:13:.,.,.	0/0:29:.,.,.	0/0:16:.,.,.	0/0:18:.,.,.	0/0:20:.,.,.	0/0:17:.,.,.	0/0:24:.,.,.
supercont1.1071	153291	3314	A	T	.	PASS	NS=73;AF=0.993,0.007	GT:DP:GL	0/0:18:.,.,.	0/0:18:.,.,.	0/0:33:.,.,.	0/0:16:.,.,.	0/0:22:.,.,.	0/0:34:.,.,.	0/0:17:.,.,.	0/0:16:.,.,.	0/0:26:.,.,.	0/0:55:.,.,.	0/0:44:.,.,.	0/0:17:.,.,.	0/0:31:.,.,.	0/0:15:.,.,.	0/0:14:.,.,.	0/0:20:.,.,.	0/0:30:.,.,.	0/0:49:.,.,.	0/0:12:.,.,.	0/0:40:.,.,.	0/0:29:.,.,.	0/0:6:.,.,.	0/0:19:.,.,.	0/0:9:.,.,.	0/0:17:.,.,.	0/0:9:.,.,.	0/0:24:.,.,.	0/0:19:.,.,.	0/0:40:.,.,.	0/0:47:.,.,.	0/0:23:.,.,.	0/0:38:.,.,.	0/0:11:.,.,.	0/0:24:.,.,.	0/0:13:.,.,.	0/0:29:.,.,.	0/0:16:.,.,.	0/0:18:.,.,.	0/0:20:.,.,.	0/0:17:.,.,.	0/0:24:.,.,.
supercont1.1071	199825	3323	G	A	.	PASS	NS=59;AF=0.831,0.169	GT:DP:GL	1/0:16:.,-15.1299,.	0/0:7:.,.,.	0/0:14:.,.,.	1/0:12:.,-10.6512,.	0/0:18:.,.,.	0/0:25:.,.,.	1/1:5:.,.,.	0/0:5:.,.,.	1/1:6:.,.,.	1/0:17:.,-14.8484,.	1/1:10:.,.,.	./.:0:.,.,.	0/0:12:.,.,.	./.:0:.,.,.	0/0:11:.,.,.	1/0:10:.,-10.9861,.	1/0:15:.,-12.5793,.	0/0:10:.,.,.	0/0:5:.,.,.	1/0:10:.,-8.38619,.	0/0:13:.,.,.	0/0:11:.,.,.	0/0:10:.,.,.	0/0:10:.,.,.	./.:8:.,.,.	0/0:6:.,.,.	0/0:9:.,.,.	0/0:7:.,.,.	0/0:17:.,.,.	0/0:13:.,.,.	1/0:12:.,-7.42971,.	0/0:10:.,.,.	./.:0:.,.,.	0/0:14:.,.,.	1/1:10:.,.,.	0/0:6:.,.,.	0/0:11:.,.,.	1/0:14:.,-12.8967,.	./.:0:.,.,.	0/0:10:.,.,.	0/0:17:.,.,.
supercont1.1071	199828	3323	T	C	.	PASS	NS=60;AF=0.833,0.167	GT:DP:GL	1/0:16:.,-15.1299,.	0/0:7:.,.,.	0/0:14:.,.,.	1/0:12:.,-10.6512,.	0/0:18:.,.,.	0/0:25:.,.,.	1/1:5:.,.,.	0/0:5:.,.,.	1/1:6:.,.,.	1/0:17:.,-14.8484,.	1/1:10:.,.,.	./.:0:.,.,.	0/0:12:.,.,.	./.:0:.,.,.	0/0:11:.,.,.	1/0:10:.,-10.9861,.	1/0:15:.,-12.5793,.	0/0:10:.,.,.	0/0:5:.,.,.	1/0:10:.,-8.38619,.	0/0:13:.,.,.	0/0:11:.,.,.	0/0:10:.,.,.	0/0:10:.,.,.	0/0:8:.,.,.	0/0:6:.,.,.	0/0:9:.,.,.	0/0:7:.,.,.	0/0:17:.,.,.	0/0:13:.,.,.	1/0:12:.,-7.42971,.	0/0:10:.,.,.	./.:0:.,.,.	0/0:14:.,.,.	1/1:10:.,.,.	0/0:6:.,.,.	0/0:11:.,.,.	1/0:14:.,-12.8967,.	./.:0:.,.,.	0/0:10:.,.,.	0/0:17:.,.,.
supercont1.1071	218666	3326	C	T	.	PASS	NS=68;AF=0.875,0.125	GT:DP:GL	0/0:8:.,.,.	1/0:11:.,-7.96026,.	0/0:9:.,.,.	0/0:20:.,.,.	./.:11:.,.,.	1/0:9:.,-8.67756,.	0/0:9:.,.,.	0/0:12:.,.,.	0/0:11:.,.,.	1/0:12:.,-13.1833,.	0/0:11:.,.,.	0/0:10:.,.,.	0/0:14:.,.,.	0/0:18:.,.,.	0/0:13:.,.,.	0/0:16:.,.,.	0/0:22:.,.,.	1/1:16:.,.,.	1/1:7:.,.,.	0/0:9:.,.,.	0/0:8:.,.,.	0/0:7:.,.,.	1/0:10:.,-8.38619,.	0/0:5:.,.,.	0/0:12:.,.,.	0/0:7:.,.,.	0/0:17:.,.,.	0/0:8:.,.,.	0/0:17:.,.,.	0/0:20:.,.,.	0/0:13:.,.,.	0/0:10:.,.,.	0/0:10:.,.,.	0/0:8:.,.,.	0/0:11:.,.,.	0/0:18:.,.,.	0/0:15:.,.,.	0/0:5:.,.,.	0/0:5:.,.,.	0/0:16:.,.,.	0/0:9:.,.,.
supercont1.1071	218693	3326	C	T	.	PASS	NS=68;AF=0.875,0.125	GT:DP:GL	0/0:8:.,.,.	1/0:11:.,-7.96026,.	0/0:9:.,.,.	0/0:20:.,.,.	./.:11:.,.,.	1/0:9:.,-8.67756,.	0/0:9:.,.,.	0/0:12:.,.,.	0/0:11:.,.,.	1/0:12:.,-13.1833,.	0/0:11:.,.,.	0/0:10:.,.,.	0/0:14:.,.,.	0/0:18:.,.,.	0/0:13:.,.,.	0/0:16:.,.,.	0/0:22:.,.,.	1/1:16:.,.,.	1/1:7:.,.,.	0/0:9:.,.,.	0/0:8:.,.,.	0/0:7:.,.,.	1/0:10:.,-8.38619,.	0/0:5:.,.,.	0/0:12:.,.,.	0/0:7:.,.,.	0/0:17:.,.,.	0/0:8:.,.,.	0/0:17:.,.,.	0/0:20:.,.,.	0/0:13:.,.,.	0/0:10:.,.,.	0/0:10:.,.,.	0/0:8:.,.,.	0/0:11:.,.,.	0/0:18:.,.,.	0/0:15:.,.,.	0/0:5:.,.,.	0/0:5:.,.,.	0/0:16:.,.,.	0/0:9:.,.,.
supercont1.1071	218706	3326	T	A	.	PASS	NS=68;AF=0.846,0.154	GT:DP:GL	0/0:8:.,.,.	0/1:11:.,-7.96026,.	0/0:9:.,.,.	0/0:20:.,.,.	0/0:11:.,.,.	0/1:9:.,-8.67756,.	0/0:9:.,.,.	0/0:12:.,.,.	0/0:11:.,.,.	0/0:12:.,.,.	0/0:11:.,.,.	0/0:10:.,.,.	0/0:14:.,.,.	0/0:18:.,.,.	0/1:13:.,-6.81536,.	0/0:16:.,.,.	0/0:22:.,.,.	0/0:16:.,.,.	0/0:7:.,.,.	0/0:9:.,.,.	0/0:8:.,.,.	0/1:7:.,-6.44833,.	0/0:10:.,.,.	0/0:5:.,.,.	1/1:12:.,.,.	0/0:7:.,.,.	0/0:17:.,.,.	0/0:8:.,.,.	0/0:17:.,.,.	0/1:20:.,-19.5747,.	0/0:13:.,.,.	0/1:10:.,-8.38619,.	0/1:10:.,-8.38619,.	0/0:8:.,.,.	0/0:11:.,.,.	0/1:18:.,-17.3551,.	0/0:15:.,.,.	0/0:5:.,.,.	1/1:5:.,.,.	0/1:16:.,-17.5778,.	0/1:9:.,-5.57228,.
supercont1.1075	162330	3365	C	T	.	PASS	NS=67;AF=0.978,0.022	GT:DP:GL	0/0:10:.,.,.	0/0:7:.,.,.	0/0:19:.,.,.	0/0:10:.,.,.	0/0:13:.,.,.	0/0:12:.,.,.	0/0:11:.,.,.	0/0:12:.,.,.	0/1:20:.,-19.5747,.	0/1:10:.,-4.94602,.	0/0:11:.,.,.	./.:0:.,.,.	0/0:19:.,.,.	0/0:15:.,.,.	0/0:20:.,.,.	0/0:19:.,.,.	0/0:22:.,.,.	0/0:5:.,.,.	./.:0:.,.,.	./.:0:.,.,.	0/0:8:.,.,.	0/0:7:.,.,.	0/0:10:.,.,.	0/0:8:.,.,.	0/0:9:.,.,.	0/0:6:.,.,.	0/0:13:.,.,.	0/0:7:.,.,.	0/0:8:.,.,.	0/0:14:.,.,.	0/0:9:.,.,.	0/0:7:.,.,.	0/0:6:.,.,.	0/0:9:.,.,.	0/0:5:.,.,.	0/0:7:.,.,.	0/0:12:.,.,.	0/0:10:.,.,.	0/0:8:.,.,.	0/0:6:.,.,.	0/0:9:.,.,.
supercont1.1076	14557	3380	G	A	.	PASS	NS=70;AF=0.936,0.064	GT:DP:GL	0/1:16:.,-15.1299,.	0/0:13:.,.,.	0/0:21:.,.,.	0/0:14:.,.,.	0/0:12:.,.,.	0/0:16:.,.,.	0/1:10:.,-8.38619,.	0/1:11:.,-7.96026,.	0/0:22:.,.,.	0/0:15:.,.,.	0/1:10:.,-10.9861,.	0/0:11:.,.,.	0/0:22:.,.,.	0/0:19:.,.,.	0/0:20:.,.,.	0/0:25:.,.,.	0/0:22:.,.,.	0/0:17:.,.,.	0/0:7:.,.,.	0/0:9:.,.,.	0/0:15:.,.,.	0/0:9:.,.,.	0/0:15:.,.,.	0/0:7:.,.,.	0/0:9:.,.,.	0/0:10:.,.,.	0/1:19:.,-19.7224,.	0/1:14:.,-12.8967,.	0/0:20:.,.,.	0/0:9:.,.,.	0/0:14:.,.,.	0/0:14:.,.,.	0/0:17:.,.,.	0/0:18:.,.,.	0/1:18:.,-17.3551,.	0/0:11:.,.,.	0/0:8:.,.,.	0/0:14:.,.,.	0/0:6:.,.,.	0/0:19:.,.,.	0/1:11:.,-4.23339,.
supercont1.1076	14589	3380	A	G	.	PASS	NS=68;AF=0.882,0.118	GT:DP:GL	1/0:16:.,-15.1299,.	0/0:13:.,.,.	0/0:21:.,.,.	./.:14:.,.,.	0/0:12:.,.,.	0/0:16:.,.,.	1/0:10:.,-8.38619,.	1/0:11:.,-7.96026,.	0/0:22:.,.,.	0/0:15:.,.,.	1/0:10:.,-10.9861,.	0/0:11:.,.,.	0/0:22:.,.,.	1/0:19:.,-14.0492,.	1/0:20:.,-21.9722,.	1/0:25:.,-20.9655,.	0/0:22:.,.,.	0/0:17:.,.,.	0/0:7:.,.,.	0/0:9:.,.,.	0/0:15:.,.,.	0/0:9:.,.,.	0/0:15:.,.,.	1/0:7:.,-6.44833,.	0/0:9:.,.,.	1/0:10:.,-10.9861,.	1/1:19:.,.,.	1/0:14:.,-12.8967,.	0/0:20:.,.,.	0/0:9:.,.,.	0/0:14:.,.,.	0/0:14:.,.,.	0/0:17:.,.,.	0/0:18:.,.,.	1/0:18:.,-17.3551,.	0/0:11:.,.,.	0/0:8:.,.,.	0/0:14:.,.,.	0/0:6:.,.,.	0/0:19:.,.,.	1/0:11:.,-4.23339,.
supercont1.1077	41897	3407	C	T	.	PASS	NS=47;AF=0.543,0.457	GT:DP:GL	1/1:7:.,.,.	0/0:6:.,.,.	0/1:15:.,-5.39194,.	0/1:11:.,-7.96026,.	./.:0:.,.,.	./.:0:.,.,.	./.:0:.,.,.	0/0:5:.,.,.	1/1:5:.,.,.	1/1:11:.,.,.	1/1:7:.,.,.	1/1:6:.,.,.	0/1:12:.,-10.6512,.	0/1:9:.,-8.67756,.	0/0:14:.,.,.	0/1:9:.,-8.67756,.	0/1:7:.,-6.44833,.	1/1:9:.,.,.	0/0:5:.,.,.	0/0:7:.,.,.	./.:0:.,.,.	0/1:9:.,-5.57228,.	./.:5:.,.,.	0/0:6:.,.,.	0/1:8:.,-6.08633,.	./.:0:.,.,.	1/1:14:.,.,.	./.:0:.,.,.	./.:13:.,.,.	0/0:7:.,.,.	1/1:7:.,.,.	1/1:10:.,.,.	1/1:7:.,.,.	1/1:6:.,.,.	1/1:7:.,.,.	0/0:5:.,.,.	0/0:11:.,.,.	0/1:5:.,-4.19309,.	./.:7:.,.,.	0/0:7:.,.,.	0/1:13:.,-13.1063,.
supercont1.1077	41912	3407	G	A	.	PASS	NS=48;AF=0.531,0.469	GT:DP:GL	1/1:7:.,.,.	0/0:6:.,.,.	1/0:15:.,-5.39194,.	1/0:11:.,-7.96026,.	./.:0:.,.,.	./.:0:.,.,.	./.:0:.,.,.	0/0:5:.,.,.	1/1:5:.,.,.	1/1:11:.,.,.	1/1:7:.,.,.	1/1:6:.,.,.	1/0:12:.,-10.6512,.	1/0:9:.,-8.67756,.	0/0:14:.,.,.	1/0:9:.,-8.67756,.	1/0:7:.,-6.44833,.	1/1:9:.,.,.	0/0:5:.,.,.	0/0:7:.,.,.	./.:0:.,.,.	1/0:9:.,-5.57228,.	./.:5:.,.,.	0/0:6:.,.,.	1/0:8:.,-6.08633,.	./.:0:.,.,.	1/1:14:.,.,.	./.:0:.,.,.	./.:13:.,.,.	0/0:7:.,.,.	1/1:7:.,.,.	1/1:10:.,.,.	1/1:7:.,.,.	1/1:6:.,.,.	1/1:7:.,.,.	0/0:5:.,.,.	0/0:11:.,.,.	1/0:5:.,-4.19309,.	./.:7:.,.,.	0/0:7:.,.,.	1/0:13:.,-13.1063,.
supercont1.1077	54505	3411	C	T	.	PASS	NS=46;AF=0.533,0.467	GT:DP:GL	1/1:12:.,.,.	./.:0:.,.,.	./.:6:.,.,.	0/1:8:.,-6.08633,.	./.:0:.,.,.	./.:0:.,.,.	./.:0:.,.,.	./.:0:.,.,.	./.:0:.,.,.	1/1:8:.,.,.	1/1:6:.,.,.	1/1:5:.,.,.	./.:5:.,.,.	0/1:11:.,-4.23339,.	0/0:9:.,.,.	./.:6:.,.,.	0/1:11:.,-7.96026,.	1/1:7:.,.,.	./.:0:.,.,.	0/0:7:.,.,.	./.:6:.,.,.	0/1:7:.,-6.44833,.	./.:8:.,.,.	./.:0:.,.,.	./.:0:.,.,.	./.:0:.,.,.	1/1:16:.,.,.	0/1:6:.,-6.59167,.	0/1:10:.,-8.38619,.	0/0:13:.,.,.	0/1:11:.,-10.8951,.	1/1:11:.,.,.	1/1:9:.,.,.	./.:0:.,.,.	0/1:10:.,-4.94602,.	0/0:7:.,.,.	0/0:13:.,.,.	0/1:10:.,-4.94602,.	0/1:12:.,-10.6512,.	0/0:12:.,.,.	./.:6:.,.,.
supercont1.1077	54675	3412	C	T	.	PASS	NS=50;AF=0.540,0.460	GT:DP:GL	1/1:12:.,.,.	./.:0:.,.,.	./.:6:.,.,.	1/0:8:.,-6.08633,.	./.:0:.,.,.	./.:0:.,.,.	./.:0:.,.,.	0/0:6:.,.,.	1/1:5:.,.,.	1/1:11:.,.,.	1/1:6:.,.,.	./.:5:.,.,.	./.:5:.,.,.	./.:12:.,.,.	0/0:11:.,.,.	1/0:7:.,-6.44833,.	1/0:12:.,-7.42971,.	1/1:7:.,.,.	./.:0:.,.,.	0/0:7:.,.,.	./.:6:.,.,.	1/0:7:.,-6.44833,.	./.:8:.,.,.	0/0:5:.,.,.	./.:0:.,.,.	./.:0:.,.,.	1/1:16:.,.,.	1/0:7:.,-6.44833,.	1/0:11:.,-10.8951,.	0/0:13:.,.,.	1/0:12:.,-10.6512,.	1/1:12:.,.,.	1/1:10:.,.,.	1/1:5:.,.,.	1/0:11:.,-4.23339,.	0/0:8:.,.,.	0/0:14:.,.,.	1/0:10:.,-4.94602,.	1/0:15:.,-9.28713,.	0/0:12:.,.,.	./.:7:.,.,.
supercont1.1078	63611	3429	T	C	.	PASS	NS=52;AF=0.904,0.096	GT:DP:GL	0/0:12:.,.,.	0/0:12:.,.,.	0/0:5:.,.,.	./.:0:.,.,.	0/0:18:.,.,.	0/0:8:.,.,.	./.:0:.,.,.	0/0:6:.,.,.	0/0:17:.,.,.	0/0:9:.,.,.	0/0:11:.,.,.	0/0:6:.,.,.	0/0:9:.,.,.	0/0:8:.,.,.	0/0:11:.,.,.	0/0:7:.,.,.	./.:0:.,.,.	0/0:15:.,.,.	0/0:6:.,.,.	./.:0:.,.,.	./.:0:.,.,.	./.:0:.,.,.	0/1:14:.,-15.3806,.	0/0:5:.,.,.	0/0:9:.,.,.	0/0:6:.,.,.	./.:0:.,.,.	./.:0:.,.,.	0/0:12:.,.,.	0/0:13:.,.,.	0/0:7:.,.,.	0/1:7:.,-6.44833,.	0/0:7:.,.,.	0/0:16:.,.,.	0/0:8:.,.,.	./.:0:.,.,.	0/1:10:.,-10.9861,.	./.:0:.,.,.	0/0:7:.,.,.	0/1:12:.,-10.6512,.	./.:0:.,.,.
supercont1.1078	63614	3429	A	T	.	PASS	NS=52;AF=0.904,0.096	GT:DP:GL	0/0:12:.,.,.	0/0:12:.,.,.	0/0:5:.,.,.	./.:0:.,.,.	0/0:18:.,.,.	0/0:8:.,.,.	./.:0:.,.,.	0/0:6:.,.,.	0/0:17:.,.,.	0/0:9:.,.,.	0/0:11:.,.,.	0/0:6:.,.,.	0/0:9:.,.,.	0/0:8:.,.,.	0/0:11:.,.,.	0/0:7:.,.,.	./.:0:.,.,.	0/0:15:.,.,.	0/0:6:.,.,.	./.:0:.,.,.	./.:0:.,.,.	./.:0:.,.,.	1/0:14:.,-15.3806,.	0/0:5:.,.,.	0/0:9:.,.,.	0/0:6:.,.,.	./.:0:.,.,.	./.:0:.,.,.	0/0:12:.,.,.	0/0:13:.,.,.	0/0:7:.,.,.	1/0:7:.,-6.44833,.	0/0:7:.,.,.	0/0:16:.,.,.	0/0:8:.,.,.	./.:0:.,.,.	1/0:10:.,-10.9861,.	./.:0:.,.,.	0/0:7:.,.,.	1/0:12:.,-10.6512,.	./.:0:.,.,.
supercont1.108	1564218	4015	T	C	.	PASS	NS=49;AF=0.929,0.071	GT:DP:GL	./.:8:.,.,.	0/0:7:.,.,.	0/1:18:.,-17.3551,.	0/1:9:.,-5.57228,.	0/0:13:.,.,.	0/0:9:.,.,.	0/0:11:.,.,.	0/0:6:.,.,.	0/0:10:.,.,.	./.:7:.,.,.	0/0:10:.,.,.	./.:0:.,.,.	0/0:5:.,.,.	0/0:11:.,.,.	0/0:10:.,.,.	0/0:9:.,.,.	0/0:9:.,.,.	0/0:7:.,.,.	./.:0:.,.,.	./.:0:.,.,.	./.:0:.,.,.	./.:0:.,.,.	0/0:6:.,.,.	0/0:9:.,.,.	./.:0:.,.,.	0/0:6:.,.,.	./.:0:.,.,.	0/0:6:.,.,.	0/0:10:.,.,.	0/0:13:.,.,.	0/0:5:.,.,.	0/0:11:.,.,.	./.:0:.,.,.	0/0:7:.,.,.	0/0:5:.,.,.	0/0:5:.,.,.	0/0:7:.,.,.	0/0:8:.,.,.	0/0:5:.,.,.	0/0:5:.,.,.	0/0:5:.,.,.
supercont1.108	1573624	4016	T	G	.	PASS	NS=60;AF=0.875,0.125	GT:DP:GL	1/0:11:.,-10.8951,.	./.:0:.,.,.	1/0:10:.,-4.94602,.	1/0:8:.,-6.08633,.	0/0:7:.,.,.	0/0:17:.,.,.	0/0:6:.,.,.	0/0:8:.,.,.	0/0:8:.,.,.	1/0:13:.,-13.1063,.	0/0:5:.,.,.	0/0:8:.,.,.	0/0:8:.,.,.	0/0:17:.,.,.	0/0:14:.,.,.	0/0:16:.,.,.	0/0:10:.,.,.	0/0:12:.,.,.	./.:0:.,.,.	./.:0:.,.,.	0/0:7:.,.,.	1/0:6:.,-6.59167,.	0/0:6:.,.,.	0/0:9:.,.,.	0/0:8:.,.,.	./.:0:.,.,.	0/0:5:.,.,.	0/0:7:.,.,.	0/0:10:.,.,.	0/0:13:.,.,.	./.:0:.,.,.	0/0:9:.,.,.	./.:5:.,.,.	0/0:8:.,.,.	./.:0:.,.,.	0/0:9:.,.,.	0/0:10:.,.,.	0/0:9:.,.,.	0/0:5:.,.,.	./.:0:.,.,.	0/0:8:.,.,.
supercont1.108	1573828	4017	C	T	.	PASS	NS=61;AF=0.959,0.041	GT:DP:GL	0/0:12:.,.,.	./.:0:.,.,.	0/0:11:.,.,.	0/0:8:.,.,.	0/0:7:.,.,.	0/0:17:.,.,.	0/0:6:.,.,.	0/0:11:.,.,.	0/0:10:.,.,.	0/0:13:.,.,.	0/0:6:.,.,.	0/0:8:.,.,.	0/0:10:.,.,.	1/0:17:.,-17.5189,.	1/1:15:.,.,.	0/0:15:.,.,.	0/0:11:.,.,.	0/0:11:.,.,.	./.:0:.,.,.	./.:0:.,.,.	1/0:8:.,-6.08633,.	0/0:8:.,.,.	0/0:6:.,.,.	0/0:8:.,.,.	0/0:11:.,.,.	0/0:5:.,.,.	./.:0:.,.,.	0/0:7:.,.,.	0/0:12:.,.,.	0/0:13:.,.,.	./.:0:.,.,.	0/0:9:.,.,.	0/0:6:.,.,.	0/0:6:.,.,.	0/0:5:.,.,.	0/0:9:.,.,.	0/0:10:.,.,.	1/0:9:.,-5.57228,.	0/0:6:.,.,.	./.:0:.,.,.	0/0:8:.,.,.
supercont1.108	1573845	4017	C	T	.	PASS	NS=57;AF=0.842,0.158	GT:DP:GL	1/0:12:.,-10.6512,.	./.:0:.,.,.	1/0:11:.,-4.23339,.	1/0:8:.,-6.08633,.	0/0:7:.,.,.	0/0:17:.,.,.	0/0:6:.,.,.	0/0:11:.,.,.	0/0:10:.,.,.	1/0:13:.,-13.1063,.	0/0:6:.,.,.	0/0:8:.,.,.	0/0:10:.,.,.	1/0:17:.,-17.5189,.	1/1:15:.,.,.	0/0:15:.,.,.	0/0:11:.,.,.	0/0:11:.,.,.	./.:0:.,.,.	./.:0:.,.,.	1/0:8:.,-6.08633,.	1/0:8:.,-8.7889,.	./.:6:.,.,.	0/0:8:.,.,.	0/0:11:.,.,.	0/0:5:.,.,.	./.:0:.,.,.	0/0:7:.,.,.	0/0:12:.,.,.	0/0:13:.,.,.	./.:0:.,.,.	0/0:9:.,.,.	./.:6:.,.,.	0/0:6:.,.,.	0/0:5:.,.,.	0/0:9:.,.,.	0/0:10:.,.,.	1/0:9:.,-5.57228,.	0/0:6:.,.,.	./.:0:.,.,.	0/0:8:.,.,.
supercont1.108	1776436	4041	G	A	.	PASS	NS=59;AF=0.975,0.025	GT:DP:GL	0/0:14:.,.,.	0/0:7:.,.,.	0/0:20:.,.,.	0/0:13:.,.,.	0/0:16:.,.,.	0/0:26:.,.,.	0/0:6:.,.,.	./.:0:.,.,.	0/0:8:.,.,.	0/0:20:.,.,.	0/0:9:.,.,.	./.:0:.,.,.	0/0:12:.,.,.	0/0:8:.,.,.	0/0:14:.,.,.	0/0:8:.,.,.	0/0:19:.,.,.	0/0:10:.,.,.	./.:0:.,.,.	0/0:7:.,.,.	0/0:9:.,.,.	./.:0:.,.,.	0/0:12:.,.,.	0/0:12:.,.,.	0/0:13:.,.,.	0/0:14:.,.,.	0/0:6:.,.,.	0/0:8:.,.,.	0/0:10:.,.,.	1/0:13:.,-10.2875,.	0/0:8:.,.,.	0/0:7:.,.,.	0/0:7:.,.,.	0/0:12:.,.,.	0/0:5:.,.,.	0/0:10:.,.,.	0/0:10:.,.,.	0/0:8:.,.,.	./.:7:.,.,.	0/0:9:.,.,.	1/0:10:.,-8.38619,.
supercont1.108	1776449	4041	A	G	.	PASS	NS=52;AF=0.673,0.327	GT:DP:GL	0/0:14:.,.,.	./.:7:.,.,.	0/0:20:.,.,.	0/1:13:.,-13.1063,.	0/1:16:.,-7.42971,.	1/1:26:.,.,.	0/1:6:.,-6.44833,.	./.:0:.,.,.	0/1:8:.,-8.7889,.	0/0:20:.,.,.	1/1:9:.,.,.	./.:0:.,.,.	0/1:12:.,-12.5793,.	0/0:8:.,.,.	0/0:14:.,.,.	0/0:8:.,.,.	0/0:19:.,.,.	0/0:10:.,.,.	./.:0:.,.,.	./.:7:.,.,.	0/0:9:.,.,.	./.:0:.,.,.	0/1:12:.,-10.8951,.	0/0:12:.,.,.	0/0:13:.,.,.	0/0:14:.,.,.	0/0:6:.,.,.	./.:8:.,.,.	0/1:10:.,-10.6512,.	0/1:13:.,-10.2875,.	./.:8:.,.,.	./.:7:.,.,.	0/0:7:.,.,.	0/1:12:.,-12.1727,.	0/0:5:.,.,.	0/1:10:.,-10.8951,.	0/1:10:.,-10.2875,.	0/0:8:.,.,.	./.:7:.,.,.	0/0:9:.,.,.	0/1:10:.,-8.38619,.
supercont1.108	1776472	4041	T	A	.	PASS	NS=56;AF=0.946,0.054	GT:DP:GL	1/0:14:.,-9.82719,.	0/0:7:.,.,.	1/0:20:.,-16.7724,.	1/0:13:.,-13.1063,.	0/0:16:.,.,.	0/0:26:.,.,.	0/0:6:.,.,.	./.:0:.,.,.	0/0:8:.,.,.	1/0:20:.,-16.7724,.	0/0:9:.,.,.	./.:0:.,.,.	0/0:12:.,.,.	0/0:8:.,.,.	0/0:14:.,.,.	0/0:8:.,.,.	0/0:19:.,.,.	0/0:10:.,.,.	./.:0:.,.,.	./.:7:.,.,.	0/0:9:.,.,.	./.:0:.,.,.	0/0:12:.,.,.	0/0:12:.,.,.	0/0:13:.,.,.	0/0:14:.,.,.	0/0:6:.,.,.	0/0:8:.,.,.	0/0:10:.,.,.	0/0:13:.,.,.	0/0:8:.,.,.	0/0:7:.,.,.	./.:7:.,.,.	0/0:12:.,.,.	0/0:5:.,.,.	0/0:10:.,.,.	0/0:10:.,.,.	0/0:8:.,.,.	0/0:7:.,.,.	0/0:9:.,.,.	0/0:10:.,.,.
supercont1.108	1804811	4048	T	C	.	PASS	NS=63;AF=0.976,0.024	GT:DP:GL	0/0:25:.,.,.	./.:0:.,.,.	0/0:11:.,.,.	0/0:36:.,.,.	0/0:39:.,.,.	0/0:26:.,.,.	0/0:8:.,.,.	0/0:8:.,.,.	0/0:27:.,.,.	0/0:31:.,.,.	0/0:14:.,.,.	0/0:12:.,.,.	0/0:5:.,.,.	0/0:21:.,.,.	0/0:40:.,.,.	0/0:33:.,.,.	0/0:13:.,.,.	0/0:16:.,.,.	0/0:8:.,.,.	0/0:10:.,.,.	./.:0:.,.,.	0/0:7:.,.,.	0/0:8:.,.,.	0/0:6:.,.,.	0/0:14:.,.,.	0/0:20:.,.,.	0/0:7:.,.,.	0/0:11:.,.,.	0/0:17:.,.,.	0/0:7:.,.,.	0/0:19:.,.,.	0/0:9:.,.,.	0/0:15:.,.,.	0/0:14:.,.,.	0/1:22:.,-12.4037,.	0/0:15:.,.,.	0/0:21:.,.,.	0/0:27:.,.,.	0/0:5:.,.,.	./.:0:.,.,.	0/0:13:.,.,.
supercont1.108	1804830	4048	T	A	.	PASS	NS=63;AF=0.976,0.024	GT:DP:GL	0/0:25:.,.,.	./.:0:.,.,.	0/0:11:.,.,.	0/0:36:.,.,.	0/0:39:.,.,.	0/0:26:.,.,.	0/0:8:.,.,.	0/0:8:.,.,.	0/0:27:.,.,.	0/0:31:.,.,.	0/0:14:.,.,.	0/0:12:.,.,.	0/0:5:.,.,.	0/0:21:.,.,.	0/0:40:.,.,.	0/0:33:.,.,.	0/0:13:.,.,.	0/0:16:.,.,.	0/0:8:.,.,.	0/0:10:.,.,.	./.:0:.,.,.	0/0:7:.,.,.	0/0:8:.,.,.	0/0:6:.,.,.	0/0:14:.,.,.	0/0:20:.,.,.	0/0:7:.,.,.	0/0:11:.,.,.	0/0:17:.,.,.	0/0:7:.,.,.	0/0:19:.,.,.	0/0:9:.,.,.	0/0:15:.,.,.	0/0:14:.,.,.	0/1:22:.,-12.4037,.	0/0:15:.,.,.	0/0:21:.,.,.	0/0:27:.,.,.	0/0:5:.,.,.	./.:0:.,.,.	0/0:13:.,.,.
supercont1.108	1804882	4048	G	A	.	PASS	NS=63;AF=0.976,0.024	GT:DP:GL	0/0:25:.,.,.	./.:0:.,.,.	0/0:11:.,.,.	0/0:36:.,.,.	0/0:39:.,.,.	0/0:26:.,.,.	0/0:8:.,.,.	0/0:8:.,.,.	0/0:27:.,.,.	0/0:31:.,.,.	0/0:14:.,.,.	0/0:12:.,.,.	0/0:5:.,.,.	0/0:21:.,.,.	0/0:40:.,.,.	0/0:33:.,.,.	0/0:13:.,.,.	0/0:16:.,.,.	0/0:8:.,.,.	0/0:10:.,.,.	./.:0:.,.,.	0/0:7:.,.,.	0/0:8:.,.,.	0/0:6:.,.,.	0/0:14:.,.,.	0/0:20:.,.,.	0/0:7:.,.,.	0/0:11:.,.,.	0/0:17:.,.,.	0/0:7:.,.,.	0/0:19:.,.,.	0/0:9:.,.,.	0/0:15:.,.,.	0/0:14:.,.,.	0/1:22:.,-12.4037,.	0/0:15:.,.,.	0/0:21:.,.,.	0/0:27:.,.,.	0/0:5:.,.,.	./.:0:.,.,.	0/0:13:.,.,.
supercont1.108	1851735	4052	G	C	.	PASS	NS=50;AF=0.660,0.340	GT:DP:GL	0/1:14:.,-9.82719,.	./.:0:.,.,.	0/1:11:.,-10.8951,.	0/0:9:.,.,.	0/1:10:.,-8.38619,.	0/0:11:.,.,.	./.:6:.,.,.	0/1:6:.,-6.59167,.	0/1:16:.,-15.1299,.	0/1:19:.,-19.7224,.	0/0:6:.,.,.	./.:0:.,.,.	0/1:10:.,-10.9861,.	1/1:6:.,.,.	./.:0:.,.,.	./.:0:.,.,.	1/1:5:.,.,.	1/1:14:.,.,.	0/0:6:.,.,.	./.:0:.,.,.	1/1:7:.,.,.	0/0:5:.,.,.	0/0:6:.,.,.	1/1:9:.,.,.	0/0:9:.,.,.	./.:0:.,.,.	0/0:9:.,.,.	./.:0:.,.,.	0/0:10:.,.,.	0/0:17:.,.,.	0/1:12:.,-10.6512,.	0/1:10:.,-10.9861,.	0/0:7:.,.,.	0/1:10:.,-8.38619,.	0/1:9:.,-5.57228,.	0/1:8:.,-6.08633,.	0/0:10:.,.,.	./.:0:.,.,.	./.:0:.,.,.	./.:0:.,.,.	0/0:10:.,.,.
supercont1.108	1851771	4052	T	C	.	PASS	NS=50;AF=0.550,0.450	GT:DP:GL	0/0:14:.,.,.	./.:0:.,.,.	0/0:11:.,.,.	0/1:9:.,-8.67756,.	0/1:10:.,-8.38619,.	1/1:11:.,.,.	./.:6:.,.,.	0/1:6:.,-6.59167,.	0/1:16:.,-15.1299,.	0/0:19:.,.,.	1/1:6:.,.,.	./.:0:.,.,.	0/1:10:.,-10.9861,.	0/0:6:.,.,.	./.:0:.,.,.	./.:0:.,.,.	0/0:5:.,.,.	0/0:14:.,.,.	./.:6:.,.,.	./.:0:.,.,.	0/0:7:.,.,.	0/1:5:.,-4.19309,.	./.:6:.,.,.	0/0:9:.,.,.	1/1:9:.,.,.	./.:0:.,.,.	1/1:9:.,.,.	./.:0:.,.,.	1/1:10:.,.,.	1/1:17:.,.,.	0/1:12:.,-10.6512,.	0/1:10:.,-10.9861,.	0/1:7:.,-6.44833,.	0/1:10:.,-8.38619,.	0/1:9:.,-5.57228,.	0/1:8:.,-6.08633,.	1/1:10:.,.,.	./.:0:.,.,.	./.:0:.,.,.	./.:0:.,.,.	1/1:10:.,.,.
supercont1.108	1986343	4074	G	A	.	PASS	NS=63;AF=0.897,0.103	GT:DP:GL	0/0:11:.,.,.	./.:6:.,.,.	0/0:6:.,.,.	0/0:13:.,.,.	0/0:15:.,.,.	0/0:15:.,.,.	./.:0:.,.,.	0/0:15:.,.,.	0/0:16:.,.,.	0/0:15:.,.,.	0/0:12:.,.,.	0/0:7:.,.,.	0/0:6:.,.,.	0/0:5:.,.,.	0/0:15:.,.,.	0/1:14:.,-9.82719,.	0/1:15:.,-15.3139,.	0/1:16:.,-15.1299,.	./.:0:.,.,.	0/0:8:.,.,.	0/0:5:.,.,.	0/0:7:.,.,.	0/1:17:.,-8.01623,.	0/0:12:.,.,.	./.:0:.,.,.	0/0:6:.,.,.	0/0:10:.,.,.	0/1:6:.,-6.59167,.	0/1:14:.,-12.8967,.	0/0:14:.,.,.	0/0:15:.,.,.	0/0:11:.,.,.	0/0:7:.,.,.	0/0:10:.,.,.	0/0:5:.,.,.	0/0:20:.,.,.	0/1:14:.,-9.82719,.	./.:7:.,.,.	0/0:6:.,.,.	0/0:10:.,.,.	0/0:7:.,.,.
supercont1.108	1986357	4074	T	G	.	PASS	NS=60;AF=0.675,0.325	GT:DP:GL	0/1:11:.,-10.8951,.	./.:6:.,.,.	0/1:6:.,-6.59167,.	0/1:13:.,-6.81536,.	0/0:15:.,.,.	0/0:15:.,.,.	./.:0:.,.,.	0/0:15:.,.,.	0/0:16:.,.,.	0/1:15:.,-15.3139,.	0/0:12:.,.,.	0/0:7:.,.,.	0/0:6:.,.,.	0/1:5:.,-4.19309,.	1/1:15:.,.,.	0/1:14:.,-9.82719,.	0/1:15:.,-15.3139,.	0/1:16:.,-15.1299,.	./.:0:.,.,.	0/1:8:.,-6.08633,.	0/1:5:.,-4.19309,.	./.:7:.,.,.	0/1:17:.,-8.01623,.	0/0:12:.,.,.	./.:0:.,.,.	0/0:6:.,.,.	1/1:10:.,.,.	0/1:6:.,-6.59167,.	0/1:14:.,-12.8967,.	0/0:14:.,.,.	0/0:15:.,.,.	0/0:11:.,.,.	./.:7:.,.,.	0/0:10:.,.,.	0/1:5:.,-4.19309,.	0/0:20:.,.,.	0/1:14:.,-9.82719,.	1/1:7:.,.,.	0/0:6:.,.,.	0/0:10:.,.,.	0/0:7:.,.,.
supercont1.108	2043447	4078	G	A	.	PASS	NS=54;AF=0.954,0.046	GT:DP:GL	0/0:19:.,.,.	0/0:6:.,.,.	0/0:12:.,.,.	0/0:15:.,.,.	0/0:13:.,.,.	0/0:18:.,.,.	0/0:18:.,.,.	./.:0:.,.,.	0/0:16:.,.,.	0/0:12:.,.,.	0/0:13:.,.,.	0/0:14:.,.,.	0/0:7:.,.,.	0/0:20:.,.,.	0/0:14:.,.,.	0/0:16:.,.,.	0/0:10:.,.,.	0/0:9:.,.,.	./.:0:.,.,.	./.:0:.,.,.	0/0:6:.,.,.	./.:8:.,.,.	./.:7:.,.,.	./.:0:.,.,.	0/0:12:.,.,.	0/0:5:.,.,.	0/0:5:.,.,.	./.:0:.,.,.	0/0:8:.,.,.	0/0:11:.,.,.	0/0:18:.,.,.	./.:7:.,.,.	0/1:9:.,-5.57228,.	./.:12:.,.,.	./.:0:.,.,.	0/0:6:.,.,.	0/0:11:.,.,.	0/0:5:.,.,.	0/1:9:.,-8.67756,.	0/0:8:.,.,.	0/1:5:.,-4.19309,.
supercont1.108	2265012	4091	A	G	.	PASS	NS=63;AF=0.976,0.024	GT:DP:GL	0/0:10:.,.,.	0/0:6:.,.,.	0/0:8:.,.,.	0/0:17:.,.,.	0/0:7:.,.,.	0/0:15:.,.,.	./.:7:.,.,.	0/0:8:.,.,.	0/0:11:.,.,.	0/0:12:.,.,.	0/0:12:.,.,.	0/0:5:.,.,.	0/0:13:.,.,.	0/0:13:.,.,.	0/0:11:.,.,.	0/0:10:.,.,.	0/0:10:.,.,.	0/0:17:.,.,.	0/0:5:.,.,.	./.:0:.,.,.	0/0:9:.,.,.	0/0:5:.,.,.	0/0:11:.,.,.	0/0:10:.,.,.	1/1:10:.,.,.	0/0:11:.,.,.	0/0:12:.,.,.	0/0:10:.,.,.	0/0:15:.,.,.	0/0:12:.,.,.	./.:0:.,.,.	0/0:6:.,.,.	0/0:9:.,.,.	0/0:7:.,.,.	0/0:6:.,.,.	0/0:5:.,.,.	0/0:13:.,.,.	0/0:7:.,.,.	0/0:6:.,.,.	0/0:12:.,.,.	0/0:8:.,.,.
supercont1.108	2273084	4092	A	G	.	PASS	NS=56;AF=0.929,0.071	GT:DP:GL	0/0:5:.,.,.	0/0:8:.,.,.	0/0:7:.,.,.	./.:5:.,.,.	0/0:8:.,.,.	0/0:15:.,.,.	0/0:6:.,.,.	0/0:15:.,.,.	0/0:16:.,.,.	0/0:10:.,.,.	0/0:7:.,.,.	0/0:8:.,.,.	0/0:19:.,.,.	0/0:5:.,.,.	./.:0:.,.,.	0/0:17:.,.,.	0/0:11:.,.,.	0/0:9:.,.,.	./.:0:.,.,.	./.:0:.,.,.	0/0:5:.,.,.	./.:0:.,.,.	0/0:12:.,.,.	0/0:8:.,.,.	0/0:10:.,.,.	0/0:8:.,.,.	./.:0:.,.,.	./.:0:.,.,.	0/0:9:.,.,.	0/0:12:.,.,.	0/0:7:.,.,.	0/0:10:.,.,.	./.:0:.,.,.	0/0:14:.,.,.	0/1:9:.,-5.57228,.	0/0:19:.,.,.	0/0:14:.,.,.	0/0:5:.,.,.	0/0:9:.,.,.	./.:6:.,.,.	0/0:16:.,.,.
supercont1.108	2276426	4097	G	A	.	PASS	NS=58;AF=0.879,0.121	GT:DP:GL	0/1:12:.,-10.6512,.	0/0:6:.,.,.	./.:17:.,.,.	0/1:18:.,-11.1446,.	0/0:15:.,.,.	0/0:14:.,.,.	0/0:8:.,.,.	0/0:20:.,.,.	0/0:19:.,.,.	0/1:21:.,-19.345,.	0/0:8:.,.,.	./.:0:.,.,.	0/0:10:.,.,.	0/0:17:.,.,.	0/0:17:.,.,.	0/0:9:.,.,.	0/0:15:.,.,.	0/0:17:.,.,.	./.:0:.,.,.	0/1:7:.,-6.44833,.	0/0:17:.,.,.	0/1:9:.,-8.67756,.	0/0:14:.,.,.	0/0:17:.,.,.	./.:0:.,.,.	0/0:13:.,.,.	0/0:5:.,.,.	0/0:7:.,.,.	0/0:14:.,.,.	0/0:14:.,.,.	0/0:9:.,.,.	0/0:16:.,.,.	0/1:11:.,-10.8951,.	0/0:9:.,.,.	0/0:14:.,.,.	0/0:15:.,.,.	0/0:16:.,.,.	0/0:8:.,.,.	0/0:8:.,.,.	0/0:6:.,.,.	0/0:5:.,.,.
supercont1.1080	67424	3763	G	A	.	PASS	NS=62;AF=0.984,0.016	GT:DP:GL	0/0:19:.,.,.	0/0:10:.,.,.	0/0:27:.,.,.	0/0:15:.,.,.	0/0:14:.,.,.	0/0:14:.,.,.	./.:0:.,.,.	0/0:15:.,.,.	0/0:21:.,.,.	0/0:38:.,.,.	0/0:19:.,.,.	0/0:15:.,.,.	0/0:14:.,.,.	0/0:16:.,.,.	0/0:17:.,.,.	0/0:19:.,.,.	0/0:22:.,.,.	0/0:6:.,.,.	./.:0:.,.,.	0/0:19:.,.,.	0/0:5:.,.,.	0/0:7:.,.,.	./.:0:.,.,.	0/0:11:.,.,.	0/0:6:.,.,.	0/0:7:.,.,.	0/0:11:.,.,.	0/0:10:.,.,.	0/0:10:.,.,.	1/1:5:.,.,.	0/0:10:.,.,.	0/0:13:.,.,.	0/0:7:.,.,.	0/0:19:.,.,.	0/0:11:.,.,.	0/0:16:.,.,.	0/0:10:.,.,.	0/0:19:.,.,.	./.:0:.,.,.	./.:0:.,.,.	0/0:12:.,.,.
supercont1.1082	2562	3778	G	A	.	PASS	NS=56;AF=0.982,0.018	GT:DP:GL	0/0:7:.,.,.	0/0:5:.,.,.	0/0:6:.,.,.	0/0:6:.,.,.	0/0:6:.,.,.	0/0:13:.,.,.	./.:0:.,.,.	0/0:10:.,.,.	0/0:7:.,.,.	0/0:13:.,.,.	0/0:7:.,.,.	0/0:6:.,.,.	0/0:9:.,.,.	0/0:13:.,.,.	0/0:6:.,.,.	0/0:12:.,.,.	0/0:11:.,.,.	0/0:14:.,.,.	0/0:6:.,.,.	0/0:11:.,.,.	0/0:7:.,.,.	0/0:12:.,.,.	./.:0:.,.,.	0/0:5:.,.,.	0/0:7:.,.,.	0/0:8:.,.,.	0/0:15:.,.,.	0/0:5:.,.,.	./.:0:.,.,.	0/0:21:.,.,.	0/0:11:.,.,.	0/0:16:.,.,.	0/0:11:.,.,.	0/0:9:.,.,.	0/0:9:.,.,.	0/0:5:.,.,.	0/0:16:.,.,.	0/0:7:.,.,.	./.:0:.,.,.	0/0:10:.,.,.	0/0:14:.,.,.
supercont1.1082	40367	3783	G	A	.	PASS	NS=54;AF=0.787,0.213	GT:DP:GL	0/0:12:.,.,.	./.:0:.,.,.	0/0:9:.,.,.	0/0:15:.,.,.	0/0:11:.,.,.	0/0:17:.,.,.	./.:7:.,.,.	1/1:12:.,.,.	0/0:12:.,.,.	0/0:17:.,.,.	0/0:7:.,.,.	0/0:8:.,.,.	0/1:12:.,-13.1833,.	./.:5:.,.,.	1/1:7:.,.,.	0/1:13:.,-6.81536,.	0/1:12:.,-13.1833,.	./.:12:.,.,.	./.:0:.,.,.	0/1:8:.,-8.7889,.	0/0:5:.,.,.	./.:0:.,.,.	0/0:13:.,.,.	0/0:6:.,.,.	0/0:14:.,.,.	./.:0:.,.,.	0/0:11:.,.,.	./.:0:.,.,.	./.:0:.,.,.	0/0:20:.,.,.	0/1:10:.,-4.94602,.	0/0:6:.,.,.	0/0:10:.,.,.	0/0:6:.,.,.	0/0:5:.,.,.	0/0:8:.,.,.	0/1:8:.,-6.08633,.	0/0:14:.,.,.	0/0:5:.,.,.	1/1:7:.,.,.	0/1:16:.,-12.1727,.
supercont1.1083	53278	3805	A	G	.	PASS	NS=52;AF=0.952,0.048	GT:DP:GL	0/0:10:.,.,.	./.:0:.,.,.	0/0:5:.,.,.	0/0:8:.,.,.	0/0:11:.,.,.	0/0:18:.,.,.	./.:0:.,.,.	0/0:5:.,.,.	0/0:6:.,.,.	0/0:8:.,.,.	0/0:10:.,.,.	./.:0:.,.,.	0/0:8:.,.,.	0/0:11:.,.,.	0/0:12:.,.,.	0/0:6:.,.,.	0/0:5:.,.,.	0/0:10:.,.,.	./.:0:.,.,.	./.:6:.,.,.	0/0:7:.,.,.	./.:0:.,.,.	./.:0:.,.,.	0/0:7:.,.,.	1/0:9:.,-8.67756,.	0/0:9:.,.,.	0/0:15:.,.,.	0/0:5:.,.,.	./.:0:.,.,.	0/0:6:.,.,.	0/0:8:.,.,.	./.:0:.,.,.	0/0:9:.,.,.	0/0:21:.,.,.	./.:6:.,.,.	0/0:13:.,.,.	0/0:12:.,.,.	0/0:9:.,.,.	0/0:7:.,.,.	0/0:5:.,.,.	1/0:10:.,-4.94602,.
supercont1.1083	53285	3805	G	T	.	PASS	NS=52;AF=0.952,0.048	GT:DP:GL	0/0:10:.,.,.	./.:0:.,.,.	0/0:5:.,.,.	0/0:8:.,.,.	0/0:11:.,.,.	0/0:18:.,.,.	./.:0:.,.,.	0/0:5:.,.,.	0/0:6:.,.,.	0/0:8:.,.,.	0/0:10:.,.,.	./.:0:.,.,.	0/0:8:.,.,.	0/0:11:.,.,.	0/0:12:.,.,.	0/0:6:.,.,.	0/0:5:.,.,.	0/0:10:.,.,.	./.:0:.,.,.	./.:6:.,.,.	0/0:7:.,.,.	./.:0:.,.,.	./.:0:.,.,.	0/0:7:.,.,.	1/0:9:.,-8.67756,.	0/0:9:.,.,.	0/0:15:.,.,.	0/0:5:.,.,.	./.:0:.,.,.	0/0:6:.,.,.	0/0:8:.,.,.	./.:0:.,.,.	0/0:9:.,.,.	0/0:21:.,.,.	./.:6:.,.,.	0/0:13:.,.,.	0/0:12:.,.,.	0/0:9:.,.,.	0/0:7:.,.,.	0/0:5:.,.,.	1/0:10:.,-4.94602,.
supercont1.1083	53314	3805	A	T	.	PASS	NS=54;AF=0.991,0.009	GT:DP:GL	0/0:10:.,.,.	./.:0:.,.,.	0/0:5:.,.,.	0/0:8:.,.,.	0/0:11:.,.,.	0/0:18:.,.,.	./.:0:.,.,.	0/0:5:.,.,.	0/0:6:.,.,.	0/0:8:.,.,.	0/0:10:.,.,.	./.:0:.,.,.	0/0:8:.,.,.	0/0:11:.,.,.	0/0:12:.,.,.	0/0:6:.,.,.	0/0:5:.,.,.	0/0:10:.,.,.	./.:0:.,.,.	0/0:6:.,.,.	0/0:7:.,.,.	./.:0:.,.,.	./.:0:.,.,.	0/0:7:.,.,.	0/0:9:.,.,.	0/0:9:.,.,.	0/0:15:.,.,.	0/0:5:.,.,.	./.:0:.,.,.	0/0:6:.,.,.	0/0:8:.,.,.	./.:0:.,.,.	0/0:9:.,.,.	0/0:21:.,.,.	0/0:6:.,.,.	0/0:13:.,.,.	0/0:12:.,.,.	0/0:9:.,.,.	0/0:7:.,.,.	1/0:5:.,-4.19309,.	0/0:10:.,.,.
supercont1.1083	105974	3792	G	A	.	PASS	NS=46;AF=0.750,0.250	GT:DP:GL	0/0:8:.,.,.	0/0:11:.,.,.	0/0:11:.,.,.	0/0:7:.,.,.	0/0:5:.,.,.	0/0:11:.,.,.	./.:0:.,.,.	./.:0:.,.,.	./.:0:.,.,.	0/0:8:.,.,.	0/0:8:.,.,.	./.:0:.,.,.	0/0:10:.,.,.	0/0:8:.,.,.	./.:0:.,.,.	0/0:16:.,.,.	0/0:12:.,.,.	0/1:13:.,-13.1063,.	./.:6:.,.,.	0/1:15:.,-12.5793,.	0/1:16:.,-4.60291,.	0/1:8:.,-8.7889,.	./.:9:.,.,.	0/0:6:.,.,.	0/0:5:.,.,.	0/0:7:.,.,.	0/1:22:.,-21.7902,.	./.:0:.,.,.	0/0:10:.,.,.	./.:0:.,.,.	0/0:16:.,.,.	0/0:8:.,.,.	0/0:6:.,.,.	0/1:27:.,-4.35753,.	./.:0:.,.,.	0/1:17:.,-14.8484,.	0/1:15:.,-5.39194,.	0/1:25:.,-10.3709,.	./.:6:.,.,.	0/1:21:.,-16.3758,.	0/1:22:.,-15.9205,.
supercont1.1083	106019	3792	C	A	.	PASS	NS=46;AF=0.750,0.250	GT:DP:GL	0/0:8:.,.,.	0/0:11:.,.,.	0/0:11:.,.,.	0/0:7:.,.,.	0/0:5:.,.,.	0/0:11:.,.,.	./.:0:.,.,.	./.:0:.,.,.	./.:0:.,.,.	0/0:8:.,.,.	0/0:8:.,.,.	./.:0:.,.,.	0/0:10:.,.,.	0/0:8:.,.,.	./.:0:.,.,.	0/0:16:.,.,.	0/0:12:.,.,.	0/1:13:.,-13.1063,.	./.:6:.,.,.	0/1:15:.,-12.5793,.	0/1:16:.,-4.60291,.	0/1:8:.,-8.7889,.	./.:9:.,.,.	0/0:6:.,.,.	0/0:5:.,.,.	0/0:7:.,.,.	0/1:22:.,-21.7902,.	./.:0:.,.,.	0/0:10:.,.,.	./.:0:.,.,.	0/0:16:.,.,.	0/0:8:.,.,.	0/0:6:.,.,.	0/1:27:.,-4.35753,.	./.:0:.,.,.	0/1:17:.,-14.8484,.	0/1:15:.,-5.39194,.	0/1:25:.,-10.3709,.	./.:6:.,.,.	0/1:21:.,-16.3758,.	0/1:22:.,-15.9205,.
supercont1.1083	115882	3793	T	C	.	PASS	NS=51;AF=0.951,0.049	GT:DP:GL	1/0:6:.,-6.59167,.	0/0:8:.,.,.	./.:14:.,.,.	1/0:11:.,-4.23339,.	./.:10:.,.,.	0/0:11:.,.,.	0/0:8:.,.,.	0/0:6:.,.,.	0/0:9:.,.,.	0/0:15:.,.,.	0/0:6:.,.,.	./.:0:.,.,.	0/0:7:.,.,.	./.:0:.,.,.	0/0:7:.,.,.	0/0:8:.,.,.	0/0:11:.,.,.	0/0:8:.,.,.	./.:0:.,.,.	0/0:10:.,.,.	0/0:7:.,.,.	./.:0:.,.,.	0/0:7:.,.,.	./.:0:.,.,.	./.:0:.,.,.	0/0:5:.,.,.	./.:0:.,.,.	./.:0:.,.,.	0/0:7:.,.,.	./.:5:.,.,.	0/0:6:.,.,.	0/0:5:.,.,.	0/0:7:.,.,.	0/0:20:.,.,.	1/0:5:.,-4.19309,.	./.:0:.,.,.	0/0:6:.,.,.	0/0:12:.,.,.	./.:0:.,.,.	./.:7:.,.,.	0/0:5:.,.,.
supercont1.1083	131379	3795	T	C	.	PASS	NS=55;AF=0.564,0.436	GT:DP:GL	1/1:17:.,.,.	1/0:8:.,-6.08633,.	1/0:12:.,-13.1833,.	0/0:10:.,.,.	./.:0:.,.,.	1/0:12:.,-13.1833,.	./.:0:.,.,.	./.:0:.,.,.	./.:0:.,.,.	1/1:5:.,.,.	./.:9:.,.,.	0/0:9:.,.,.	0/0:14:.,.,.	0/0:17:.,.,.	0/0:10:.,.,.	0/0:11:.,.,.	0/0:14:.,.,.	1/0:12:.,-10.6512,.	./.:5:.,.,.	1/0:5:.,-4.19309,.	1/0:11:.,-4.23339,.	0/0:7:.,.,.	./.:0:.,.,.	0/0:13:.,.,.	1/1:10:.,.,.	1/1:5:.,.,.	1/0:15:.,-5.39194,.	1/1:5:.,.,.	1/1:6:.,.,.	./.:0:.,.,.	1/0:17:.,-14.8484,.	1/1:5:.,.,.	1/0:11:.,-4.23339,.	1/0:17:.,-11.6908,.	1/0:9:.,-8.67756,.	1/0:12:.,-7.42971,.	1/0:15:.,-15.3139,.	0/0:16:.,.,.	0/0:8:.,.,.	0/0:8:.,.,.	1/0:18:.,-17.3551,.
supercont1.1083	131422	3795	T	A	.	PASS	NS=55;AF=0.573,0.427	GT:DP:GL	1/1:17:.,.,.	1/0:8:.,-6.08633,.	1/0:12:.,-13.1833,.	0/0:10:.,.,.	./.:0:.,.,.	1/0:12:.,-13.1833,.	./.:0:.,.,.	./.:0:.,.,.	./.:0:.,.,.	1/1:5:.,.,.	./.:9:.,.,.	0/0:9:.,.,.	0/0:14:.,.,.	0/0:17:.,.,.	0/0:10:.,.,.	0/0:11:.,.,.	0/0:14:.,.,.	1/0:12:.,-10.6512,.	./.:5:.,.,.	1/0:5:.,-4.19309,.	1/0:11:.,-4.23339,.	0/0:7:.,.,.	./.:0:.,.,.	0/0:13:.,.,.	1/1:10:.,.,.	1/1:5:.,.,.	1/0:15:.,-5.39194,.	1/1:5:.,.,.	1/1:6:.,.,.	./.:0:.,.,.	1/0:17:.,-14.8484,.	1/1:5:.,.,.	1/0:11:.,-4.23339,.	1/0:17:.,-11.6908,.	0/0:9:.,.,.	1/0:12:.,-7.42971,.	1/0:15:.,-15.3139,.	0/0:16:.,.,.	0/0:8:.,.,.	0/0:8:.,.,.	1/0:18:.,-17.3551,.
supercont1.1084	204363	3830	A	T	.	PASS	NS=60;AF=0.742,0.258	GT:DP:GL	0/1:19:.,-17.1021,.	0/0:10:.,.,.	0/0:17:.,.,.	0/0:7:.,.,.	0/0:19:.,.,.	0/0:12:.,.,.	./.:0:.,.,.	0/1:9:.,-5.57228,.	0/1:19:.,-19.7224,.	0/1:17:.,-17.5189,.	0/0:19:.,.,.	0/0:8:.,.,.	0/0:13:.,.,.	./.:9:.,.,.	1/1:17:.,.,.	0/0:11:.,.,.	0/0:13:.,.,.	0/0:12:.,.,.	0/0:5:.,.,.	./.:0:.,.,.	0/1:15:.,-12.5793,.	0/0:12:.,.,.	0/0:11:.,.,.	0/1:15:.,-12.5793,.	0/0:11:.,.,.	./.:0:.,.,.	0/0:23:.,.,.	./.:0:.,.,.	1/1:7:.,.,.	0/0:19:.,.,.	0/1:13:.,-13.1063,.	0/0:20:.,.,.	0/0:11:.,.,.	0/0:21:.,.,.	0/1:5:.,-4.19309,.	./.:0:.,.,.	0/1:9:.,-8.67756,.	0/0:9:.,.,.	0/0:10:.,.,.	0/0:11:.,.,.	0/1:18:.,-14.4842,.
supercont1.1084	204397	3830	G	A	.	PASS	NS=61;AF=0.975,0.025	GT:DP:GL	0/0:19:.,.,.	0/0:10:.,.,.	0/0:17:.,.,.	0/0:7:.,.,.	0/0:19:.,.,.	0/0:12:.,.,.	./.:0:.,.,.	1/0:9:.,-5.57228,.	0/0:19:.,.,.	0/0:17:.,.,.	0/0:19:.,.,.	0/0:8:.,.,.	0/0:13:.,.,.	0/0:9:.,.,.	0/0:17:.,.,.	0/0:11:.,.,.	0/0:13:.,.,.	0/0:12:.,.,.	0/0:5:.,.,.	./.:0:.,.,.	0/0:15:.,.,.	0/0:12:.,.,.	0/0:11:.,.,.	0/0:15:.,.,.	0/0:11:.,.,.	./.:0:.,.,.	0/0:23:.,.,.	./.:0:.,.,.	0/0:7:.,.,.	0/0:19:.,.,.	0/0:13:.,.,.	0/0:20:.,.,.	0/0:11:.,.,.	0/0:21:.,.,.	0/0:5:.,.,.	./.:0:.,.,.	0/0:9:.,.,.	0/0:9:.,.,.	0/0:10:.,.,.	0/0:11:.,.,.	0/0:18:.,.,.
supercont1.1084	245171	3844	C	T	.	PASS	NS=53;AF=0.604,0.396	GT:DP:GL	0/0:13:.,.,.	1/1:6:.,.,.	1/1:10:.,.,.	1/1:8:.,.,.	0/1:13:.,-13.1063,.	0/0:5:.,.,.	0/0:5:.,.,.	0/1:7:.,-6.44833,.	0/1:9:.,-8.67756,.	0/1:12:.,-13.1833,.	0/1:15:.,-15.3139,.	./.:0:.,.,.	0/0:10:.,.,.	0/0:6:.,.,.	0/0:12:.,.,.	1/1:11:.,.,.	1/1:19:.,.,.	0/1:11:.,-7.96026,.	./.:0:.,.,.	1/1:12:.,.,.	0/0:11:.,.,.	0/0:11:.,.,.	./.:6:.,.,.	0/1:8:.,-6.08633,.	1/1:17:.,.,.	./.:0:.,.,.	0/0:7:.,.,.	0/0:8:.,.,.	0/1:8:.,-6.08633,.	0/1:13:.,-6.81536,.	0/0:5:.,.,.	1/1:8:.,.,.	0/0:10:.,.,.	0/1:10:.,-4.94602,.	./.:6:.,.,.	0/0:10:.,.,.	0/0:12:.,.,.	1/1:8:.,.,.	./.:5:.,.,.	0/0:6:.,.,.	./.:9:.,.,.
supercont1.1085	8580	3898	C	A	.	PASS	NS=61;AF=0.959,0.041	GT:DP:GL	0/0:13:.,.,.	0/0:6:.,.,.	0/0:13:.,.,.	./.:0:.,.,.	./.:0:.,.,.	0/0:8:.,.,.	0/0:13:.,.,.	0/0:16:.,.,.	0/0:14:.,.,.	0/0:19:.,.,.	0/0:9:.,.,.	0/0:5:.,.,.	0/0:11:.,.,.	0/0:11:.,.,.	0/0:11:.,.,.	0/0:12:.,.,.	0/0:20:.,.,.	0/0:6:.,.,.	0/0:7:.,.,.	0/0:10:.,.,.	1/0:13:.,-10.2875,.	0/0:10:.,.,.	0/0:12:.,.,.	./.:0:.,.,.	0/0:11:.,.,.	1/1:14:.,.,.	0/0:14:.,.,.	0/0:5:.,.,.	0/0:15:.,.,.	./.:0:.,.,.	0/0:15:.,.,.	0/0:9:.,.,.	0/0:8:.,.,.	0/0:16:.,.,.	./.:0:.,.,.	0/0:8:.,.,.	1/0:16:.,-15.1299,.	0/0:15:.,.,.	0/0:5:.,.,.	0/0:18:.,.,.	0/0:11:.,.,.
supercont1.1085	8728	3900	G	A	.	PASS	NS=59;AF=0.958,0.042	GT:DP:GL	0/0:14:.,.,.	0/0:6:.,.,.	0/0:13:.,.,.	./.:0:.,.,.	./.:0:.,.,.	0/0:7:.,.,.	0/0:13:.,.,.	0/0:17:.,.,.	0/0:15:.,.,.	0/0:19:.,.,.	0/0:7:.,.,.	0/0:5:.,.,.	0/0:12:.,.,.	0/0:10:.,.,.	0/0:12:.,.,.	0/0:13:.,.,.	0/0:21:.,.,.	0/0:7:.,.,.	0/0:7:.,.,.	0/0:9:.,.,.	0/1:16:.,-10.2875,.	0/0:10:.,.,.	0/0:11:.,.,.	./.:0:.,.,.	0/0:12:.,.,.	1/1:13:.,.,.	0/0:13:.,.,.	0/0:5:.,.,.	0/0:16:.,.,.	0/0:5:.,.,.	0/0:18:.,.,.	0/0:11:.,.,.	0/0:6:.,.,.	0/0:14:.,.,.	./.:0:.,.,.	0/0:9:.,.,.	0/1:14:.,-15.3806,.	0/0:15:.,.,.	0/0:5:.,.,.	0/0:18:.,.,.	0/0:9:.,.,.
supercont1.1085	8734	3900	A	G	.	PASS	NS=60;AF=0.992,0.008	GT:DP:GL	0/0:14:.,.,.	0/0:6:.,.,.	0/0:13:.,.,.	./.:0:.,.,.	./.:0:.,.,.	0/0:7:.,.,.	0/0:13:.,.,.	0/0:17:.,.,.	0/0:15:.,.,.	0/0:19:.,.,.	0/0:7:.,.,.	0/0:5:.,.,.	0/0:12:.,.,.	0/0:10:.,.,.	0/0:12:.,.,.	0/0:13:.,.,.	0/0:21:.,.,.	0/0:7:.,.,.	0/0:7:.,.,.	0/0:9:.,.,.	0/0:16:.,.,.	0/0:10:.,.,.	0/0:11:.,.,.	./.:0:.,.,.	0/0:12:.,.,.	0/0:13:.,.,.	0/0:13:.,.,.	0/0:5:.,.,.	0/0:16:.,.,.	0/0:5:.,.,.	0/0:18:.,.,.	0/0:11:.,.,.	0/0:6:.,.,.	0/0:14:.,.,.	./.:0:.,.,.	0/0:9:.,.,.	0/0:14:.,.,.	0/0:15:.,.,.	0/0:5:.,.,.	0/0:18:.,.,.	0/0:9:.,.,.
supercont1.1085	219454	3886	A	C	.	PASS	NS=59;AF=0.992,0.008	GT:DP:GL	0/0:14:.,.,.	0/0:5:.,.,.	0/0:8:.,.,.	0/0:10:.,.,.	0/0:9:.,.,.	0/0:9:.,.,.	0/0:5:.,.,.	0/0:10:.,.,.	0/0:8:.,.,.	0/0:17:.,.,.	0/0:5:.,.,.	0/0:6:.,.,.	0/0:8:.,.,.	0/0:14:.,.,.	0/0:12:.,.,.	0/0:13:.,.,.	0/0:12:.,.,.	0/0:17:.,.,.	./.:0:.,.,.	./.:0:.,.,.	0/0:12:.,.,.	0/0:10:.,.,.	0/0:12:.,.,.	0/0:6:.,.,.	0/0:8:.,.,.	0/0:10:.,.,.	0/0:14:.,.,.	0/0:5:.,.,.	0/0:7:.,.,.	0/0:12:.,.,.	0/0:12:.,.,.	0/0:13:.,.,.	0/0:14:.,.,.	0/0:12:.,.,.	0/0:6:.,.,.	0/0:12:.,.,.	0/0:17:.,.,.	0/0:12:.,.,.	0/0:11:.,.,.	0/0:13:.,.,.	0/0:5:.,.,.
supercont1.1085	219496	3886	T	C	.	PASS	NS=60;AF=0.992,0.008	GT:DP:GL	0/0:14:.,.,.	0/0:5:.,.,.	0/0:8:.,.,.	0/0:10:.,.,.	0/0:9:.,.,.	0/0:9:.,.,.	0/0:5:.,.,.	0/0:10:.,.,.	0/0:8:.,.,.	0/0:17:.,.,.	0/0:5:.,.,.	0/0:6:.,.,.	0/0:8:.,.,.	0/0:14:.,.,.	0/0:12:.,.,.	0/0:13:.,.,.	0/0:12:.,.,.	0/0:17:.,.,.	./.:0:.,.,.	./.:0:.,.,.	0/0:12:.,.,.	0/0:10:.,.,.	0/0:12:.,.,.	0/0:6:.,.,.	0/0:8:.,.,.	0/0:10:.,.,.	1/0:14:.,-12.8967,.	0/0:5:.,.,.	0/0:7:.,.,.	0/0:12:.,.,.	0/0:12:.,.,.	0/0:13:.,.,.	0/0:14:.,.,.	0/0:12:.,.,.	0/0:6:.,.,.	0/0:12:.,.,.	0/0:17:.,.,.	0/0:12:.,.,.	0/0:11:.,.,.	0/0:13:.,.,.	0/0:5:.,.,.
supercont1.1085	219497	3886	A	T	.	PASS	NS=55;AF=0.545,0.455	GT:DP:GL	0/0:14:.,.,.	1/1:5:.,.,.	0/0:8:.,.,.	0/1:10:.,-10.9861,.	0/1:9:.,-8.67756,.	0/1:9:.,-5.57228,.	0/0:5:.,.,.	0/0:10:.,.,.	./.:8:.,.,.	1/1:17:.,.,.	0/1:5:.,-4.19309,.	./.:6:.,.,.	0/0:8:.,.,.	0/0:14:.,.,.	0/0:12:.,.,.	0/0:13:.,.,.	0/0:12:.,.,.	0/1:17:.,-17.5189,.	./.:0:.,.,.	./.:0:.,.,.	./.:12:.,.,.	0/0:10:.,.,.	1/1:12:.,.,.	1/1:6:.,.,.	1/1:8:.,.,.	0/0:10:.,.,.	0/0:14:.,.,.	./.:5:.,.,.	./.:7:.,.,.	0/1:12:.,-13.1833,.	0/0:12:.,.,.	0/1:13:.,-13.1063,.	1/1:14:.,.,.	1/1:12:.,.,.	1/1:6:.,.,.	1/1:12:.,.,.	0/0:17:.,.,.	1/1:12:.,.,.	0/1:11:.,-10.8951,.	0/0:13:.,.,.	0/1:5:.,-4.19309,.
supercont1.1085	219498	3886	T	C	.	PASS	NS=55;AF=0.545,0.455	GT:DP:GL	0/0:14:.,.,.	1/1:5:.,.,.	0/0:8:.,.,.	1/0:10:.,-10.9861,.	1/0:9:.,-8.67756,.	1/0:9:.,-5.57228,.	0/0:5:.,.,.	0/0:10:.,.,.	./.:8:.,.,.	1/1:17:.,.,.	1/0:5:.,-4.19309,.	./.:6:.,.,.	0/0:8:.,.,.	0/0:14:.,.,.	0/0:12:.,.,.	0/0:13:.,.,.	0/0:12:.,.,.	1/0:17:.,-17.5189,.	./.:0:.,.,.	./.:0:.,.,.	./.:12:.,.,.	0/0:10:.,.,.	1/1:12:.,.,.	1/1:6:.,.,.	1/1:8:.,.,.	0/0:10:.,.,.	0/0:14:.,.,.	./.:5:.,.,.	./.:7:.,.,.	1/0:12:.,-13.1833,.	0/0:12:.,.,.	1/0:13:.,-13.1063,.	1/1:14:.,.,.	1/1:12:.,.,.	1/1:6:.,.,.	1/1:12:.,.,.	0/0:17:.,.,.	1/1:12:.,.,.	1/0:11:.,-10.8951,.	0/0:13:.,.,.	1/0:5:.,-4.19309,.
supercont1.1085	225331	3891	A	T	.	PASS	NS=59;AF=0.966,0.034	GT:DP:GL	0/0:9:.,.,.	0/0:5:.,.,.	0/0:14:.,.,.	0/0:8:.,.,.	./.:0:.,.,.	0/0:10:.,.,.	./.:0:.,.,.	0/0:11:.,.,.	0/0:12:.,.,.	0/0:17:.,.,.	0/0:9:.,.,.	./.:0:.,.,.	0/0:9:.,.,.	0/0:11:.,.,.	0/0:14:.,.,.	0/0:12:.,.,.	0/0:5:.,.,.	0/0:12:.,.,.	./.:0:.,.,.	0/0:8:.,.,.	0/0:14:.,.,.	./.:0:.,.,.	0/0:11:.,.,.	0/0:5:.,.,.	0/0:10:.,.,.	0/0:6:.,.,.	0/0:8:.,.,.	0/0:11:.,.,.	0/0:9:.,.,.	0/0:14:.,.,.	0/0:8:.,.,.	0/0:10:.,.,.	0/0:12:.,.,.	0/0:12:.,.,.	0/0:9:.,.,.	0/0:10:.,.,.	0/0:9:.,.,.	0/0:12:.,.,.	0/0:5:.,.,.	0/0:10:.,.,.	0/0:12:.,.,.
supercont1.1085	225601	3892	C	A	.	PASS	NS=58;AF=0.983,0.017	GT:DP:GL	0/0:9:.,.,.	0/0:5:.,.,.	0/0:14:.,.,.	0/0:8:.,.,.	./.:0:.,.,.	0/0:10:.,.,.	./.:0:.,.,.	0/0:11:.,.,.	0/0:12:.,.,.	0/0:17:.,.,.	0/0:9:.,.,.	./.:0:.,.,.	0/0:9:.,.,.	0/0:11:.,.,.	0/0:14:.,.,.	0/0:12:.,.,.	0/0:5:.,.,.	0/0:11:.,.,.	./.:0:.,.,.	0/0:8:.,.,.	0/0:14:.,.,.	./.:0:.,.,.	0/0:8:.,.,.	0/0:5:.,.,.	0/0:10:.,.,.	0/0:6:.,.,.	0/1:7:.,-6.44833,.	0/0:11:.,.,.	0/0:8:.,.,.	0/0:14:.,.,.	0/0:8:.,.,.	0/0:10:.,.,.	0/0:12:.,.,.	0/0:11:.,.,.	0/0:9:.,.,.	0/0:10:.,.,.	0/0:9:.,.,.	0/0:11:.,.,.	./.:0:.,.,.	0/0:10:.,.,.	0/0:11:.,.,.
supercont1.1086	212994	3913	T	G	.	PASS	NS=54;AF=0.954,0.046	GT:DP:GL	0/0:11:.,.,.	0/0:14:.,.,.	0/0:9:.,.,.	0/0:13:.,.,.	0/0:7:.,.,.	0/0:13:.,.,.	0/0:6:.,.,.	0/0:10:.,.,.	0/0:10:.,.,.	0/0:11:.,.,.	1/0:10:.,-10.9861,.	0/0:9:.,.,.	0/0:15:.,.,.	0/0:10:.,.,.	1/0:5:.,-4.19309,.	0/0:5:.,.,.	0/0:15:.,.,.	0/0:13:.,.,.	0/0:6:.,.,.	0/0:9:.,.,.	0/0:8:.,.,.	0/0:6:.,.,.	0/0:11:.,.,.	0/0:11:.,.,.	0/0:11:.,.,.	./.:0:.,.,.	0/0:13:.,.,.	0/0:8:.,.,.	0/0:13:.,.,.	0/0:14:.,.,.	1/0:13:.,-10.2875,.	0/0:8:.,.,.	./.:0:.,.,.	0/0:11:.,.,.	0/0:11:.,.,.	0/0:7:.,.,.	0/0:12:.,.,.	0/0:8:.,.,.	./.:0:.,.,.	0/0:7:.,.,.	0/0:8:.,.,.
supercont1.1088	57009	3949	A	T	.	PASS	NS=50;AF=0.740,0.260	GT:DP:GL	./.:13:.,.,.	./.:0:.,.,.	0/0:5:.,.,.	1/1:8:.,.,.	0/0:14:.,.,.	0/0:7:.,.,.	1/0:6:.,-6.59167,.	1/0:9:.,-5.57228,.	0/0:14:.,.,.	0/0:11:.,.,.	1/1:14:.,.,.	./.:0:.,.,.	0/0:10:.,.,.	0/0:14:.,.,.	0/0:8:.,.,.	1/0:13:.,-10.2875,.	./.:0:.,.,.	0/0:9:.,.,.	./.:0:.,.,.	./.:0:.,.,.	1/0:11:.,-7.96026,.	0/0:5:.,.,.	0/0:7:.,.,.	./.:7:.,.,.	1/0:9:.,-5.57228,.	0/0:5:.,.,.	./.:10:.,.,.	./.:0:.,.,.	1/0:14:.,-6.13233,.	1/0:10:.,-10.9861,.	1/0:13:.,-13.1063,.	1/1:5:.,.,.	1/0:11:.,-7.96026,.	1/1:11:.,.,.	./.:6:.,.,.	0/0:12:.,.,.	./.:0:.,.,.	./.:0:.,.,.	0/0:7:.,.,.	0/0:7:.,.,.	1/0:15:.,-15.3139,.
supercont1.1088	57014	3949	T	C	.	PASS	NS=55;AF=0.991,0.009	GT:DP:GL	0/0:13:.,.,.	./.:0:.,.,.	0/0:5:.,.,.	0/0:8:.,.,.	0/0:14:.,.,.	0/0:7:.,.,.	0/0:6:.,.,.	0/0:9:.,.,.	0/0:14:.,.,.	0/0:11:.,.,.	0/1:14:.,-6.13233,.	./.:0:.,.,.	0/0:10:.,.,.	0/0:14:.,.,.	0/0:8:.,.,.	0/0:13:.,.,.	./.:0:.,.,.	0/0:9:.,.,.	./.:0:.,.,.	./.:0:.,.,.	0/0:11:.,.,.	0/0:5:.,.,.	0/0:7:.,.,.	0/0:7:.,.,.	0/0:9:.,.,.	0/0:5:.,.,.	0/0:10:.,.,.	./.:0:.,.,.	0/0:14:.,.,.	0/0:10:.,.,.	0/0:13:.,.,.	0/0:5:.,.,.	0/0:11:.,.,.	0/0:11:.,.,.	0/0:6:.,.,.	0/0:12:.,.,.	./.:0:.,.,.	./.:0:.,.,.	0/0:7:.,.,.	0/0:7:.,.,.	0/0:15:.,.,.
supercont1.109	52990	4670	T	C	.	PASS	NS=57;AF=0.596,0.404	GT:DP:GL	0/1:41:.,-15.0188,.	0/1:7:.,-6.44833,.	0/0:14:.,.,.	0/0:5:.,.,.	0/1:22:.,-19.0437,.	1/1:9:.,.,.	0/0:11:.,.,.	0/1:11:.,-10.8951,.	0/1:24:.,-18.259,.	0/1:32:.,-32.8333,.	0/1:19:.,-10.5426,.	0/1:17:.,-11.6908,.	0/0:20:.,.,.	0/1:17:.,-17.5189,.	./.:26:.,.,.	0/1:23:.,-15.4132,.	0/1:20:.,-9.89203,.	0/1:20:.,-5.75364,.	./.:8:.,.,.	0/1:14:.,-9.82719,.	0/1:14:.,-12.8967,.	0/1:17:.,-11.6908,.	0/1:6:.,-6.59167,.	0/1:5:.,-4.19309,.	0/0:15:.,.,.	./.:0:.,.,.	0/1:12:.,-7.42971,.	./.:7:.,.,.	0/1:22:.,-19.0437,.	0/0:16:.,.,.	0/1:13:.,-6.81536,.	./.:18:.,.,.	0/0:5:.,.,.	0/0:6:.,.,.	0/1:9:.,-8.67756,.	./.:0:.,.,.	./.:6:.,.,.	0/1:17:.,-14.8484,.	0/1:9:.,-5.57228,.	0/1:13:.,-10.2875,.	0/0:5:.,.,.
supercont1.109	52993	4670	A	T	.	PASS	NS=57;AF=0.596,0.404	GT:DP:GL	1/0:41:.,-15.0188,.	1/0:7:.,-6.44833,.	0/0:14:.,.,.	0/0:5:.,.,.	1/0:22:.,-19.0437,.	1/1:9:.,.,.	0/0:11:.,.,.	1/0:11:.,-10.8951,.	1/0:24:.,-18.259,.	1/0:32:.,-32.8333,.	1/0:19:.,-10.5426,.	1/0:17:.,-11.6908,.	0/0:20:.,.,.	1/0:17:.,-17.5189,.	./.:26:.,.,.	1/0:23:.,-15.4132,.	1/0:20:.,-9.89203,.	1/0:20:.,-5.75364,.	./.:8:.,.,.	1/0:14:.,-9.82719,.	1/0:14:.,-12.8967,.	1/0:17:.,-11.6908,.	1/0:6:.,-6.59167,.	1/0:5:.,-4.19309,.	0/0:15:.,.,.	./.:0:.,.,.	1/0:12:.,-7.42971,.	./.:7:.,.,.	1/0:22:.,-19.0437,.	0/0:16:.,.,.	1/0:13:.,-6.81536,.	./.:18:.,.,.	0/0:5:.,.,.	0/0:6:.,.,.	1/0:9:.,-8.67756,.	./.:0:.,.,.	./.:6:.,.,.	1/0:17:.,-14.8484,.	1/0:9:.,-5.57228,.	1/0:13:.,-10.2875,.	0/0:5:.,.,.
supercont1.109	97471	4745	G	C	.	PASS	NS=69;AF=0.978,0.022	GT:DP:GL	0/0:10:.,.,.	0/0:11:.,.,.	0/0:12:.,.,.	0/0:8:.,.,.	0/0:8:.,.,.	0/0:8:.,.,.	0/0:7:.,.,.	1/0:9:.,-8.67756,.	1/0:10:.,-4.94602,.	0/0:14:.,.,.	0/0:9:.,.,.	0/0:7:.,.,.	0/0:18:.,.,.	0/0:6:.,.,.	0/0:18:.,.,.	0/0:6:.,.,.	0/0:12:.,.,.	0/0:12:.,.,.	0/0:5:.,.,.	0/0:11:.,.,.	0/0:12:.,.,.	0/0:6:.,.,.	0/0:8:.,.,.	0/0:10:.,.,.	0/0:8:.,.,.	0/0:13:.,.,.	0/0:10:.,.,.	0/0:6:.,.,.	0/0:14:.,.,.	0/0:14:.,.,.	0/0:16:.,.,.	0/0:9:.,.,.	0/0:5:.,.,.	0/0:10:.,.,.	0/0:9:.,.,.	0/0:9:.,.,.	0/0:15:.,.,.	0/0:7:.,.,.	0/0:5:.,.,.	0/0:9:.,.,.	0/0:14:.,.,.
supercont1.109	97630	4749	A	G	.	PASS	NS=50;AF=0.530,0.470	GT:DP:GL	0/0:8:.,.,.	1/0:10:.,-8.38619,.	1/1:9:.,.,.	1/1:7:.,.,.	./.:6:.,.,.	0/0:8:.,.,.	./.:7:.,.,.	1/0:8:.,-6.08633,.	1/0:9:.,-5.57228,.	1/0:13:.,-13.1063,.	0/0:9:.,.,.	0/0:7:.,.,.	1/1:18:.,.,.	1/1:6:.,.,.	1/0:18:.,-17.3551,.	./.:6:.,.,.	1/0:12:.,-7.42971,.	1/0:11:.,-7.96026,.	0/0:5:.,.,.	1/0:10:.,-8.38619,.	1/0:11:.,-7.96026,.	0/0:7:.,.,.	./.:8:.,.,.	1/0:8:.,-6.08633,.	1/1:9:.,.,.	./.:0:.,.,.	1/0:10:.,-10.9861,.	./.:0:.,.,.	0/0:14:.,.,.	1/1:14:.,.,.	1/0:16:.,-8.68018,.	1/0:8:.,-6.08633,.	./.:0:.,.,.	1/1:9:.,.,.	1/0:10:.,-8.38619,.	./.:8:.,.,.	1/0:14:.,-9.82719,.	1/0:6:.,-6.59167,.	0/0:5:.,.,.	1/0:9:.,-8.67756,.	1/1:12:.,.,.
supercont1.109	107602	4442	A	C	.	PASS	NS=50;AF=0.770,0.230	GT:DP:GL	0/0:10:.,.,.	1/0:10:.,-4.94602,.	1/1:9:.,.,.	1/0:9:.,-5.57228,.	./.:8:.,.,.	0/0:5:.,.,.	./.:0:.,.,.	./.:0:.,.,.	0/0:8:.,.,.	1/0:10:.,-8.38619,.	0/0:11:.,.,.	0/0:6:.,.,.	1/0:11:.,-10.8951,.	1/0:12:.,-10.6512,.	0/0:13:.,.,.	./.:13:.,.,.	1/0:14:.,-9.82719,.	1/0:10:.,-8.38619,.	./.:0:.,.,.	./.:0:.,.,.	./.:0:.,.,.	./.:0:.,.,.	1/0:8:.,-8.7889,.	1/0:8:.,-6.08633,.	1/1:12:.,.,.	./.:0:.,.,.	0/0:7:.,.,.	./.:0:.,.,.	0/0:7:.,.,.	1/0:14:.,-9.82719,.	./.:8:.,.,.	0/0:8:.,.,.	1/0:6:.,-6.59167,.	1/0:11:.,-10.8951,.	1/0:8:.,-8.7889,.	./.:0:.,.,.	0/0:11:.,.,.	0/0:7:.,.,.	0/0:6:.,.,.	0/0:7:.,.,.	0/0:6:.,.,.
supercont1.109	110248	4449	G	A	.	PASS	NS=56;AF=0.777,0.223	GT:DP:GL	0/0:7:.,.,.	./.:0:.,.,.	1/1:13:.,.,.	./.:6:.,.,.	1/0:15:.,-15.3139,.	0/0:16:.,.,.	0/0:5:.,.,.	0/0:9:.,.,.	0/0:13:.,.,.	1/0:12:.,-10.6512,.	0/0:8:.,.,.	0/0:6:.,.,.	1/0:15:.,-9.28713,.	1/0:9:.,-8.67756,.	0/0:10:.,.,.	1/0:8:.,-8.7889,.	0/0:9:.,.,.	./.:8:.,.,.	./.:0:.,.,.	./.:8:.,.,.	0/0:9:.,.,.	0/0:8:.,.,.	1/0:5:.,-4.19309,.	./.:0:.,.,.	1/1:13:.,.,.	0/0:13:.,.,.	0/0:6:.,.,.	0/0:8:.,.,.	0/0:10:.,.,.	1/0:17:.,-14.8484,.	1/0:5:.,-4.19309,.	0/0:14:.,.,.	./.:0:.,.,.	1/0:11:.,-4.23339,.	./.:11:.,.,.	./.:6:.,.,.	0/0:11:.,.,.	0/0:12:.,.,.	0/0:7:.,.,.	./.:0:.,.,.	0/0:8:.,.,.
supercont1.109	110442	4450	G	A	.	PASS	NS=53;AF=0.764,0.236	GT:DP:GL	0/0:7:.,.,.	./.:0:.,.,.	1/1:13:.,.,.	./.:7:.,.,.	0/1:16:.,-17.5778,.	0/0:16:.,.,.	0/0:5:.,.,.	0/0:12:.,.,.	0/0:13:.,.,.	0/1:12:.,-10.6512,.	0/0:9:.,.,.	0/0:6:.,.,.	0/1:15:.,-9.28713,.	0/1:9:.,-8.67756,.	0/0:11:.,.,.	0/1:11:.,-10.8951,.	./.:8:.,.,.	0/1:10:.,-4.94602,.	./.:0:.,.,.	./.:7:.,.,.	0/0:9:.,.,.	0/0:8:.,.,.	0/1:7:.,-6.44833,.	./.:0:.,.,.	1/1:13:.,.,.	./.:0:.,.,.	0/0:6:.,.,.	0/0:8:.,.,.	0/0:10:.,.,.	0/1:19:.,-17.1021,.	0/1:7:.,-6.44833,.	0/0:14:.,.,.	./.:0:.,.,.	./.:12:.,.,.	./.:12:.,.,.	./.:7:.,.,.	0/0:13:.,.,.	0/0:13:.,.,.	0/0:7:.,.,.	./.:0:.,.,.	0/0:12:.,.,.
supercont1.109	110508	4451	G	A	.	PASS	NS=67;AF=0.978,0.022	GT:DP:GL	0/0:9:.,.,.	./.:0:.,.,.	0/0:11:.,.,.	0/0:10:.,.,.	0/0:8:.,.,.	0/0:15:.,.,.	0/0:7:.,.,.	0/0:9:.,.,.	0/0:10:.,.,.	0/0:11:.,.,.	0/0:8:.,.,.	0/0:9:.,.,.	0/0:9:.,.,.	0/0:8:.,.,.	0/0:14:.,.,.	0/0:10:.,.,.	0/0:5:.,.,.	0/0:12:.,.,.	./.:0:.,.,.	0/0:8:.,.,.	0/0:9:.,.,.	0/0:6:.,.,.	0/0:18:.,.,.	0/0:10:.,.,.	0/0:15:.,.,.	1/1:8:.,.,.	0/0:15:.,.,.	./.:0:.,.,.	0/0:9:.,.,.	0/0:12:.,.,.	0/0:11:.,.,.	0/0:10:.,.,.	0/0:11:.,.,.	0/0:16:.,.,.	0/0:11:.,.,.	0/0:8:.,.,.	./.:0:.,.,.	0/0:15:.,.,.	0/0:7:.,.,.	0/0:8:.,.,.	0/0:6:.,.,.
supercont1.109	191114	4575	G	A	.	PASS	NS=62;AF=0.992,0.008	GT:DP:GL	0/0:9:.,.,.	0/0:5:.,.,.	0/0:13:.,.,.	0/0:11:.,.,.	0/0:9:.,.,.	0/0:12:.,.,.	0/0:5:.,.,.	0/0:8:.,.,.	0/0:12:.,.,.	0/0:8:.,.,.	0/0:10:.,.,.	./.:0:.,.,.	./.:0:.,.,.	0/0:8:.,.,.	0/0:14:.,.,.	0/0:7:.,.,.	0/0:9:.,.,.	0/0:8:.,.,.	0/0:8:.,.,.	0/0:7:.,.,.	./.:0:.,.,.	./.:0:.,.,.	0/0:11:.,.,.	0/0:8:.,.,.	0/0:5:.,.,.	./.:0:.,.,.	0/0:10:.,.,.	0/0:6:.,.,.	0/0:7:.,.,.	0/0:11:.,.,.	0/0:12:.,.,.	0/0:12:.,.,.	0/0:8:.,.,.	0/0:5:.,.,.	0/0:8:.,.,.	0/0:6:.,.,.	0/0:5:.,.,.	0/0:6:.,.,.	0/0:6:.,.,.	0/0:8:.,.,.	0/0:5:.,.,.
supercont1.109	369074	4646	C	A	.	PASS	NS=64;AF=0.953,0.047	GT:DP:GL	0/0:7:.,.,.	0/0:10:.,.,.	0/0:13:.,.,.	0/0:11:.,.,.	0/0:12:.,.,.	0/0:14:.,.,.	./.:11:.,.,.	1/0:14:.,-15.3806,.	1/0:11:.,-10.8951,.	0/0:16:.,.,.	0/0:13:.,.,.	0/0:9:.,.,.	0/0:10:.,.,.	0/0:10:.,.,.	0/0:15:.,.,.	0/0:13:.,.,.	0/0:19:.,.,.	0/0:17:.,.,.	0/0:6:.,.,.	0/0:13:.,.,.	./.:0:.,.,.	./.:0:.,.,.	0/0:15:.,.,.	0/0:10:.,.,.	0/0:17:.,.,.	1/1:10:.,.,.	0/0:11:.,.,.	./.:0:.,.,.	0/0:18:.,.,.	0/0:12:.,.,.	0/0:5:.,.,.	0/0:16:.,.,.	./.:0:.,.,.	0/0:17:.,.,.	0/0:16:.,.,.	0/0:8:.,.,.	0/0:16:.,.,.	0/0:10:.,.,.	0/0:5:.,.,.	0/0:10:.,.,.	0/0:8:.,.,.
supercont1.109	369252	4647	G	A	.	PASS	NS=56;AF=0.804,0.196	GT:DP:GL	0/0:9:.,.,.	./.:9:.,.,.	1/1:12:.,.,.	0/1:11:.,-7.96026,.	0/1:12:.,-10.6512,.	0/0:14:.,.,.	0/0:8:.,.,.	0/0:11:.,.,.	0/0:10:.,.,.	0/1:14:.,-9.82719,.	0/0:13:.,.,.	0/0:9:.,.,.	./.:8:.,.,.	0/1:9:.,-8.67756,.	0/0:13:.,.,.	./.:11:.,.,.	0/1:16:.,-17.5778,.	0/1:16:.,-4.60291,.	0/0:6:.,.,.	0/1:13:.,-6.81536,.	./.:0:.,.,.	./.:0:.,.,.	0/1:17:.,-8.01623,.	./.:11:.,.,.	0/1:15:.,-12.5793,.	0/0:10:.,.,.	0/0:11:.,.,.	0/0:5:.,.,.	0/0:18:.,.,.	0/1:14:.,-9.82719,.	./.:7:.,.,.	0/0:15:.,.,.	./.:0:.,.,.	0/1:16:.,-12.1727,.	0/1:17:.,-14.8484,.	0/1:8:.,-6.08633,.	0/0:15:.,.,.	0/0:13:.,.,.	0/0:5:.,.,.	0/0:10:.,.,.	0/0:8:.,.,.
supercont1.109	369282	4647	G	A	.	PASS	NS=63;AF=0.857,0.143	GT:DP:GL	0/0:9:.,.,.	0/0:9:.,.,.	0/0:12:.,.,.	0/1:11:.,-7.96026,.	0/0:12:.,.,.	0/1:14:.,-9.82719,.	./.:8:.,.,.	0/1:11:.,-10.8951,.	0/1:10:.,-10.9861,.	0/0:14:.,.,.	0/0:13:.,.,.	0/0:9:.,.,.	0/0:8:.,.,.	0/0:9:.,.,.	0/1:13:.,-6.81536,.	0/0:11:.,.,.	0/0:16:.,.,.	0/0:16:.,.,.	0/0:6:.,.,.	0/0:13:.,.,.	./.:0:.,.,.	./.:0:.,.,.	0/0:17:.,.,.	0/0:11:.,.,.	0/1:15:.,-12.5793,.	0/0:10:.,.,.	0/0:11:.,.,.	0/0:5:.,.,.	0/0:18:.,.,.	0/1:14:.,-9.82719,.	0/0:7:.,.,.	0/0:15:.,.,.	./.:0:.,.,.	0/0:16:.,.,.	0/0:17:.,.,.	0/0:8:.,.,.	0/1:15:.,-12.5793,.	0/1:13:.,-10.2875,.	0/1:5:.,-4.19309,.	0/1:10:.,-8.38619,.	1/1:8:.,.,.
supercont1.109	620731	4694	A	C	.	PASS	NS=32;AF=0.828,0.172	GT:DP:GL	1/0:13:.,-13.1063,.	0/0:5:.,.,.	0/0:5:.,.,.	1/0:5:.,-4.19309,.	./.:17:.,.,.	./.:8:.,.,.	./.:6:.,.,.	1/0:7:.,-6.44833,.	./.:18:.,.,.	1/0:18:.,-11.1446,.	./.:7:.,.,.	1/0:5:.,-4.19309,.	0/0:6:.,.,.	0/0:7:.,.,.	./.:0:.,.,.	0/0:9:.,.,.	1/0:8:.,-6.08633,.	./.:12:.,.,.	./.:0:.,.,.	./.:0:.,.,.	./.:6:.,.,.	./.:6:.,.,.	0/0:9:.,.,.	./.:0:.,.,.	./.:0:.,.,.	0/0:5:.,.,.	./.:10:.,.,.	./.:0:.,.,.	./.:0:.,.,.	0/0:15:.,.,.	0/0:16:.,.,.	./.:0:.,.,.	0/0:10:.,.,.	0/0:11:.,.,.	./.:8:.,.,.	./.:6:.,.,.	./.:7:.,.,.	./.:6:.,.,.	./.:6:.,.,.	./.:6:.,.,.	1/0:11:.,-4.23339,.
supercont1.109	1150768	4455	C	T	.	PASS	NS=55;AF=0.982,0.018	GT:DP:GL	0/0:17:.,.,.	0/0:10:.,.,.	0/0:11:.,.,.	0/0:10:.,.,.	0/0:17:.,.,.	0/0:18:.,.,.	0/0:11:.,.,.	0/0:11:.,.,.	0/0:18:.,.,.	0/0:18:.,.,.	0/0:24:.,.,.	0/0:13:.,.,.	0/0:16:.,.,.	0/0:8:.,.,.	0/0:17:.,.,.	0/0:9:.,.,.	0/0:15:.,.,.	0/0:5:.,.,.	./.:0:.,.,.	0/0:5:.,.,.	0/0:8:.,.,.	0/0:10:.,.,.	0/0:8:.,.,.	./.:0:.,.,.	0/0:5:.,.,.	1/1:6:.,.,.	0/0:7:.,.,.	0/0:6:.,.,.	0/0:10:.,.,.	0/0:7:.,.,.	0/0:8:.,.,.	0/0:13:.,.,.	./.:0:.,.,.	0/0:6:.,.,.	./.:0:.,.,.	0/0:6:.,.,.	0/0:7:.,.,.	./.:0:.,.,.	0/0:9:.,.,.	0/0:8:.,.,.	./.:0:.,.,.
supercont1.109	1150769	4455	C	T	.	PASS	NS=52;AF=0.702,0.298	GT:DP:GL	0/0:17:.,.,.	0/0:10:.,.,.	0/0:11:.,.,.	0/0:10:.,.,.	0/0:17:.,.,.	0/1:18:.,-19.775,.	0/0:11:.,.,.	0/0:11:.,.,.	0/0:18:.,.,.	0/0:18:.,.,.	0/1:24:.,-24.0026,.	0/1:13:.,-13.1063,.	0/0:16:.,.,.	0/0:8:.,.,.	0/1:17:.,-11.6908,.	0/0:9:.,.,.	0/0:15:.,.,.	0/0:5:.,.,.	./.:0:.,.,.	0/0:5:.,.,.	./.:8:.,.,.	0/0:10:.,.,.	0/0:8:.,.,.	./.:0:.,.,.	1/1:5:.,.,.	0/0:6:.,.,.	0/0:7:.,.,.	./.:6:.,.,.	0/1:10:.,-10.9861,.	0/0:7:.,.,.	1/1:8:.,.,.	0/0:13:.,.,.	./.:0:.,.,.	0/0:6:.,.,.	./.:0:.,.,.	0/0:6:.,.,.	1/1:7:.,.,.	./.:0:.,.,.	0/1:9:.,-5.57228,.	./.:8:.,.,.	./.:0:.,.,.
supercont1.109	1150957	4456	G	T	.	PASS	NS=62;AF=0.984,0.016	GT:DP:GL	0/0:18:.,.,.	0/0:10:.,.,.	0/0:13:.,.,.	0/0:11:.,.,.	0/0:17:.,.,.	0/0:20:.,.,.	0/0:12:.,.,.	0/0:11:.,.,.	0/0:19:.,.,.	0/0:19:.,.,.	0/0:25:.,.,.	0/0:13:.,.,.	0/0:18:.,.,.	0/0:9:.,.,.	0/0:18:.,.,.	0/0:9:.,.,.	0/0:17:.,.,.	0/0:6:.,.,.	./.:0:.,.,.	0/0:5:.,.,.	0/0:8:.,.,.	0/0:10:.,.,.	0/0:8:.,.,.	0/0:8:.,.,.	0/0:8:.,.,.	1/1:6:.,.,.	0/0:8:.,.,.	0/0:6:.,.,.	0/0:12:.,.,.	0/0:9:.,.,.	0/0:8:.,.,.	0/0:16:.,.,.	0/0:9:.,.,.	0/0:8:.,.,.	./.:0:.,.,.	0/0:9:.,.,.	0/0:7:.,.,.	./.:0:.,.,.	0/0:11:.,.,.	0/0:8:.,.,.	./.:0:.,.,.
supercont1.109	1150972	4456	T	C	.	PASS	NS=50;AF=0.840,0.160	GT:DP:GL	0/0:18:.,.,.	0/1:10:.,-8.38619,.	1/1:13:.,.,.	./.:11:.,.,.	0/1:17:.,-14.8484,.	0/0:20:.,.,.	0/1:12:.,-13.1833,.	0/1:11:.,-7.96026,.	0/1:19:.,-14.0492,.	0/1:19:.,-14.0492,.	0/0:25:.,.,.	0/0:13:.,.,.	0/1:18:.,-14.4842,.	0/1:9:.,-8.67756,.	0/0:18:.,.,.	0/1:9:.,-8.67756,.	0/1:17:.,-8.01623,.	./.:6:.,.,.	./.:0:.,.,.	0/0:5:.,.,.	0/0:8:.,.,.	0/0:10:.,.,.	0/0:8:.,.,.	./.:8:.,.,.	./.:8:.,.,.	0/0:6:.,.,.	0/0:8:.,.,.	0/0:6:.,.,.	0/0:12:.,.,.	./.:9:.,.,.	0/0:8:.,.,.	0/0:16:.,.,.	0/1:9:.,-8.67756,.	./.:8:.,.,.	./.:0:.,.,.	0/0:9:.,.,.	0/0:7:.,.,.	./.:0:.,.,.	0/0:11:.,.,.	0/0:8:.,.,.	./.:0:.,.,.
supercont1.109	1150981	4456	A	G	.	PASS	NS=51;AF=0.873,0.127	GT:DP:GL	0/0:18:.,.,.	1/0:10:.,-8.38619,.	1/1:13:.,.,.	./.:11:.,.,.	1/0:17:.,-14.8484,.	0/0:20:.,.,.	0/0:12:.,.,.	0/0:11:.,.,.	0/0:19:.,.,.	1/0:19:.,-14.0492,.	0/0:25:.,.,.	0/0:13:.,.,.	1/0:18:.,-14.4842,.	1/0:9:.,-8.67756,.	0/0:18:.,.,.	1/0:9:.,-8.67756,.	1/0:17:.,-8.01623,.	./.:6:.,.,.	./.:0:.,.,.	0/0:5:.,.,.	0/0:8:.,.,.	0/0:10:.,.,.	0/0:8:.,.,.	./.:8:.,.,.	./.:8:.,.,.	0/0:6:.,.,.	0/0:8:.,.,.	0/0:6:.,.,.	0/0:12:.,.,.	./.:9:.,.,.	0/0:8:.,.,.	0/0:16:.,.,.	1/0:9:.,-8.67756,.	./.:8:.,.,.	./.:0:.,.,.	0/0:9:.,.,.	0/0:7:.,.,.	./.:0:.,.,.	0/0:11:.,.,.	0/0:8:.,.,.	./.:0:.,.,.
supercont1.1090	61650	4237	G	A	.	PASS	NS=66;AF=0.962,0.038	GT:DP:GL	0/0:11:.,.,.	1/0:13:.,-13.1063,.	1/1:17:.,.,.	1/0:10:.,-8.38619,.	0/0:10:.,.,.	0/0:23:.,.,.	0/0:10:.,.,.	0/0:5:.,.,.	0/0:15:.,.,.	0/0:17:.,.,.	0/0:6:.,.,.	./.:0:.,.,.	0/0:14:.,.,.	0/0:13:.,.,.	0/0:14:.,.,.	0/0:14:.,.,.	0/0:18:.,.,.	0/0:12:.,.,.	./.:0:.,.,.	0/0:5:.,.,.	0/0:9:.,.,.	1/0:6:.,-6.59167,.	0/0:10:.,.,.	0/0:8:.,.,.	0/0:9:.,.,.	0/0:10:.,.,.	0/0:9:.,.,.	0/0:8:.,.,.	0/0:7:.,.,.	0/0:11:.,.,.	0/0:14:.,.,.	0/0:9:.,.,.	0/0:7:.,.,.	0/0:9:.,.,.	0/0:11:.,.,.	0/0:8:.,.,.	0/0:10:.,.,.	0/0:9:.,.,.	0/0:12:.,.,.	0/0:7:.,.,.	0/0:6:.,.,.
supercont1.1090	61858	4238	T	C	.	PASS	NS=63;AF=0.659,0.341	GT:DP:GL	0/1:10:.,-4.94602,.	0/1:12:.,-13.1833,.	1/1:15:.,.,.	0/1:10:.,-8.38619,.	0/0:7:.,.,.	0/0:21:.,.,.	0/0:12:.,.,.	./.:0:.,.,.	0/0:15:.,.,.	0/0:16:.,.,.	0/1:7:.,-6.44833,.	./.:5:.,.,.	./.:13:.,.,.	0/1:14:.,-12.8967,.	0/1:15:.,-12.5793,.	0/1:14:.,-12.8967,.	1/1:16:.,.,.	0/0:12:.,.,.	0/0:7:.,.,.	./.:0:.,.,.	0/0:10:.,.,.	./.:0:.,.,.	0/1:9:.,-5.57228,.	0/0:7:.,.,.	0/0:8:.,.,.	1/1:9:.,.,.	0/0:9:.,.,.	0/1:9:.,-8.67756,.	0/0:7:.,.,.	0/0:11:.,.,.	0/1:14:.,-12.8967,.	0/1:9:.,-5.57228,.	0/1:9:.,-8.67756,.	1/1:9:.,.,.	0/1:11:.,-4.23339,.	0/1:9:.,-8.67756,.	0/1:11:.,-7.96026,.	1/1:9:.,.,.	0/1:13:.,-10.2875,.	0/0:6:.,.,.	0/0:7:.,.,.
supercont1.1090	61864	4238	C	T	.	PASS	NS=63;AF=0.659,0.341	GT:DP:GL	1/0:10:.,-4.94602,.	1/0:12:.,-13.1833,.	1/1:15:.,.,.	1/0:10:.,-8.38619,.	0/0:7:.,.,.	0/0:21:.,.,.	0/0:12:.,.,.	./.:0:.,.,.	0/0:15:.,.,.	0/0:16:.,.,.	1/0:7:.,-6.44833,.	./.:5:.,.,.	./.:13:.,.,.	1/0:14:.,-12.8967,.	1/0:15:.,-12.5793,.	1/0:14:.,-12.8967,.	1/1:16:.,.,.	0/0:12:.,.,.	0/0:7:.,.,.	./.:0:.,.,.	0/0:10:.,.,.	./.:0:.,.,.	1/0:9:.,-5.57228,.	0/0:7:.,.,.	0/0:8:.,.,.	1/1:9:.,.,.	0/0:9:.,.,.	1/0:9:.,-8.67756,.	0/0:7:.,.,.	0/0:11:.,.,.	1/0:14:.,-12.8967,.	1/0:9:.,-5.57228,.	1/0:9:.,-8.67756,.	1/1:9:.,.,.	1/0:11:.,-4.23339,.	1/0:9:.,-8.67756,.	1/0:11:.,-7.96026,.	1/1:9:.,.,.	1/0:13:.,-10.2875,.	0/0:6:.,.,.	0/0:7:.,.,.
supercont1.1090	65997	4239	G	A	.	PASS	NS=51;AF=0.725,0.275	GT:DP:GL	./.:7:.,.,.	./.:0:.,.,.	./.:0:.,.,.	0/0:5:.,.,.	0/0:7:.,.,.	0/0:18:.,.,.	0/0:7:.,.,.	./.:0:.,.,.	0/0:10:.,.,.	0/0:11:.,.,.	0/0:5:.,.,.	./.:0:.,.,.	1/0:13:.,-10.2875,.	0/0:9:.,.,.	1/0:9:.,-5.57228,.	1/0:8:.,-8.7889,.	./.:0:.,.,.	0/0:8:.,.,.	./.:0:.,.,.	0/0:10:.,.,.	0/0:11:.,.,.	./.:0:.,.,.	./.:9:.,.,.	0/0:6:.,.,.	0/0:12:.,.,.	./.:0:.,.,.	0/0:9:.,.,.	./.:10:.,.,.	0/0:19:.,.,.	0/0:10:.,.,.	1/0:9:.,-8.67756,.	./.:0:.,.,.	1/0:11:.,-4.23339,.	1/1:17:.,.,.	1/0:9:.,-5.57228,.	./.:0:.,.,.	1/0:14:.,-12.8967,.	1/1:8:.,.,.	1/0:8:.,-8.7889,.	./.:0:.,.,.	0/0:8:.,.,.
supercont1.1090	72305	4245	T	A	.	PASS	NS=53;AF=0.708,0.292	GT:DP:GL	./.:13:.,.,.	0/0:9:.,.,.	0/0:12:.,.,.	0/0:11:.,.,.	0/0:8:.,.,.	0/0:9:.,.,.	0/0:7:.,.,.	./.:5:.,.,.	0/0:8:.,.,.	0/0:15:.,.,.	0/0:5:.,.,.	./.:0:.,.,.	1/0:12:.,-10.6512,.	./.:0:.,.,.	1/0:11:.,-10.8951,.	1/0:8:.,-6.08633,.	./.:10:.,.,.	0/0:12:.,.,.	0/0:7:.,.,.	0/0:18:.,.,.	0/0:7:.,.,.	0/0:7:.,.,.	1/0:10:.,-8.38619,.	0/0:7:.,.,.	./.:0:.,.,.	1/1:7:.,.,.	0/0:17:.,.,.	./.:6:.,.,.	0/0:7:.,.,.	0/0:8:.,.,.	1/0:12:.,-13.1833,.	1/0:10:.,-4.94602,.	1/0:9:.,-8.67756,.	1/1:10:.,.,.	./.:0:.,.,.	0/0:7:.,.,.	1/0:16:.,-12.1727,.	1/1:13:.,.,.	./.:6:.,.,.	0/0:7:.,.,.	0/0:14:.,.,.
supercont1.1094	71666	4328	T	A	.	PASS	NS=50;AF=0.820,0.180	GT:DP:GL	1/0:12:.,-10.6512,.	0/0:13:.,.,.	1/0:9:.,-8.67756,.	0/0:9:.,.,.	0/0:15:.,.,.	0/0:17:.,.,.	0/0:7:.,.,.	./.:0:.,.,.	0/0:10:.,.,.	0/0:11:.,.,.	./.:5:.,.,.	./.:0:.,.,.	0/0:18:.,.,.	0/0:10:.,.,.	./.:0:.,.,.	0/0:10:.,.,.	0/0:8:.,.,.	1/1:8:.,.,.	./.:5:.,.,.	0/0:8:.,.,.	0/0:9:.,.,.	./.:0:.,.,.	0/0:7:.,.,.	0/0:5:.,.,.	0/0:9:.,.,.	1/1:8:.,.,.	1/0:7:.,-6.44833,.	1/0:7:.,-6.44833,.	1/1:16:.,.,.	0/0:9:.,.,.	./.:0:.,.,.	0/0:8:.,.,.	0/0:12:.,.,.	0/0:14:.,.,.	0/0:5:.,.,.	./.:0:.,.,.	0/0:10:.,.,.	1/0:5:.,-4.19309,.	1/0:9:.,-8.67756,.	0/0:6:.,.,.	./.:0:.,.,.
supercont1.1094	71700	4328	C	G	.	PASS	NS=44;AF=0.659,0.341	GT:DP:GL	0/1:12:.,-10.6512,.	0/0:13:.,.,.	1/1:9:.,.,.	0/1:9:.,-8.67756,.	0/0:15:.,.,.	0/0:17:.,.,.	./.:7:.,.,.	./.:0:.,.,.	0/0:10:.,.,.	0/0:11:.,.,.	./.:5:.,.,.	./.:0:.,.,.	0/1:18:.,-14.4842,.	0/0:10:.,.,.	./.:0:.,.,.	0/0:10:.,.,.	0/0:8:.,.,.	1/1:8:.,.,.	./.:5:.,.,.	0/0:8:.,.,.	0/1:9:.,-5.57228,.	./.:0:.,.,.	0/0:7:.,.,.	./.:5:.,.,.	0/0:9:.,.,.	1/1:8:.,.,.	0/1:7:.,-6.44833,.	1/1:7:.,.,.	1/1:16:.,.,.	0/0:9:.,.,.	./.:0:.,.,.	./.:8:.,.,.	0/1:12:.,-7.42971,.	0/1:14:.,-12.8967,.	0/1:5:.,-4.19309,.	./.:0:.,.,.	0/1:10:.,-4.94602,.	0/1:5:.,-4.19309,.	0/1:9:.,-8.67756,.	0/0:6:.,.,.	./.:0:.,.,.
supercont1.1094	196359	4316	T	A	.	PASS	NS=37;AF=0.838,0.162	GT:DP:GL	./.:6:.,.,.	./.:0:.,.,.	./.:5:.,.,.	./.:15:.,.,.	./.:9:.,.,.	./.:13:.,.,.	./.:10:.,.,.	./.:7:.,.,.	./.:10:.,.,.	./.:13:.,.,.	./.:10:.,.,.	./.:0:.,.,.	./.:9:.,.,.	./.:8:.,.,.	./.:8:.,.,.	./.:0:.,.,.	./.:8:.,.,.	0/1:13:.,-13.1063,.	./.:0:.,.,.	0/0:9:.,.,.	0/0:8:.,.,.	./.:0:.,.,.	0/0:7:.,.,.	./.:0:.,.,.	0/0:6:.,.,.	0/0:7:.,.,.	0/0:10:.,.,.	0/1:9:.,-8.67756,.	0/0:15:.,.,.	1/1:7:.,.,.	1/1:10:.,.,.	0/0:8:.,.,.	0/0:5:.,.,.	./.:0:.,.,.	0/0:6:.,.,.	0/0:10:.,.,.	0/1:17:.,-14.8484,.	0/0:10:.,.,.	./.:0:.,.,.	0/0:5:.,.,.	0/0:10:.,.,.
supercont1.1094	196438	4316	C	G	.	PASS	NS=52;AF=0.827,0.173	GT:DP:GL	0/0:6:.,.,.	./.:0:.,.,.	1/0:5:.,-4.19309,.	1/0:15:.,-15.3139,.	0/0:9:.,.,.	0/0:13:.,.,.	0/0:10:.,.,.	1/0:7:.,-6.44833,.	0/0:10:.,.,.	0/0:13:.,.,.	1/0:10:.,-10.9861,.	./.:0:.,.,.	0/0:9:.,.,.	0/0:8:.,.,.	1/0:8:.,-6.08633,.	./.:0:.,.,.	0/0:8:.,.,.	1/0:13:.,-13.1063,.	./.:0:.,.,.	0/0:9:.,.,.	0/0:8:.,.,.	./.:0:.,.,.	0/0:7:.,.,.	./.:0:.,.,.	0/0:6:.,.,.	0/0:7:.,.,.	0/0:10:.,.,.	1/0:9:.,-8.67756,.	0/0:15:.,.,.	1/1:7:.,.,.	1/1:10:.,.,.	0/0:8:.,.,.	0/0:5:.,.,.	./.:0:.,.,.	0/0:6:.,.,.	0/0:10:.,.,.	1/0:17:.,-14.8484,.	0/0:10:.,.,.	./.:0:.,.,.	0/0:5:.,.,.	0/0:10:.,.,.
supercont1.1097	242295	4364	G	A	.	PASS	NS=58;AF=0.819,0.181	GT:DP:GL	1/0:14:.,-12.8967,.	./.:0:.,.,.	1/0:8:.,-6.08633,.	1/0:9:.,-8.67756,.	0/0:11:.,.,.	1/0:10:.,-8.38619,.	0/0:11:.,.,.	0/0:12:.,.,.	0/0:10:.,.,.	0/0:11:.,.,.	0/0:11:.,.,.	0/0:6:.,.,.	0/0:12:.,.,.	0/0:13:.,.,.	0/0:9:.,.,.	./.:6:.,.,.	1/0:16:.,-15.1299,.	0/0:15:.,.,.	./.:0:.,.,.	./.:0:.,.,.	0/0:7:.,.,.	0/0:6:.,.,.	0/0:14:.,.,.	0/0:6:.,.,.	0/0:11:.,.,.	0/0:11:.,.,.	0/0:14:.,.,.	0/0:7:.,.,.	0/0:13:.,.,.	1/1:10:.,.,.	0/0:14:.,.,.	./.:8:.,.,.	1/0:10:.,-10.9861,.	0/0:8:.,.,.	0/0:10:.,.,.	./.:7:.,.,.	1/0:11:.,-10.8951,.	0/0:8:.,.,.	1/0:5:.,-4.19309,.	0/0:11:.,.,.	0/0:14:.,.,.
supercont1.1097	242338	4364	A	G	.	PASS	NS=61;AF=0.992,0.008	GT:DP:GL	0/0:14:.,.,.	./.:0:.,.,.	0/0:8:.,.,.	0/0:9:.,.,.	0/0:11:.,.,.	0/0:10:.,.,.	0/0:11:.,.,.	0/0:12:.,.,.	0/0:10:.,.,.	0/0:11:.,.,.	0/0:11:.,.,.	0/0:6:.,.,.	0/0:12:.,.,.	0/0:13:.,.,.	0/0:9:.,.,.	0/0:6:.,.,.	0/0:16:.,.,.	0/0:15:.,.,.	./.:0:.,.,.	./.:0:.,.,.	0/0:7:.,.,.	0/1:6:.,-4.19309,.	0/0:14:.,.,.	0/0:6:.,.,.	0/0:11:.,.,.	0/0:11:.,.,.	0/0:14:.,.,.	0/0:7:.,.,.	0/0:13:.,.,.	0/0:10:.,.,.	0/0:14:.,.,.	0/0:8:.,.,.	0/0:10:.,.,.	0/0:8:.,.,.	0/0:10:.,.,.	./.:7:.,.,.	0/0:11:.,.,.	0/0:8:.,.,.	0/0:5:.,.,.	0/0:11:.,.,.	0/0:14:.,.,.
supercont1.1097	242345	4364	C	T	.	PASS	NS=63;AF=0.984,0.016	GT:DP:GL	0/0:14:.,.,.	./.:0:.,.,.	0/0:8:.,.,.	0/0:9:.,.,.	0/0:11:.,.,.	0/0:10:.,.,.	0/1:11:.,-10.8951,.	0/1:12:.,-13.1833,.	0/0:10:.,.,.	0/0:11:.,.,.	0/0:11:.,.,.	0/0:6:.,.,.	0/0:12:.,.,.	0/0:13:.,.,.	0/0:9:.,.,.	0/0:6:.,.,.	0/0:16:.,.,.	0/0:15:.,.,.	./.:0:.,.,.	./.:0:.,.,.	0/0:7:.,.,.	0/0:6:.,.,.	0/0:14:.,.,.	0/0:6:.,.,.	0/0:11:.,.,.	0/0:11:.,.,.	0/0:14:.,.,.	0/0:7:.,.,.	0/0:13:.,.,.	0/0:10:.,.,.	0/0:14:.,.,.	0/0:8:.,.,.	0/0:10:.,.,.	0/0:8:.,.,.	0/0:10:.,.,.	0/0:7:.,.,.	0/0:11:.,.,.	0/0:8:.,.,.	0/0:5:.,.,.	0/0:11:.,.,.	0/0:14:.,.,.
supercont1.1097	242529	4366	A	T	.	PASS	NS=56;AF=0.571,0.429	GT:DP:GL	1/0:14:.,-12.8967,.	./.:0:.,.,.	1/1:10:.,.,.	1/0:11:.,-10.8951,.	1/1:12:.,.,.	1/1:11:.,.,.	0/0:11:.,.,.	1/0:13:.,-13.1063,.	1/0:11:.,-10.8951,.	1/0:12:.,-7.42971,.	0/0:11:.,.,.	0/0:6:.,.,.	0/0:13:.,.,.	0/0:12:.,.,.	1/0:9:.,-8.67756,.	./.:6:.,.,.	1/0:15:.,-12.5793,.	1/0:14:.,-15.3806,.	./.:0:.,.,.	./.:0:.,.,.	./.:6:.,.,.	1/0:5:.,-4.19309,.	0/0:13:.,.,.	0/0:6:.,.,.	1/1:12:.,.,.	1/1:12:.,.,.	0/0:15:.,.,.	./.:7:.,.,.	1/0:13:.,-6.81536,.	1/1:10:.,.,.	0/0:13:.,.,.	1/1:6:.,.,.	1/0:10:.,-8.38619,.	0/0:9:.,.,.	0/0:11:.,.,.	./.:8:.,.,.	1/1:11:.,.,.	0/0:8:.,.,.	1/0:6:.,-6.59167,.	0/0:12:.,.,.	1/0:12:.,-10.6512,.
supercont1.1097	242541	4366	G	A	.	PASS	NS=61;AF=0.893,0.107	GT:DP:GL	0/0:14:.,.,.	./.:0:.,.,.	0/0:10:.,.,.	0/0:11:.,.,.	1/1:12:.,.,.	0/1:11:.,-7.96026,.	0/0:11:.,.,.	0/0:13:.,.,.	0/1:11:.,-10.8951,.	0/1:12:.,-7.42971,.	0/0:11:.,.,.	0/0:6:.,.,.	0/0:13:.,.,.	0/0:12:.,.,.	0/0:9:.,.,.	0/0:6:.,.,.	0/0:15:.,.,.	0/0:14:.,.,.	./.:0:.,.,.	./.:0:.,.,.	./.:6:.,.,.	0/1:5:.,-4.19309,.	0/0:13:.,.,.	0/0:6:.,.,.	0/0:12:.,.,.	1/1:12:.,.,.	0/0:15:.,.,.	./.:7:.,.,.	0/1:13:.,-6.81536,.	0/0:10:.,.,.	0/0:13:.,.,.	0/0:6:.,.,.	0/0:10:.,.,.	0/0:9:.,.,.	0/0:11:.,.,.	0/0:8:.,.,.	0/1:11:.,-10.8951,.	0/0:8:.,.,.	0/0:6:.,.,.	0/0:12:.,.,.	0/0:12:.,.,.
supercont1.1097	242550	4366	T	G	.	PASS	NS=61;AF=0.992,0.008	GT:DP:GL	0/0:14:.,.,.	./.:0:.,.,.	0/0:10:.,.,.	0/0:11:.,.,.	0/0:12:.,.,.	0/0:11:.,.,.	0/0:11:.,.,.	0/0:13:.,.,.	0/0:11:.,.,.	0/0:12:.,.,.	0/0:11:.,.,.	0/0:6:.,.,.	0/0:13:.,.,.	0/0:12:.,.,.	0/0:9:.,.,.	0/0:6:.,.,.	0/0:15:.,.,.	0/0:14:.,.,.	./.:0:.,.,.	./.:0:.,.,.	0/0:6:.,.,.	0/0:5:.,.,.	0/0:13:.,.,.	0/0:6:.,.,.	0/0:12:.,.,.	0/0:12:.,.,.	./.:15:.,.,.	./.:7:.,.,.	0/0:13:.,.,.	0/0:10:.,.,.	0/0:13:.,.,.	0/0:6:.,.,.	0/0:10:.,.,.	0/0:9:.,.,.	0/0:11:.,.,.	0/0:8:.,.,.	0/0:11:.,.,.	0/0:8:.,.,.	0/0:6:.,.,.	0/0:12:.,.,.	0/0:12:.,.,.
supercont1.1097	242594	4365	G	A	.	PASS	NS=53;AF=0.660,0.340	GT:DP:GL	1/0:11:.,-10.8951,.	./.:6:.,.,.	1/1:10:.,.,.	1/0:11:.,-10.8951,.	0/0:11:.,.,.	1/0:9:.,-5.57228,.	./.:11:.,.,.	1/1:11:.,.,.	0/0:10:.,.,.	0/0:6:.,.,.	0/0:10:.,.,.	./.:0:.,.,.	0/0:8:.,.,.	0/0:11:.,.,.	1/0:6:.,-6.59167,.	1/0:11:.,-10.8951,.	1/0:10:.,-8.38619,.	1/0:16:.,-17.5778,.	./.:0:.,.,.	0/0:12:.,.,.	0/0:6:.,.,.	0/0:7:.,.,.	0/0:9:.,.,.	0/0:5:.,.,.	1/1:12:.,.,.	0/0:5:.,.,.	0/0:6:.,.,.	0/0:5:.,.,.	0/0:12:.,.,.	1/1:9:.,.,.	0/0:11:.,.,.	1/1:8:.,.,.	./.:0:.,.,.	0/0:14:.,.,.	0/0:5:.,.,.	1/0:9:.,-8.67756,.	1/0:7:.,-6.44833,.	0/0:10:.,.,.	./.:5:.,.,.	0/0:6:.,.,.	1/0:9:.,-8.67756,.
supercont1.1098	68883	4402	C	T	.	PASS	NS=54;AF=0.981,0.019	GT:DP:GL	0/0:14:.,.,.	./.:6:.,.,.	0/0:8:.,.,.	0/0:14:.,.,.	./.:0:.,.,.	0/0:6:.,.,.	0/0:10:.,.,.	0/0:6:.,.,.	0/0:8:.,.,.	0/0:18:.,.,.	0/0:8:.,.,.	./.:0:.,.,.	0/0:11:.,.,.	0/0:12:.,.,.	0/0:11:.,.,.	0/0:8:.,.,.	0/0:9:.,.,.	0/0:20:.,.,.	./.:0:.,.,.	0/0:5:.,.,.	0/0:8:.,.,.	./.:0:.,.,.	0/0:10:.,.,.	0/0:7:.,.,.	./.:0:.,.,.	0/0:5:.,.,.	0/0:21:.,.,.	./.:0:.,.,.	0/0:6:.,.,.	0/0:14:.,.,.	0/0:10:.,.,.	0/0:16:.,.,.	0/0:10:.,.,.	0/0:7:.,.,.	0/1:11:.,-10.8951,.	0/0:7:.,.,.	0/0:14:.,.,.	0/1:6:.,-6.59167,.	0/0:8:.,.,.	0/0:8:.,.,.	./.:0:.,.,.
supercont1.1098	68940	4402	A	G	.	PASS	NS=38;AF=0.500,0.500	GT:DP:GL	./.:14:.,.,.	./.:6:.,.,.	./.:8:.,.,.	./.:14:.,.,.	./.:0:.,.,.	./.:6:.,.,.	./.:10:.,.,.	./.:6:.,.,.	./.:8:.,.,.	./.:18:.,.,.	./.:8:.,.,.	./.:0:.,.,.	./.:11:.,.,.	./.:12:.,.,.	./.:11:.,.,.	./.:8:.,.,.	./.:9:.,.,.	0/1:20:.,-19.5747,.	./.:0:.,.,.	1/1:5:.,.,.	0/0:8:.,.,.	./.:0:.,.,.	0/0:10:.,.,.	0/0:7:.,.,.	./.:0:.,.,.	0/0:5:.,.,.	0/1:21:.,-16.3758,.	./.:0:.,.,.	1/1:6:.,.,.	0/1:14:.,-6.13233,.	1/1:10:.,.,.	0/1:16:.,-15.1299,.	0/0:10:.,.,.	0/0:7:.,.,.	0/0:11:.,.,.	1/1:7:.,.,.	0/1:14:.,-6.13233,.	0/1:6:.,-6.59167,.	1/1:8:.,.,.	1/1:8:.,.,.	./.:0:.,.,.
supercont1.1098	154638	4380	C	T	.	PASS	NS=48;AF=0.615,0.385	GT:DP:GL	0/1:23:.,-24.126,.	0/1:16:.,-8.68018,.	./.:18:.,.,.	1/1:21:.,.,.	./.:13:.,.,.	0/1:12:.,-10.6512,.	./.:0:.,.,.	0/0:7:.,.,.	1/1:10:.,.,.	0/1:14:.,-15.3806,.	0/1:15:.,-15.3139,.	0/1:8:.,-8.7889,.	1/1:12:.,.,.	1/1:10:.,.,.	0/1:27:.,-12.9633,.	0/1:15:.,-15.3139,.	./.:10:.,.,.	./.:18:.,.,.	./.:0:.,.,.	0/1:5:.,-4.19309,.	0/0:8:.,.,.	0/1:16:.,-12.1727,.	0/0:18:.,.,.	./.:0:.,.,.	./.:0:.,.,.	0/1:14:.,-6.13233,.	./.:18:.,.,.	0/1:11:.,-4.23339,.	0/1:18:.,-14.4842,.	0/1:24:.,-18.259,.	0/1:30:.,-28.029,.	0/1:15:.,-15.3139,.	0/1:27:.,-28.5269,.	0/0:11:.,.,.	./.:13:.,.,.	0/0:16:.,.,.	0/0:8:.,.,.	0/0:13:.,.,.	./.:0:.,.,.	./.:8:.,.,.	./.:0:.,.,.
supercont1.11	537060	9553	A	G	.	PASS	NS=52;AF=0.683,0.317	GT:DP:GL	0/0:11:.,.,.	0/1:5:.,-4.19309,.	1/1:5:.,.,.	1/1:7:.,.,.	./.:0:.,.,.	0/0:5:.,.,.	0/1:9:.,-8.67756,.	0/1:9:.,-5.57228,.	0/1:11:.,-7.96026,.	0/1:10:.,-4.94602,.	0/0:9:.,.,.	0/0:8:.,.,.	0/1:7:.,-6.44833,.	0/1:10:.,-8.38619,.	0/1:11:.,-4.23339,.	./.:7:.,.,.	./.:7:.,.,.	0/1:11:.,-7.96026,.	0/0:6:.,.,.	./.:0:.,.,.	0/0:5:.,.,.	0/0:5:.,.,.	0/1:8:.,-6.08633,.	./.:0:.,.,.	0/1:11:.,-7.96026,.	./.:0:.,.,.	0/0:13:.,.,.	0/0:11:.,.,.	0/0:11:.,.,.	1/1:12:.,.,.	0/1:10:.,-8.38619,.	0/0:16:.,.,.	./.:0:.,.,.	0/1:11:.,-10.8951,.	./.:0:.,.,.	0/1:14:.,-6.13233,.	./.:0:.,.,.	0/0:10:.,.,.	./.:0:.,.,.	0/0:6:.,.,.	0/0:6:.,.,.
supercont1.11	561905	9558	G	T	.	PASS	NS=63;AF=0.992,0.008	GT:DP:GL	0/0:20:.,.,.	0/0:5:.,.,.	0/0:15:.,.,.	0/0:7:.,.,.	0/0:8:.,.,.	0/0:6:.,.,.	0/0:5:.,.,.	0/0:8:.,.,.	0/0:12:.,.,.	0/0:12:.,.,.	0/0:7:.,.,.	0/0:8:.,.,.	0/0:7:.,.,.	0/0:15:.,.,.	0/0:6:.,.,.	0/0:9:.,.,.	0/0:10:.,.,.	0/0:7:.,.,.	./.:0:.,.,.	0/0:9:.,.,.	0/0:5:.,.,.	0/0:11:.,.,.	0/0:6:.,.,.	0/0:6:.,.,.	0/0:5:.,.,.	0/0:8:.,.,.	0/0:15:.,.,.	0/0:7:.,.,.	0/0:9:.,.,.	0/0:10:.,.,.	0/0:17:.,.,.	0/0:7:.,.,.	1/0:14:.,-12.8967,.	0/0:11:.,.,.	0/0:12:.,.,.	0/0:9:.,.,.	0/0:8:.,.,.	0/0:11:.,.,.	./.:0:.,.,.	0/0:6:.,.,.	0/0:5:.,.,.
supercont1.11	561926	9558	A	T	.	PASS	NS=63;AF=0.984,0.016	GT:DP:GL	0/0:20:.,.,.	0/0:5:.,.,.	0/0:15:.,.,.	0/0:7:.,.,.	0/0:8:.,.,.	0/0:6:.,.,.	0/0:5:.,.,.	0/0:8:.,.,.	0/0:12:.,.,.	0/0:12:.,.,.	0/0:7:.,.,.	0/0:8:.,.,.	0/0:7:.,.,.	0/0:15:.,.,.	0/0:6:.,.,.	0/0:9:.,.,.	0/0:10:.,.,.	0/0:7:.,.,.	./.:0:.,.,.	0/0:9:.,.,.	0/0:5:.,.,.	0/0:11:.,.,.	0/0:6:.,.,.	0/0:6:.,.,.	0/0:5:.,.,.	0/0:8:.,.,.	1/0:15:.,-5.39194,.	0/0:7:.,.,.	0/0:9:.,.,.	0/0:10:.,.,.	0/0:17:.,.,.	0/0:7:.,.,.	0/0:14:.,.,.	0/0:11:.,.,.	0/0:12:.,.,.	0/0:9:.,.,.	0/0:8:.,.,.	0/0:11:.,.,.	./.:0:.,.,.	0/0:6:.,.,.	0/0:5:.,.,.
supercont1.11	574206	9563	C	T	.	PASS	NS=55;AF=0.955,0.045	GT:DP:GL	0/0:15:.,.,.	0/0:7:.,.,.	0/0:12:.,.,.	0/0:11:.,.,.	0/0:12:.,.,.	0/0:13:.,.,.	./.:0:.,.,.	0/0:6:.,.,.	0/0:10:.,.,.	0/0:15:.,.,.	0/0:6:.,.,.	0/0:7:.,.,.	0/0:11:.,.,.	0/0:12:.,.,.	0/0:12:.,.,.	0/0:15:.,.,.	0/0:14:.,.,.	0/0:7:.,.,.	./.:0:.,.,.	0/0:9:.,.,.	0/0:5:.,.,.	0/0:7:.,.,.	0/0:8:.,.,.	./.:0:.,.,.	0/0:5:.,.,.	./.:0:.,.,.	0/0:6:.,.,.	./.:0:.,.,.	0/0:11:.,.,.	0/0:12:.,.,.	0/0:12:.,.,.	0/0:12:.,.,.	./.:0:.,.,.	0/0:10:.,.,.	./.:0:.,.,.	0/0:13:.,.,.	0/0:7:.,.,.	1/0:9:.,-5.57228,.	0/0:12:.,.,.	./.:6:.,.,.	1/0:18:.,-19.775,.
supercont1.11	574247	9563	T	G	.	PASS	NS=53;AF=0.991,0.009	GT:DP:GL	0/0:15:.,.,.	0/0:7:.,.,.	0/0:12:.,.,.	0/0:11:.,.,.	0/0:12:.,.,.	0/0:13:.,.,.	./.:0:.,.,.	0/0:6:.,.,.	0/0:10:.,.,.	0/0:15:.,.,.	0/0:6:.,.,.	0/0:7:.,.,.	0/0:11:.,.,.	0/0:12:.,.,.	0/0:12:.,.,.	0/0:15:.,.,.	0/0:14:.,.,.	0/0:7:.,.,.	./.:0:.,.,.	0/0:9:.,.,.	0/0:5:.,.,.	0/0:7:.,.,.	0/0:8:.,.,.	./.:0:.,.,.	0/0:5:.,.,.	./.:0:.,.,.	0/0:6:.,.,.	./.:0:.,.,.	0/0:11:.,.,.	0/0:12:.,.,.	0/0:12:.,.,.	0/0:12:.,.,.	./.:0:.,.,.	0/0:10:.,.,.	./.:0:.,.,.	0/0:13:.,.,.	0/0:7:.,.,.	0/0:9:.,.,.	0/0:12:.,.,.	0/0:6:.,.,.	0/0:18:.,.,.
supercont1.11	749863	9604	C	T	.	PASS	NS=53;AF=0.981,0.019	GT:DP:GL	0/0:10:.,.,.	0/0:9:.,.,.	0/0:13:.,.,.	0/0:7:.,.,.	./.:0:.,.,.	0/0:11:.,.,.	0/0:5:.,.,.	0/0:6:.,.,.	0/0:12:.,.,.	0/0:14:.,.,.	0/0:13:.,.,.	0/0:8:.,.,.	0/0:5:.,.,.	./.:0:.,.,.	0/0:18:.,.,.	0/0:15:.,.,.	0/0:7:.,.,.	0/0:15:.,.,.	0/0:8:.,.,.	0/0:5:.,.,.	0/0:9:.,.,.	0/0:6:.,.,.	0/0:8:.,.,.	0/0:10:.,.,.	./.:0:.,.,.	1/1:12:.,.,.	./.:0:.,.,.	0/0:7:.,.,.	0/0:9:.,.,.	0/0:8:.,.,.	0/0:11:.,.,.	0/0:12:.,.,.	0/0:8:.,.,.	0/0:7:.,.,.	./.:0:.,.,.	0/0:9:.,.,.	0/0:10:.,.,.	./.:0:.,.,.	./.:0:.,.,.	./.:0:.,.,.	0/0:11:.,.,.
supercont1.11	750051	9605	C	G	.	PASS	NS=34;AF=0.529,0.471	GT:DP:GL	./.:10:.,.,.	./.:9:.,.,.	./.:12:.,.,.	./.:7:.,.,.	./.:0:.,.,.	./.:10:.,.,.	./.:5:.,.,.	./.:5:.,.,.	./.:11:.,.,.	./.:13:.,.,.	./.:12:.,.,.	./.:7:.,.,.	./.:5:.,.,.	./.:0:.,.,.	./.:18:.,.,.	./.:13:.,.,.	./.:6:.,.,.	1/0:14:.,-15.3806,.	0/0:7:.,.,.	1/0:5:.,-4.19309,.	1/0:8:.,-8.7889,.	0/0:6:.,.,.	1/0:8:.,-6.08633,.	1/0:10:.,-4.94602,.	./.:0:.,.,.	1/1:11:.,.,.	./.:0:.,.,.	0/0:5:.,.,.	0/0:9:.,.,.	1/1:9:.,.,.	1/0:10:.,-10.9861,.	1/0:11:.,-10.8951,.	1/1:6:.,.,.	1/1:7:.,.,.	./.:0:.,.,.	1/0:10:.,-4.94602,.	1/0:9:.,-8.67756,.	./.:0:.,.,.	./.:0:.,.,.	./.:0:.,.,.	1/1:11:.,.,.
supercont1.11	750105	9605	G	A	.	PASS	NS=53;AF=0.981,0.019	GT:DP:GL	0/0:10:.,.,.	0/0:9:.,.,.	0/0:12:.,.,.	0/0:7:.,.,.	./.:0:.,.,.	0/0:10:.,.,.	0/0:5:.,.,.	0/0:5:.,.,.	0/0:11:.,.,.	0/0:13:.,.,.	0/0:12:.,.,.	0/0:7:.,.,.	0/0:5:.,.,.	./.:0:.,.,.	0/0:18:.,.,.	0/0:13:.,.,.	0/0:6:.,.,.	0/0:14:.,.,.	0/0:7:.,.,.	0/0:5:.,.,.	0/0:8:.,.,.	0/0:6:.,.,.	0/0:8:.,.,.	0/0:10:.,.,.	./.:0:.,.,.	1/1:11:.,.,.	./.:0:.,.,.	0/0:5:.,.,.	0/0:9:.,.,.	0/0:9:.,.,.	0/0:10:.,.,.	0/0:11:.,.,.	0/0:6:.,.,.	0/0:7:.,.,.	./.:0:.,.,.	0/0:10:.,.,.	0/0:9:.,.,.	./.:0:.,.,.	./.:0:.,.,.	./.:0:.,.,.	0/0:11:.,.,.
supercont1.11	750112	9605	G	T	.	PASS	NS=37;AF=0.973,0.027	GT:DP:GL	0/0:10:.,.,.	0/0:9:.,.,.	./.:12:.,.,.	./.:7:.,.,.	./.:0:.,.,.	0/0:10:.,.,.	0/0:5:.,.,.	./.:5:.,.,.	./.:11:.,.,.	./.:13:.,.,.	./.:12:.,.,.	0/0:7:.,.,.	1/0:5:.,-4.19309,.	./.:0:.,.,.	0/0:18:.,.,.	0/0:13:.,.,.	0/0:6:.,.,.	0/0:14:.,.,.	0/0:7:.,.,.	0/0:5:.,.,.	./.:8:.,.,.	0/0:6:.,.,.	0/0:8:.,.,.	0/0:10:.,.,.	./.:0:.,.,.	0/0:11:.,.,.	./.:0:.,.,.	1/0:5:.,-4.19309,.	0/0:9:.,.,.	0/0:9:.,.,.	0/0:10:.,.,.	0/0:11:.,.,.	./.:6:.,.,.	0/0:7:.,.,.	./.:0:.,.,.	0/0:10:.,.,.	0/0:9:.,.,.	./.:0:.,.,.	./.:0:.,.,.	./.:0:.,.,.	0/0:11:.,.,.
supercont1.11	750129	9605	A	C	.	PASS	NS=53;AF=0.981,0.019	GT:DP:GL	0/0:10:.,.,.	0/0:9:.,.,.	0/0:12:.,.,.	0/0:7:.,.,.	./.:0:.,.,.	0/0:10:.,.,.	0/0:5:.,.,.	0/0:5:.,.,.	0/0:11:.,.,.	0/0:13:.,.,.	0/0:12:.,.,.	0/0:7:.,.,.	0/0:5:.,.,.	./.:0:.,.,.	0/0:18:.,.,.	0/0:13:.,.,.	0/0:6:.,.,.	0/0:14:.,.,.	0/0:7:.,.,.	0/0:5:.,.,.	0/0:8:.,.,.	0/0:6:.,.,.	0/0:8:.,.,.	0/0:10:.,.,.	./.:0:.,.,.	1/1:11:.,.,.	./.:0:.,.,.	0/0:5:.,.,.	0/0:9:.,.,.	0/0:9:.,.,.	0/0:10:.,.,.	0/0:11:.,.,.	0/0:6:.,.,.	0/0:7:.,.,.	./.:0:.,.,.	0/0:10:.,.,.	0/0:9:.,.,.	./.:0:.,.,.	./.:0:.,.,.	./.:0:.,.,.	0/0:11:.,.,.
supercont1.11	765707	9606	A	G	.	PASS	NS=66;AF=0.992,0.008	GT:DP:GL	0/0:30:.,.,.	0/0:12:.,.,.	0/0:21:.,.,.	0/0:20:.,.,.	0/0:18:.,.,.	0/0:32:.,.,.	0/0:16:.,.,.	0/0:25:.,.,.	0/0:30:.,.,.	0/0:34:.,.,.	0/0:5:.,.,.	0/0:8:.,.,.	0/0:17:.,.,.	0/0:31:.,.,.	0/0:26:.,.,.	0/0:17:.,.,.	0/0:19:.,.,.	0/0:24:.,.,.	0/0:5:.,.,.	0/0:6:.,.,.	0/0:13:.,.,.	0/0:16:.,.,.	0/0:24:.,.,.	0/0:19:.,.,.	0/0:19:.,.,.	0/0:14:.,.,.	./.:22:.,.,.	0/0:12:.,.,.	0/0:20:.,.,.	0/0:10:.,.,.	0/0:7:.,.,.	0/0:17:.,.,.	0/0:22:.,.,.	0/0:15:.,.,.	0/0:34:.,.,.	0/0:8:.,.,.	0/0:16:.,.,.	0/0:19:.,.,.	0/0:13:.,.,.	0/0:18:.,.,.	0/0:12:.,.,.
supercont1.11	765738	9606	T	C	.	PASS	NS=54;AF=0.704,0.296	GT:DP:GL	1/0:30:.,-28.029,.	1/0:12:.,-10.6512,.	1/0:21:.,-19.345,.	1/0:20:.,-19.5747,.	1/0:18:.,-14.4842,.	1/0:32:.,-4.63972,.	1/0:16:.,-17.5778,.	1/0:25:.,-23.8086,.	1/0:30:.,-18.5743,.	1/0:34:.,-32.4867,.	0/0:5:.,.,.	./.:8:.,.,.	1/0:17:.,-14.8484,.	1/0:31:.,-24.7723,.	1/0:26:.,-13.6307,.	1/0:17:.,-17.5189,.	1/0:19:.,-14.0492,.	0/0:24:.,.,.	1/1:5:.,.,.	0/0:6:.,.,.	0/0:13:.,.,.	1/0:16:.,-15.1299,.	./.:24:.,.,.	0/0:19:.,.,.	1/0:19:.,-6.54723,.	1/0:14:.,-6.13233,.	./.:22:.,.,.	0/0:12:.,.,.	./.:20:.,.,.	0/0:10:.,.,.	0/0:7:.,.,.	0/0:17:.,.,.	./.:22:.,.,.	0/0:15:.,.,.	1/0:34:.,-32.4867,.	0/0:8:.,.,.	./.:16:.,.,.	0/0:19:.,.,.	1/0:13:.,-6.81536,.	1/0:18:.,-7.30315,.	./.:12:.,.,.
supercont1.11	1601455	9274	T	G	.	PASS	NS=52;AF=0.990,0.010	GT:DP:GL	0/0:12:.,.,.	0/0:7:.,.,.	0/0:17:.,.,.	0/0:5:.,.,.	./.:0:.,.,.	0/0:9:.,.,.	0/0:10:.,.,.	0/0:11:.,.,.	0/0:12:.,.,.	0/0:7:.,.,.	0/0:10:.,.,.	0/0:6:.,.,.	0/0:5:.,.,.	0/0:6:.,.,.	0/0:11:.,.,.	0/0:5:.,.,.	0/0:16:.,.,.	0/0:8:.,.,.	./.:0:.,.,.	./.:0:.,.,.	0/0:6:.,.,.	./.:0:.,.,.	0/0:9:.,.,.	0/0:11:.,.,.	./.:0:.,.,.	./.:0:.,.,.	0/0:6:.,.,.	./.:10:.,.,.	0/0:9:.,.,.	0/0:10:.,.,.	0/0:5:.,.,.	0/0:5:.,.,.	0/0:18:.,.,.	0/0:8:.,.,.	0/0:9:.,.,.	0/0:8:.,.,.	./.:0:.,.,.	0/0:11:.,.,.	0/0:8:.,.,.	0/0:6:.,.,.	0/0:9:.,.,.
supercont1.11	2066889	9303	G	T	.	PASS	NS=61;AF=0.926,0.074	GT:DP:GL	0/0:7:.,.,.	0/0:10:.,.,.	0/0:15:.,.,.	0/0:11:.,.,.	1/1:11:.,.,.	0/1:17:.,-17.5189,.	0/0:6:.,.,.	./.:0:.,.,.	0/1:27:.,-26.0327,.	1/1:7:.,.,.	0/0:16:.,.,.	0/0:6:.,.,.	0/0:12:.,.,.	0/0:7:.,.,.	0/0:7:.,.,.	0/0:17:.,.,.	0/0:18:.,.,.	0/0:15:.,.,.	0/0:6:.,.,.	0/0:9:.,.,.	0/0:12:.,.,.	0/0:11:.,.,.	0/0:9:.,.,.	0/0:11:.,.,.	0/0:8:.,.,.	0/0:13:.,.,.	0/0:10:.,.,.	./.:5:.,.,.	0/1:9:.,-8.67756,.	0/0:19:.,.,.	0/0:10:.,.,.	0/0:12:.,.,.	./.:7:.,.,.	0/0:14:.,.,.	0/0:11:.,.,.	0/0:7:.,.,.	./.:0:.,.,.	0/0:9:.,.,.	0/0:9:.,.,.	0/0:6:.,.,.	./.:0:.,.,.
supercont1.11	2066908	9303	G	C	.	PASS	NS=62;AF=0.927,0.073	GT:DP:GL	0/0:7:.,.,.	0/0:10:.,.,.	0/0:15:.,.,.	0/0:11:.,.,.	1/1:11:.,.,.	1/0:17:.,-17.5189,.	0/0:6:.,.,.	./.:0:.,.,.	1/0:27:.,-26.0327,.	1/1:7:.,.,.	0/0:16:.,.,.	0/0:6:.,.,.	0/0:12:.,.,.	0/0:7:.,.,.	0/0:7:.,.,.	0/0:17:.,.,.	0/0:18:.,.,.	0/0:15:.,.,.	0/0:6:.,.,.	0/0:9:.,.,.	0/0:12:.,.,.	0/0:11:.,.,.	0/0:9:.,.,.	0/0:11:.,.,.	0/0:8:.,.,.	0/0:13:.,.,.	0/0:10:.,.,.	./.:5:.,.,.	1/0:9:.,-8.67756,.	0/0:19:.,.,.	0/0:10:.,.,.	0/0:12:.,.,.	0/0:7:.,.,.	0/0:14:.,.,.	0/0:11:.,.,.	0/0:7:.,.,.	./.:0:.,.,.	0/0:9:.,.,.	0/0:9:.,.,.	0/0:6:.,.,.	./.:0:.,.,.
supercont1.11	2066909	9303	T	A	.	PASS	NS=63;AF=0.944,0.056	GT:DP:GL	1/1:7:.,.,.	1/0:10:.,-4.94602,.	0/0:15:.,.,.	0/0:11:.,.,.	0/0:11:.,.,.	0/0:17:.,.,.	0/0:6:.,.,.	./.:0:.,.,.	0/0:27:.,.,.	0/0:7:.,.,.	1/0:16:.,-8.68018,.	1/0:6:.,-6.59167,.	0/0:12:.,.,.	0/0:7:.,.,.	0/0:7:.,.,.	0/0:17:.,.,.	0/0:18:.,.,.	0/0:15:.,.,.	0/0:6:.,.,.	0/0:9:.,.,.	0/0:12:.,.,.	1/0:11:.,-10.8951,.	0/0:9:.,.,.	0/0:11:.,.,.	0/0:8:.,.,.	0/0:13:.,.,.	0/0:10:.,.,.	0/0:5:.,.,.	0/0:9:.,.,.	0/0:19:.,.,.	0/0:10:.,.,.	0/0:12:.,.,.	0/0:7:.,.,.	0/0:14:.,.,.	0/0:11:.,.,.	0/0:7:.,.,.	./.:0:.,.,.	0/0:9:.,.,.	0/0:9:.,.,.	0/0:6:.,.,.	./.:0:.,.,.
supercont1.11	2067044	9304	A	G	.	PASS	NS=55;AF=0.936,0.064	GT:DP:GL	1/1:6:.,.,.	1/0:10:.,-4.94602,.	0/0:16:.,.,.	0/0:9:.,.,.	./.:0:.,.,.	0/0:7:.,.,.	0/0:6:.,.,.	./.:0:.,.,.	0/0:16:.,.,.	./.:0:.,.,.	1/0:15:.,-9.28713,.	1/0:5:.,-4.19309,.	0/0:12:.,.,.	0/0:7:.,.,.	0/0:5:.,.,.	0/0:17:.,.,.	0/0:16:.,.,.	0/0:16:.,.,.	0/0:6:.,.,.	0/0:8:.,.,.	0/0:11:.,.,.	1/0:11:.,-10.8951,.	0/0:9:.,.,.	0/0:11:.,.,.	0/0:8:.,.,.	0/0:13:.,.,.	0/0:9:.,.,.	./.:0:.,.,.	./.:0:.,.,.	0/0:19:.,.,.	0/0:8:.,.,.	0/0:11:.,.,.	0/0:8:.,.,.	0/0:13:.,.,.	0/0:10:.,.,.	0/0:9:.,.,.	./.:0:.,.,.	0/0:10:.,.,.	0/0:7:.,.,.	0/0:6:.,.,.	./.:0:.,.,.
supercont1.11	2091815	9306	C	T	.	PASS	NS=57;AF=0.833,0.167	GT:DP:GL	1/1:11:.,.,.	./.:0:.,.,.	0/0:20:.,.,.	0/0:18:.,.,.	1/0:16:.,-8.68018,.	0/0:24:.,.,.	./.:8:.,.,.	1/0:13:.,-10.2875,.	0/0:24:.,.,.	1/0:20:.,-19.5747,.	./.:0:.,.,.	0/0:5:.,.,.	0/0:10:.,.,.	0/0:12:.,.,.	1/0:9:.,-8.67756,.	0/0:18:.,.,.	0/0:15:.,.,.	0/0:10:.,.,.	./.:0:.,.,.	1/1:5:.,.,.	0/0:7:.,.,.	0/0:6:.,.,.	./.:17:.,.,.	0/0:13:.,.,.	1/0:11:.,-10.8951,.	./.:0:.,.,.	1/0:13:.,-6.81536,.	0/0:6:.,.,.	0/0:22:.,.,.	0/0:15:.,.,.	1/0:17:.,-17.5189,.	0/0:14:.,.,.	0/0:6:.,.,.	0/0:14:.,.,.	./.:0:.,.,.	0/0:11:.,.,.	1/1:7:.,.,.	0/0:7:.,.,.	0/0:9:.,.,.	0/0:16:.,.,.	1/0:10:.,-4.94602,.
supercont1.11	2093126	9308	C	T	.	PASS	NS=58;AF=0.966,0.034	GT:DP:GL	1/0:16:.,-15.1299,.	./.:5:.,.,.	0/0:6:.,.,.	0/0:10:.,.,.	./.:0:.,.,.	0/0:8:.,.,.	0/0:14:.,.,.	0/0:8:.,.,.	0/0:5:.,.,.	0/0:6:.,.,.	1/0:10:.,-8.38619,.	1/0:12:.,-7.42971,.	0/0:5:.,.,.	0/0:15:.,.,.	0/0:8:.,.,.	0/0:10:.,.,.	0/0:14:.,.,.	0/0:18:.,.,.	./.:0:.,.,.	0/0:5:.,.,.	0/0:5:.,.,.	1/0:11:.,-10.8951,.	0/0:6:.,.,.	0/0:10:.,.,.	0/0:15:.,.,.	./.:0:.,.,.	0/0:7:.,.,.	./.:0:.,.,.	0/0:7:.,.,.	0/0:14:.,.,.	./.:0:.,.,.	0/0:13:.,.,.	0/0:6:.,.,.	0/0:20:.,.,.	0/0:12:.,.,.	0/0:9:.,.,.	0/0:7:.,.,.	0/0:6:.,.,.	0/0:5:.,.,.	0/0:10:.,.,.	0/0:14:.,.,.
supercont1.11	2093130	9308	G	T	.	PASS	NS=57;AF=0.965,0.035	GT:DP:GL	1/0:16:.,-15.1299,.	./.:5:.,.,.	0/0:6:.,.,.	0/0:10:.,.,.	./.:0:.,.,.	0/0:8:.,.,.	0/0:14:.,.,.	0/0:8:.,.,.	0/0:5:.,.,.	0/0:6:.,.,.	1/0:10:.,-8.38619,.	1/0:12:.,-7.42971,.	0/0:5:.,.,.	0/0:15:.,.,.	0/0:8:.,.,.	0/0:10:.,.,.	0/0:14:.,.,.	0/0:18:.,.,.	./.:0:.,.,.	0/0:5:.,.,.	0/0:5:.,.,.	1/0:11:.,-10.8951,.	0/0:6:.,.,.	0/0:10:.,.,.	0/0:15:.,.,.	./.:0:.,.,.	0/0:7:.,.,.	./.:0:.,.,.	0/0:7:.,.,.	0/0:14:.,.,.	./.:0:.,.,.	0/0:13:.,.,.	0/0:6:.,.,.	0/0:20:.,.,.	0/0:12:.,.,.	0/0:9:.,.,.	0/0:7:.,.,.	0/0:6:.,.,.	0/0:5:.,.,.	0/0:10:.,.,.	0/0:14:.,.,.
supercont1.11	3540742	9420	A	C	.	PASS	NS=58;AF=0.983,0.017	GT:DP:GL	0/0:14:.,.,.	0/0:11:.,.,.	0/0:22:.,.,.	0/0:9:.,.,.	0/0:17:.,.,.	0/0:13:.,.,.	0/0:10:.,.,.	0/0:9:.,.,.	0/0:24:.,.,.	0/0:16:.,.,.	0/0:12:.,.,.	./.:0:.,.,.	0/0:11:.,.,.	0/0:9:.,.,.	0/0:9:.,.,.	0/0:13:.,.,.	0/0:14:.,.,.	0/0:9:.,.,.	./.:9:.,.,.	./.:0:.,.,.	./.:0:.,.,.	0/0:7:.,.,.	0/0:7:.,.,.	0/0:9:.,.,.	0/0:8:.,.,.	0/0:5:.,.,.	./.:12:.,.,.	0/1:10:.,-4.94602,.	0/0:11:.,.,.	0/0:23:.,.,.	0/0:18:.,.,.	0/0:11:.,.,.	0/0:13:.,.,.	0/0:10:.,.,.	./.:6:.,.,.	0/0:8:.,.,.	0/0:10:.,.,.	0/0:13:.,.,.	0/0:8:.,.,.	0/0:6:.,.,.	0/0:7:.,.,.
supercont1.11	3734636	9439	G	A	.	PASS	NS=66;AF=0.962,0.038	GT:DP:GL	0/0:22:.,.,.	0/0:16:.,.,.	0/0:16:.,.,.	0/0:13:.,.,.	0/0:6:.,.,.	0/0:16:.,.,.	0/0:8:.,.,.	0/0:10:.,.,.	0/0:10:.,.,.	0/0:22:.,.,.	0/0:12:.,.,.	0/0:9:.,.,.	0/1:17:.,-11.6908,.	./.:9:.,.,.	0/0:14:.,.,.	0/0:12:.,.,.	0/0:7:.,.,.	0/0:15:.,.,.	0/0:6:.,.,.	0/0:14:.,.,.	0/0:10:.,.,.	0/0:9:.,.,.	0/0:11:.,.,.	0/0:6:.,.,.	0/0:12:.,.,.	0/0:10:.,.,.	0/0:12:.,.,.	0/0:6:.,.,.	0/0:12:.,.,.	0/0:16:.,.,.	0/0:10:.,.,.	0/0:11:.,.,.	0/0:6:.,.,.	0/0:9:.,.,.	0/0:11:.,.,.	0/0:15:.,.,.	0/0:16:.,.,.	0/0:8:.,.,.	0/0:7:.,.,.	0/0:8:.,.,.	0/0:8:.,.,.
supercont1.11	3734689	9439	C	T	.	PASS	NS=66;AF=0.962,0.038	GT:DP:GL	0/0:22:.,.,.	0/0:16:.,.,.	0/0:16:.,.,.	0/0:13:.,.,.	0/0:6:.,.,.	0/0:16:.,.,.	0/0:8:.,.,.	0/0:10:.,.,.	0/0:10:.,.,.	0/0:22:.,.,.	0/0:12:.,.,.	0/0:9:.,.,.	1/0:17:.,-11.6908,.	./.:9:.,.,.	0/0:14:.,.,.	0/0:12:.,.,.	0/0:7:.,.,.	0/0:15:.,.,.	0/0:6:.,.,.	0/0:14:.,.,.	0/0:10:.,.,.	0/0:9:.,.,.	0/0:11:.,.,.	0/0:6:.,.,.	0/0:12:.,.,.	0/0:10:.,.,.	0/0:12:.,.,.	0/0:6:.,.,.	0/0:12:.,.,.	0/0:16:.,.,.	0/0:10:.,.,.	0/0:11:.,.,.	0/0:6:.,.,.	0/0:9:.,.,.	0/0:11:.,.,.	0/0:15:.,.,.	0/0:16:.,.,.	0/0:8:.,.,.	0/0:7:.,.,.	0/0:8:.,.,.	0/0:8:.,.,.
supercont1.11	3778030	9447	C	A	.	PASS	NS=63;AF=0.587,0.413	GT:DP:GL	0/1:9:.,-8.67756,.	0/0:6:.,.,.	0/0:17:.,.,.	0/0:8:.,.,.	0/0:15:.,.,.	0/0:15:.,.,.	0/1:6:.,-6.59167,.	./.:12:.,.,.	0/0:15:.,.,.	0/0:10:.,.,.	0/1:13:.,-13.1063,.	0/1:8:.,-6.08633,.	0/0:8:.,.,.	0/0:13:.,.,.	0/1:10:.,-8.38619,.	1/1:9:.,.,.	./.:0:.,.,.	1/1:12:.,.,.	0/1:6:.,-5.57228,.	1/1:9:.,.,.	0/1:5:.,-4.19309,.	1/1:6:.,.,.	1/1:10:.,.,.	0/1:10:.,-8.38619,.	0/0:9:.,.,.	0/0:6:.,.,.	0/0:9:.,.,.	0/0:5:.,.,.	1/1:9:.,.,.	1/1:11:.,.,.	0/1:11:.,-10.8951,.	0/0:11:.,.,.	1/1:9:.,.,.	0/1:17:.,-14.8484,.	./.:8:.,.,.	0/1:6:.,-6.59167,.	0/1:16:.,-17.5778,.	1/1:6:.,.,.	1/1:9:.,.,.	0/0:9:.,.,.	1/1:9:.,.,.
supercont1.11	3778036	9447	C	A	.	PASS	NS=63;AF=0.532,0.468	GT:DP:GL	0/1:9:.,-8.67756,.	0/0:6:.,.,.	0/0:17:.,.,.	0/0:8:.,.,.	0/0:15:.,.,.	0/0:15:.,.,.	0/1:6:.,-6.59167,.	./.:12:.,.,.	0/0:15:.,.,.	0/0:10:.,.,.	0/1:13:.,-13.1063,.	0/1:8:.,-6.08633,.	0/1:8:.,-8.7889,.	0/1:13:.,-13.1063,.	0/1:10:.,-8.38619,.	1/1:9:.,.,.	./.:0:.,.,.	1/1:12:.,.,.	1/1:6:.,.,.	1/1:9:.,.,.	0/1:5:.,-4.19309,.	1/1:6:.,.,.	1/1:10:.,.,.	0/1:10:.,-8.38619,.	0/0:9:.,.,.	0/0:6:.,.,.	0/0:9:.,.,.	0/0:5:.,.,.	1/1:9:.,.,.	1/1:11:.,.,.	0/1:11:.,-10.8951,.	0/0:11:.,.,.	1/1:9:.,.,.	0/1:17:.,-14.8484,.	./.:8:.,.,.	0/1:6:.,-6.59167,.	0/1:16:.,-17.5778,.	1/1:6:.,.,.	1/1:9:.,.,.	0/0:9:.,.,.	1/1:9:.,.,.
supercont1.11	3900000	9459	G	A	.	PASS	NS=48;AF=0.552,0.448	GT:DP:GL	1/0:5:.,-4.19309,.	0/0:7:.,.,.	0/0:13:.,.,.	./.:0:.,.,.	0/0:10:.,.,.	0/0:13:.,.,.	./.:0:.,.,.	./.:7:.,.,.	0/0:16:.,.,.	0/0:14:.,.,.	1/1:5:.,.,.	1/0:5:.,-4.19309,.	1/0:5:.,-4.19309,.	1/0:15:.,-12.5793,.	1/0:9:.,-8.67756,.	1/0:11:.,-7.96026,.	./.:0:.,.,.	1/1:7:.,.,.	./.:0:.,.,.	./.:0:.,.,.	./.:0:.,.,.	./.:0:.,.,.	1/1:8:.,.,.	1/0:5:.,-4.19309,.	./.:0:.,.,.	./.:0:.,.,.	0/0:8:.,.,.	0/0:6:.,.,.	1/1:7:.,.,.	1/0:11:.,-10.8951,.	1/0:10:.,-10.9861,.	0/0:8:.,.,.	1/1:11:.,.,.	1/0:15:.,-12.5793,.	./.:0:.,.,.	1/0:8:.,-6.08633,.	./.:0:.,.,.	1/1:7:.,.,.	./.:0:.,.,.	0/0:7:.,.,.	1/1:7:.,.,.
supercont1.11	3900197	9460	A	G	.	PASS	NS=49;AF=0.969,0.031	GT:DP:GL	0/0:5:.,.,.	0/0:7:.,.,.	0/0:14:.,.,.	./.:0:.,.,.	0/0:11:.,.,.	0/0:14:.,.,.	./.:0:.,.,.	0/0:6:.,.,.	0/0:15:.,.,.	0/0:14:.,.,.	0/0:5:.,.,.	0/0:5:.,.,.	0/0:7:.,.,.	0/0:16:.,.,.	0/0:10:.,.,.	0/0:10:.,.,.	0/0:6:.,.,.	1/0:8:.,-6.08633,.	./.:0:.,.,.	./.:5:.,.,.	./.:0:.,.,.	./.:0:.,.,.	./.:6:.,.,.	./.:7:.,.,.	./.:0:.,.,.	./.:0:.,.,.	0/0:8:.,.,.	0/0:7:.,.,.	0/0:8:.,.,.	0/0:11:.,.,.	0/0:10:.,.,.	0/0:8:.,.,.	0/0:12:.,.,.	0/0:14:.,.,.	./.:0:.,.,.	0/0:6:.,.,.	./.:0:.,.,.	1/0:8:.,-8.7889,.	./.:5:.,.,.	0/0:9:.,.,.	0/0:8:.,.,.
supercont1.110	287245	5522	A	G	.	PASS	NS=51;AF=0.696,0.304	GT:DP:GL	0/0:9:.,.,.	0/0:7:.,.,.	1/0:11:.,-4.23339,.	1/0:8:.,-6.08633,.	./.:0:.,.,.	1/1:14:.,.,.	1/1:10:.,.,.	1/0:7:.,-6.44833,.	1/0:8:.,-6.08633,.	1/0:16:.,-15.1299,.	0/0:7:.,.,.	0/0:6:.,.,.	1/0:11:.,-7.96026,.	1/0:9:.,-8.67756,.	./.:7:.,.,.	1/0:6:.,-6.59167,.	0/0:6:.,.,.	0/0:10:.,.,.	0/0:9:.,.,.	0/0:5:.,.,.	./.:6:.,.,.	./.:0:.,.,.	1/0:13:.,-13.1063,.	0/0:7:.,.,.	./.:9:.,.,.	./.:0:.,.,.	1/0:9:.,-8.67756,.	1/1:5:.,.,.	1/1:8:.,.,.	0/0:6:.,.,.	1/0:12:.,-7.42971,.	1/0:5:.,-4.19309,.	1/0:9:.,-8.67756,.	0/0:18:.,.,.	1/0:7:.,-6.44833,.	0/0:6:.,.,.	1/0:11:.,-10.8951,.	./.:7:.,.,.	1/0:12:.,-7.42971,.	./.:0:.,.,.	0/0:7:.,.,.
supercont1.110	287297	5522	G	T	.	PASS	NS=47;AF=0.638,0.362	GT:DP:GL	0/0:9:.,.,.	1/0:7:.,-6.44833,.	0/0:11:.,.,.	1/0:8:.,-6.08633,.	./.:0:.,.,.	0/0:14:.,.,.	0/0:10:.,.,.	0/0:7:.,.,.	1/0:8:.,-6.08633,.	1/0:16:.,-15.1299,.	./.:7:.,.,.	./.:6:.,.,.	0/0:11:.,.,.	1/0:9:.,-8.67756,.	0/0:7:.,.,.	0/0:6:.,.,.	./.:6:.,.,.	1/1:10:.,.,.	./.:9:.,.,.	1/1:5:.,.,.	./.:6:.,.,.	./.:0:.,.,.	1/0:13:.,-13.1063,.	0/0:7:.,.,.	./.:9:.,.,.	./.:0:.,.,.	1/0:9:.,-8.67756,.	0/0:5:.,.,.	0/0:8:.,.,.	0/0:6:.,.,.	1/0:12:.,-7.42971,.	0/0:5:.,.,.	0/0:9:.,.,.	1/1:18:.,.,.	./.:7:.,.,.	1/1:6:.,.,.	1/0:11:.,-10.8951,.	./.:7:.,.,.	1/0:12:.,-7.42971,.	./.:0:.,.,.	1/1:7:.,.,.
supercont1.110	2175821	5491	C	T	.	PASS	NS=52;AF=0.731,0.269	GT:DP:GL	0/1:14:.,-15.3806,.	0/0:7:.,.,.	0/0:13:.,.,.	0/0:14:.,.,.	0/0:13:.,.,.	0/0:15:.,.,.	1/1:5:.,.,.	./.:6:.,.,.	0/0:11:.,.,.	0/0:9:.,.,.	0/1:11:.,-4.23339,.	./.:6:.,.,.	0/0:18:.,.,.	0/0:13:.,.,.	0/0:9:.,.,.	0/1:15:.,-5.39194,.	0/0:12:.,.,.	./.:6:.,.,.	./.:0:.,.,.	1/1:8:.,.,.	0/1:13:.,-13.1063,.	0/0:6:.,.,.	0/0:12:.,.,.	1/1:8:.,.,.	1/1:9:.,.,.	0/0:12:.,.,.	0/0:9:.,.,.	./.:6:.,.,.	0/0:11:.,.,.	0/0:11:.,.,.	0/0:11:.,.,.	0/0:10:.,.,.	0/0:9:.,.,.	0/1:17:.,-8.01623,.	0/1:15:.,-12.5793,.	0/1:11:.,-10.8951,.	./.:15:.,.,.	0/1:14:.,-6.13233,.	0/0:7:.,.,.	0/0:8:.,.,.	1/1:20:.,.,.
supercont1.110	2176024	5492	G	A	.	PASS	NS=59;AF=0.915,0.085	GT:DP:GL	0/0:13:.,.,.	0/0:7:.,.,.	0/0:13:.,.,.	0/0:15:.,.,.	0/1:13:.,-13.1063,.	0/0:15:.,.,.	0/0:5:.,.,.	./.:6:.,.,.	0/0:10:.,.,.	0/0:9:.,.,.	0/0:11:.,.,.	0/0:5:.,.,.	0/0:16:.,.,.	0/0:12:.,.,.	0/0:9:.,.,.	0/0:13:.,.,.	0/1:11:.,-7.96026,.	0/0:6:.,.,.	./.:0:.,.,.	0/0:8:.,.,.	0/0:12:.,.,.	0/0:6:.,.,.	1/1:11:.,.,.	0/0:8:.,.,.	0/0:9:.,.,.	0/0:10:.,.,.	0/0:9:.,.,.	0/0:6:.,.,.	0/0:10:.,.,.	0/0:11:.,.,.	0/0:10:.,.,.	0/0:11:.,.,.	0/0:9:.,.,.	0/0:14:.,.,.	0/0:15:.,.,.	0/1:11:.,-10.8951,.	0/0:14:.,.,.	0/0:11:.,.,.	0/1:8:.,-6.08633,.	0/0:8:.,.,.	0/0:20:.,.,.
supercont1.110	2218980	5494	G	A	.	PASS	NS=47;AF=0.521,0.479	GT:DP:GL	0/0:10:.,.,.	1/0:9:.,-8.67756,.	1/0:11:.,-10.8951,.	0/0:13:.,.,.	0/0:13:.,.,.	1/0:11:.,-7.96026,.	0/0:5:.,.,.	./.:0:.,.,.	1/0:16:.,-17.5778,.	1/0:12:.,-13.1833,.	0/0:8:.,.,.	0/0:5:.,.,.	1/1:9:.,.,.	1/0:19:.,-17.1021,.	1/1:11:.,.,.	./.:11:.,.,.	1/0:17:.,-17.5189,.	./.:0:.,.,.	./.:0:.,.,.	./.:0:.,.,.	0/0:8:.,.,.	./.:7:.,.,.	0/0:7:.,.,.	./.:0:.,.,.	0/0:8:.,.,.	1/1:10:.,.,.	./.:0:.,.,.	./.:0:.,.,.	1/1:5:.,.,.	1/1:9:.,.,.	./.:5:.,.,.	1/1:10:.,.,.	./.:0:.,.,.	./.:0:.,.,.	./.:5:.,.,.	0/0:13:.,.,.	0/0:8:.,.,.	./.:0:.,.,.	1/0:7:.,-6.44833,.	1/1:6:.,.,.	0/0:14:.,.,.
supercont1.1102	39623	5277	T	G	.	PASS	NS=67;AF=0.985,0.015	GT:DP:GL	0/0:18:.,.,.	0/0:7:.,.,.	0/0:15:.,.,.	0/0:10:.,.,.	./.:0:.,.,.	0/0:22:.,.,.	./.:0:.,.,.	0/0:8:.,.,.	0/0:13:.,.,.	0/0:14:.,.,.	0/0:9:.,.,.	0/0:5:.,.,.	0/0:10:.,.,.	0/0:7:.,.,.	0/0:13:.,.,.	0/0:13:.,.,.	0/0:13:.,.,.	0/0:9:.,.,.	./.:0:.,.,.	./.:0:.,.,.	0/0:10:.,.,.	0/0:6:.,.,.	0/0:12:.,.,.	0/0:9:.,.,.	0/0:9:.,.,.	0/0:6:.,.,.	0/0:15:.,.,.	./.:6:.,.,.	0/0:14:.,.,.	0/0:13:.,.,.	0/0:18:.,.,.	0/0:13:.,.,.	0/0:5:.,.,.	0/0:13:.,.,.	./.:6:.,.,.	0/0:12:.,.,.	0/0:13:.,.,.	0/0:8:.,.,.	0/0:10:.,.,.	0/0:12:.,.,.	0/0:12:.,.,.
supercont1.1105	171634	5326	A	T	.	PASS	NS=54;AF=0.944,0.056	GT:DP:GL	0/0:9:.,.,.	1/0:8:.,-8.7889,.	0/0:8:.,.,.	0/0:7:.,.,.	0/0:6:.,.,.	0/0:14:.,.,.	./.:5:.,.,.	0/0:7:.,.,.	1/0:8:.,-8.7889,.	1/0:8:.,-8.7889,.	./.:0:.,.,.	./.:0:.,.,.	0/0:6:.,.,.	0/0:13:.,.,.	0/0:13:.,.,.	0/0:7:.,.,.	0/0:8:.,.,.	0/0:6:.,.,.	./.:0:.,.,.	0/0:5:.,.,.	0/0:5:.,.,.	1/0:8:.,-6.08633,.	0/0:5:.,.,.	0/0:5:.,.,.	0/0:6:.,.,.	./.:0:.,.,.	0/0:7:.,.,.	0/0:7:.,.,.	0/0:8:.,.,.	0/0:12:.,.,.	0/0:13:.,.,.	0/0:8:.,.,.	0/0:7:.,.,.	0/0:7:.,.,.	0/0:10:.,.,.	0/0:9:.,.,.	0/0:6:.,.,.	0/0:7:.,.,.	./.:0:.,.,.	0/0:11:.,.,.	0/0:10:.,.,.
supercont1.111	1481448	5809	C	T	.	PASS	NS=45;AF=0.711,0.289	GT:DP:GL	./.:21:.,.,.	./.:0:.,.,.	0/0:7:.,.,.	0/1:9:.,-8.67756,.	0/0:14:.,.,.	0/1:13:.,-6.81536,.	0/1:9:.,-5.57228,.	0/0:6:.,.,.	0/0:6:.,.,.	0/0:19:.,.,.	./.:0:.,.,.	./.:5:.,.,.	0/1:12:.,-7.42971,.	./.:11:.,.,.	0/1:11:.,-10.8951,.	0/1:16:.,-15.1299,.	0/0:7:.,.,.	./.:22:.,.,.	./.:5:.,.,.	./.:11:.,.,.	0/1:9:.,-5.57228,.	./.:6:.,.,.	0/0:9:.,.,.	0/1:9:.,-5.57228,.	1/1:8:.,.,.	0/1:9:.,-5.57228,.	0/1:10:.,-8.38619,.	0/0:13:.,.,.	0/0:17:.,.,.	./.:0:.,.,.	0/0:20:.,.,.	0/0:17:.,.,.	0/1:17:.,-11.6908,.	0/1:14:.,-9.82719,.	0/0:13:.,.,.	0/0:7:.,.,.	0/1:14:.,-15.3806,.	./.:0:.,.,.	0/0:5:.,.,.	0/1:23:.,-7.70094,.	0/1:9:.,-5.57228,.
supercont1.111	1599115	5825	T	C	.	PASS	NS=52;AF=0.712,0.288	GT:DP:GL	0/0:15:.,.,.	0/0:6:.,.,.	1/0:12:.,-7.42971,.	0/0:8:.,.,.	0/0:10:.,.,.	0/0:13:.,.,.	1/0:10:.,-8.38619,.	0/0:10:.,.,.	1/0:12:.,-10.6512,.	0/0:12:.,.,.	./.:0:.,.,.	1/0:7:.,-6.44833,.	0/0:8:.,.,.	1/0:8:.,-8.7889,.	1/0:9:.,-8.67756,.	0/0:9:.,.,.	0/0:12:.,.,.	1/0:10:.,-10.9861,.	./.:6:.,.,.	0/0:6:.,.,.	0/0:6:.,.,.	./.:0:.,.,.	0/0:5:.,.,.	1/1:14:.,.,.	1/1:5:.,.,.	1/1:6:.,.,.	0/0:5:.,.,.	0/0:5:.,.,.	0/0:5:.,.,.	1/0:13:.,-13.1063,.	0/0:5:.,.,.	./.:6:.,.,.	1/0:12:.,-13.1833,.	0/0:9:.,.,.	./.:0:.,.,.	0/0:9:.,.,.	0/0:8:.,.,.	1/0:5:.,-4.19309,.	./.:0:.,.,.	1/1:8:.,.,.	0/0:8:.,.,.
supercont1.111	1599154	5825	T	C	.	PASS	NS=35;AF=0.671,0.329	GT:DP:GL	./.:15:.,.,.	./.:6:.,.,.	./.:12:.,.,.	./.:8:.,.,.	./.:10:.,.,.	./.:13:.,.,.	./.:10:.,.,.	./.:10:.,.,.	./.:12:.,.,.	./.:12:.,.,.	./.:0:.,.,.	./.:7:.,.,.	./.:8:.,.,.	./.:8:.,.,.	./.:9:.,.,.	./.:9:.,.,.	./.:12:.,.,.	1/0:10:.,-10.9861,.	./.:6:.,.,.	0/0:6:.,.,.	0/0:6:.,.,.	./.:0:.,.,.	0/0:5:.,.,.	1/1:14:.,.,.	1/1:5:.,.,.	1/1:6:.,.,.	0/0:5:.,.,.	./.:5:.,.,.	0/0:5:.,.,.	1/0:13:.,-13.1063,.	0/0:5:.,.,.	./.:6:.,.,.	1/0:12:.,-13.1833,.	0/0:9:.,.,.	./.:0:.,.,.	0/0:9:.,.,.	0/0:8:.,.,.	1/0:5:.,-4.19309,.	./.:0:.,.,.	1/1:8:.,.,.	0/0:8:.,.,.
supercont1.111	1635335	5827	T	C	.	PASS	NS=53;AF=0.887,0.113	GT:DP:GL	0/0:16:.,.,.	0/0:6:.,.,.	0/0:12:.,.,.	0/0:9:.,.,.	0/0:10:.,.,.	0/0:11:.,.,.	./.:0:.,.,.	0/0:9:.,.,.	0/0:9:.,.,.	0/0:11:.,.,.	0/1:15:.,-9.28713,.	./.:0:.,.,.	0/0:11:.,.,.	0/1:13:.,-6.81536,.	0/0:10:.,.,.	0/0:12:.,.,.	0/0:6:.,.,.	0/0:17:.,.,.	0/1:5:.,-4.19309,.	0/0:14:.,.,.	./.:0:.,.,.	0/0:8:.,.,.	0/0:9:.,.,.	0/1:8:.,-6.08633,.	1/1:9:.,.,.	0/1:9:.,-5.57228,.	0/0:10:.,.,.	./.:0:.,.,.	./.:0:.,.,.	0/1:7:.,-6.44833,.	0/0:10:.,.,.	0/1:10:.,-4.94602,.	0/0:11:.,.,.	0/0:20:.,.,.	./.:6:.,.,.	0/0:11:.,.,.	0/0:7:.,.,.	0/0:9:.,.,.	./.:0:.,.,.	./.:0:.,.,.	0/0:12:.,.,.
supercont1.111	1635353	5827	C	T	.	PASS	NS=53;AF=0.887,0.113	GT:DP:GL	0/0:16:.,.,.	0/0:6:.,.,.	0/0:12:.,.,.	0/0:9:.,.,.	0/0:10:.,.,.	0/0:11:.,.,.	./.:0:.,.,.	0/0:9:.,.,.	0/0:9:.,.,.	0/0:11:.,.,.	1/0:15:.,-9.28713,.	./.:0:.,.,.	0/0:11:.,.,.	1/0:13:.,-6.81536,.	0/0:10:.,.,.	0/0:12:.,.,.	0/0:6:.,.,.	0/0:17:.,.,.	1/0:5:.,-4.19309,.	0/0:14:.,.,.	./.:0:.,.,.	0/0:8:.,.,.	0/0:9:.,.,.	1/0:8:.,-6.08633,.	1/1:9:.,.,.	1/0:9:.,-5.57228,.	0/0:10:.,.,.	./.:0:.,.,.	./.:0:.,.,.	1/0:7:.,-6.44833,.	0/0:10:.,.,.	1/0:10:.,-4.94602,.	0/0:11:.,.,.	0/0:20:.,.,.	./.:6:.,.,.	0/0:11:.,.,.	0/0:7:.,.,.	0/0:9:.,.,.	./.:0:.,.,.	./.:0:.,.,.	0/0:12:.,.,.
supercont1.111	1668194	5834	G	A	.	PASS	NS=56;AF=0.545,0.455	GT:DP:GL	0/0:16:.,.,.	1/1:9:.,.,.	1/0:20:.,-19.5747,.	1/1:13:.,.,.	1/0:16:.,-4.60291,.	1/0:14:.,-12.8967,.	./.:0:.,.,.	1/0:10:.,-4.94602,.	1/0:19:.,-17.1021,.	1/0:13:.,-6.81536,.	./.:0:.,.,.	./.:0:.,.,.	1/0:13:.,-6.81536,.	./.:0:.,.,.	0/0:16:.,.,.	1/1:7:.,.,.	1/1:12:.,.,.	0/0:16:.,.,.	./.:0:.,.,.	1/0:9:.,-5.57228,.	1/1:10:.,.,.	1/1:9:.,.,.	1/0:10:.,-4.94602,.	0/0:5:.,.,.	./.:0:.,.,.	0/0:7:.,.,.	./.:12:.,.,.	./.:0:.,.,.	1/0:15:.,-9.28713,.	1/1:6:.,.,.	0/0:14:.,.,.	0/0:5:.,.,.	1/1:13:.,.,.	1/0:10:.,-10.9861,.	0/0:6:.,.,.	./.:7:.,.,.	1/0:14:.,-12.8967,.	1/0:14:.,-9.82719,.	0/0:12:.,.,.	./.:0:.,.,.	1/1:9:.,.,.
supercont1.111	1668349	5835	C	G	.	PASS	NS=61;AF=0.549,0.451	GT:DP:GL	1/1:16:.,.,.	0/0:7:.,.,.	1/0:18:.,-19.775,.	0/0:13:.,.,.	1/0:16:.,-4.60291,.	1/0:13:.,-10.2875,.	1/0:5:.,-4.19309,.	1/0:10:.,-4.94602,.	1/0:18:.,-17.3551,.	1/0:13:.,-6.81536,.	./.:7:.,.,.	1/0:5:.,-4.19309,.	1/0:14:.,-9.82719,.	0/0:7:.,.,.	1/1:15:.,.,.	0/0:6:.,.,.	0/0:10:.,.,.	1/1:17:.,.,.	./.:5:.,.,.	1/0:10:.,-8.38619,.	0/0:10:.,.,.	0/0:8:.,.,.	1/0:10:.,-4.94602,.	1/0:11:.,-10.8951,.	0/0:10:.,.,.	1/0:14:.,-15.3806,.	1/0:13:.,-6.81536,.	./.:0:.,.,.	0/0:19:.,.,.	0/0:13:.,.,.	1/1:15:.,.,.	1/0:10:.,-4.94602,.	0/0:14:.,.,.	1/0:12:.,-13.1833,.	1/0:11:.,-10.8951,.	./.:7:.,.,.	1/0:14:.,-12.8967,.	1/0:15:.,-12.5793,.	1/1:12:.,.,.	./.:0:.,.,.	0/0:8:.,.,.
supercont1.111	1668361	5835	T	C	.	PASS	NS=64;AF=0.625,0.375	GT:DP:GL	0/0:16:.,.,.	1/1:7:.,.,.	0/1:18:.,-19.775,.	1/1:13:.,.,.	0/1:16:.,-4.60291,.	0/1:13:.,-10.2875,.	0/0:5:.,.,.	0/1:10:.,-4.94602,.	0/1:18:.,-17.3551,.	0/1:13:.,-6.81536,.	0/0:7:.,.,.	0/0:5:.,.,.	0/1:14:.,-9.82719,.	./.:7:.,.,.	0/0:15:.,.,.	1/1:6:.,.,.	1/1:10:.,.,.	0/0:17:.,.,.	0/0:5:.,.,.	0/1:10:.,-8.38619,.	1/1:10:.,.,.	1/1:8:.,.,.	0/1:10:.,-4.94602,.	0/0:11:.,.,.	0/0:10:.,.,.	0/0:14:.,.,.	0/1:13:.,-6.81536,.	./.:0:.,.,.	0/1:19:.,-10.5426,.	0/1:13:.,-13.1063,.	0/0:15:.,.,.	0/0:10:.,.,.	1/1:14:.,.,.	0/1:12:.,-13.1833,.	0/0:11:.,.,.	./.:7:.,.,.	0/1:14:.,-12.8967,.	0/1:15:.,-12.5793,.	0/0:12:.,.,.	./.:0:.,.,.	1/1:8:.,.,.
supercont1.111	1860956	5877	A	G	.	PASS	NS=59;AF=0.839,0.161	GT:DP:GL	0/0:7:.,.,.	0/0:11:.,.,.	0/0:5:.,.,.	0/0:9:.,.,.	0/0:9:.,.,.	0/0:14:.,.,.	./.:7:.,.,.	0/0:6:.,.,.	0/0:6:.,.,.	0/0:6:.,.,.	1/0:13:.,-10.2875,.	1/0:9:.,-8.67756,.	0/0:18:.,.,.	./.:7:.,.,.	0/0:18:.,.,.	0/0:14:.,.,.	0/0:14:.,.,.	0/0:11:.,.,.	./.:8:.,.,.	0/0:8:.,.,.	0/0:6:.,.,.	0/0:11:.,.,.	0/0:15:.,.,.	1/0:10:.,-8.38619,.	1/1:11:.,.,.	1/0:9:.,-5.57228,.	0/0:16:.,.,.	./.:0:.,.,.	0/0:10:.,.,.	1/0:16:.,-8.68018,.	0/0:9:.,.,.	1/0:7:.,-6.44833,.	0/0:11:.,.,.	0/0:10:.,.,.	1/0:9:.,-8.67756,.	0/0:10:.,.,.	0/0:9:.,.,.	0/0:13:.,.,.	0/0:9:.,.,.	1/0:10:.,-4.94602,.	0/0:8:.,.,.
supercont1.111	1860978	5877	A	T	.	PASS	NS=58;AF=0.836,0.164	GT:DP:GL	0/0:7:.,.,.	0/0:11:.,.,.	0/0:5:.,.,.	0/0:9:.,.,.	0/0:9:.,.,.	0/0:14:.,.,.	./.:7:.,.,.	0/0:6:.,.,.	0/0:6:.,.,.	0/0:6:.,.,.	1/0:13:.,-10.2875,.	1/0:9:.,-8.67756,.	0/0:18:.,.,.	./.:7:.,.,.	0/0:18:.,.,.	0/0:14:.,.,.	0/0:14:.,.,.	0/0:11:.,.,.	./.:8:.,.,.	0/0:8:.,.,.	0/0:6:.,.,.	0/0:11:.,.,.	0/0:15:.,.,.	1/0:10:.,-8.38619,.	1/1:11:.,.,.	1/0:9:.,-5.57228,.	0/0:16:.,.,.	./.:0:.,.,.	0/0:10:.,.,.	1/0:16:.,-8.68018,.	0/0:9:.,.,.	1/0:7:.,-6.44833,.	0/0:11:.,.,.	0/0:10:.,.,.	1/0:9:.,-8.67756,.	0/0:10:.,.,.	0/0:9:.,.,.	0/0:13:.,.,.	0/0:9:.,.,.	1/0:10:.,-4.94602,.	0/0:8:.,.,.
supercont1.111	1860994	5877	G	A	.	PASS	NS=65;AF=0.892,0.108	GT:DP:GL	0/0:7:.,.,.	0/0:11:.,.,.	0/0:5:.,.,.	0/0:9:.,.,.	0/0:9:.,.,.	0/0:14:.,.,.	0/0:7:.,.,.	0/1:6:.,-6.59167,.	0/0:6:.,.,.	0/0:6:.,.,.	0/0:13:.,.,.	0/0:9:.,.,.	0/0:18:.,.,.	0/0:7:.,.,.	0/0:18:.,.,.	0/0:14:.,.,.	0/0:14:.,.,.	0/0:11:.,.,.	0/0:8:.,.,.	0/0:8:.,.,.	0/0:6:.,.,.	0/1:11:.,-7.96026,.	0/0:15:.,.,.	0/0:10:.,.,.	0/0:11:.,.,.	0/0:9:.,.,.	0/1:16:.,-15.1299,.	./.:0:.,.,.	0/1:10:.,-4.94602,.	0/1:16:.,-8.68018,.	0/0:9:.,.,.	0/0:7:.,.,.	0/0:11:.,.,.	0/1:10:.,-8.38619,.	0/0:9:.,.,.	0/1:10:.,-8.38619,.	0/0:9:.,.,.	0/1:13:.,-6.81536,.	0/0:9:.,.,.	0/0:10:.,.,.	0/1:8:.,-6.08633,.
supercont1.111	2200058	5917	G	C	.	PASS	NS=63;AF=0.675,0.325	GT:DP:GL	0/0:8:.,.,.	1/1:15:.,.,.	1/1:9:.,.,.	1/1:11:.,.,.	1/0:10:.,-8.38619,.	1/0:8:.,-6.08633,.	0/0:8:.,.,.	0/0:13:.,.,.	1/1:10:.,.,.	1/0:14:.,-12.8967,.	0/0:11:.,.,.	0/0:10:.,.,.	1/0:9:.,-5.57228,.	1/0:6:.,-6.59167,.	1/0:11:.,-4.23339,.	1/1:13:.,.,.	1/1:14:.,.,.	1/0:13:.,-13.1063,.	0/0:6:.,.,.	1/0:12:.,-7.42971,.	0/0:11:.,.,.	1/0:9:.,-8.67756,.	0/0:13:.,.,.	./.:8:.,.,.	0/0:9:.,.,.	./.:8:.,.,.	0/0:11:.,.,.	./.:6:.,.,.	1/0:9:.,-5.57228,.	0/0:6:.,.,.	0/0:15:.,.,.	0/0:10:.,.,.	1/1:11:.,.,.	0/0:10:.,.,.	0/0:8:.,.,.	0/0:10:.,.,.	0/0:15:.,.,.	1/0:12:.,-13.1833,.	./.:0:.,.,.	./.:9:.,.,.	1/0:17:.,-17.5189,.
supercont1.111	2200266	5918	T	A	.	PASS	NS=66;AF=0.977,0.023	GT:DP:GL	0/0:7:.,.,.	0/1:14:.,-9.82719,.	0/0:8:.,.,.	0/0:10:.,.,.	0/0:10:.,.,.	0/0:6:.,.,.	0/0:8:.,.,.	0/0:12:.,.,.	0/0:9:.,.,.	0/0:12:.,.,.	0/0:11:.,.,.	0/0:10:.,.,.	0/0:9:.,.,.	0/0:6:.,.,.	0/0:11:.,.,.	0/1:11:.,-7.96026,.	0/1:13:.,-10.2875,.	0/0:13:.,.,.	0/0:7:.,.,.	0/0:10:.,.,.	0/0:11:.,.,.	0/0:9:.,.,.	0/0:12:.,.,.	0/0:8:.,.,.	0/0:12:.,.,.	0/0:9:.,.,.	0/0:8:.,.,.	0/0:6:.,.,.	0/0:8:.,.,.	0/0:8:.,.,.	0/0:13:.,.,.	0/0:9:.,.,.	0/0:11:.,.,.	0/0:10:.,.,.	0/0:7:.,.,.	0/0:10:.,.,.	0/0:13:.,.,.	0/0:12:.,.,.	./.:0:.,.,.	0/0:8:.,.,.	0/0:19:.,.,.
supercont1.111	2200321	5918	G	T	.	PASS	NS=60;AF=0.692,0.308	GT:DP:GL	0/0:7:.,.,.	1/1:14:.,.,.	1/1:8:.,.,.	1/1:10:.,.,.	1/0:10:.,-8.38619,.	./.:6:.,.,.	0/0:8:.,.,.	0/0:12:.,.,.	1/1:9:.,.,.	1/0:12:.,-10.6512,.	0/0:11:.,.,.	0/0:10:.,.,.	1/0:9:.,-5.57228,.	1/0:6:.,-6.59167,.	1/0:11:.,-4.23339,.	1/1:11:.,.,.	1/1:13:.,.,.	1/0:13:.,-13.1063,.	0/0:7:.,.,.	1/0:10:.,-4.94602,.	0/0:11:.,.,.	1/0:9:.,-8.67756,.	0/0:12:.,.,.	./.:8:.,.,.	0/0:12:.,.,.	1/0:9:.,-5.57228,.	0/0:8:.,.,.	./.:6:.,.,.	0/0:8:.,.,.	0/0:8:.,.,.	0/0:13:.,.,.	0/0:9:.,.,.	1/1:11:.,.,.	0/0:10:.,.,.	0/0:7:.,.,.	0/0:10:.,.,.	0/0:13:.,.,.	1/0:12:.,-10.6512,.	./.:0:.,.,.	./.:8:.,.,.	1/0:19:.,-19.7224,.
supercont1.111	2308271	5939	G	A	.	PASS	NS=63;AF=0.976,0.024	GT:DP:GL	0/0:13:.,.,.	0/0:10:.,.,.	0/0:13:.,.,.	0/0:15:.,.,.	0/0:10:.,.,.	0/0:19:.,.,.	0/0:11:.,.,.	0/0:6:.,.,.	0/0:12:.,.,.	0/0:14:.,.,.	0/0:8:.,.,.	0/0:8:.,.,.	0/0:17:.,.,.	0/0:11:.,.,.	0/0:7:.,.,.	0/0:8:.,.,.	0/0:10:.,.,.	0/0:9:.,.,.	0/0:7:.,.,.	0/0:10:.,.,.	0/0:8:.,.,.	0/0:5:.,.,.	0/0:10:.,.,.	0/0:9:.,.,.	0/0:16:.,.,.	0/0:9:.,.,.	0/0:11:.,.,.	0/1:14:.,-12.8967,.	0/1:22:.,-15.9205,.	0/0:13:.,.,.	0/0:7:.,.,.	0/0:5:.,.,.	0/0:10:.,.,.	0/0:11:.,.,.	0/0:12:.,.,.	0/0:10:.,.,.	0/0:11:.,.,.	0/0:10:.,.,.	0/0:7:.,.,.	./.:0:.,.,.	0/0:11:.,.,.
supercont1.111	2314958	5940	A	C	.	PASS	NS=58;AF=0.991,0.009	GT:DP:GL	0/0:14:.,.,.	./.:0:.,.,.	0/0:12:.,.,.	0/0:8:.,.,.	0/0:9:.,.,.	0/0:14:.,.,.	0/0:11:.,.,.	0/0:6:.,.,.	0/0:9:.,.,.	0/0:12:.,.,.	0/0:10:.,.,.	0/0:5:.,.,.	0/0:12:.,.,.	0/0:9:.,.,.	0/0:12:.,.,.	0/0:10:.,.,.	0/0:17:.,.,.	0/0:8:.,.,.	0/0:5:.,.,.	0/0:7:.,.,.	0/0:9:.,.,.	./.:0:.,.,.	0/0:8:.,.,.	0/0:7:.,.,.	0/0:15:.,.,.	0/0:8:.,.,.	0/0:12:.,.,.	./.:0:.,.,.	0/0:7:.,.,.	0/0:13:.,.,.	0/0:12:.,.,.	0/0:6:.,.,.	0/0:6:.,.,.	0/0:10:.,.,.	0/0:7:.,.,.	0/0:9:.,.,.	0/0:14:.,.,.	0/0:7:.,.,.	./.:0:.,.,.	0/0:7:.,.,.	0/0:8:.,.,.
supercont1.111	2315233	5941	A	G	.	PASS	NS=56;AF=0.991,0.009	GT:DP:GL	0/0:13:.,.,.	./.:0:.,.,.	0/0:14:.,.,.	0/0:8:.,.,.	0/0:10:.,.,.	0/0:13:.,.,.	0/0:11:.,.,.	0/0:5:.,.,.	0/0:11:.,.,.	0/0:15:.,.,.	0/0:12:.,.,.	./.:0:.,.,.	0/0:13:.,.,.	0/0:10:.,.,.	0/0:13:.,.,.	0/0:9:.,.,.	0/0:17:.,.,.	0/0:8:.,.,.	0/0:6:.,.,.	0/0:6:.,.,.	0/0:9:.,.,.	./.:0:.,.,.	0/0:9:.,.,.	0/0:7:.,.,.	0/0:14:.,.,.	0/0:6:.,.,.	0/0:12:.,.,.	./.:6:.,.,.	1/0:10:.,-4.94602,.	0/0:13:.,.,.	0/0:11:.,.,.	0/0:6:.,.,.	./.:7:.,.,.	0/0:11:.,.,.	0/0:5:.,.,.	0/0:9:.,.,.	0/0:15:.,.,.	0/0:7:.,.,.	./.:0:.,.,.	./.:9:.,.,.	0/0:9:.,.,.
supercont1.111	2355790	5950	C	T	.	PASS	NS=69;AF=0.964,0.036	GT:DP:GL	0/0:15:.,.,.	0/0:13:.,.,.	0/0:7:.,.,.	0/0:14:.,.,.	0/0:11:.,.,.	0/0:15:.,.,.	0/0:5:.,.,.	0/0:6:.,.,.	0/0:10:.,.,.	0/0:16:.,.,.	0/0:7:.,.,.	0/0:6:.,.,.	0/0:16:.,.,.	0/0:18:.,.,.	0/0:5:.,.,.	0/0:14:.,.,.	0/0:6:.,.,.	0/0:18:.,.,.	0/0:7:.,.,.	0/0:8:.,.,.	0/0:7:.,.,.	1/1:8:.,.,.	0/0:10:.,.,.	0/0:12:.,.,.	0/0:5:.,.,.	0/0:12:.,.,.	0/0:6:.,.,.	0/0:7:.,.,.	./.:0:.,.,.	0/0:7:.,.,.	0/0:17:.,.,.	0/0:15:.,.,.	./.:7:.,.,.	0/0:8:.,.,.	0/0:17:.,.,.	./.:0:.,.,.	0/0:6:.,.,.	./.:0:.,.,.	0/0:9:.,.,.	0/1:17:.,-14.8484,.	0/0:10:.,.,.
supercont1.111	2355825	5950	C	T	.	PASS	NS=70;AF=0.986,0.014	GT:DP:GL	0/0:15:.,.,.	0/0:13:.,.,.	0/0:7:.,.,.	0/0:14:.,.,.	0/0:11:.,.,.	0/0:15:.,.,.	0/0:5:.,.,.	0/0:6:.,.,.	0/0:10:.,.,.	0/0:16:.,.,.	0/0:7:.,.,.	0/0:6:.,.,.	0/0:16:.,.,.	0/0:18:.,.,.	0/0:5:.,.,.	0/0:14:.,.,.	./.:6:.,.,.	0/0:18:.,.,.	0/0:7:.,.,.	0/0:8:.,.,.	0/0:7:.,.,.	0/0:8:.,.,.	0/0:10:.,.,.	0/0:12:.,.,.	0/0:5:.,.,.	0/0:12:.,.,.	0/0:6:.,.,.	0/1:7:.,-6.44833,.	./.:0:.,.,.	0/0:7:.,.,.	0/0:17:.,.,.	0/0:15:.,.,.	0/0:7:.,.,.	0/0:8:.,.,.	0/0:17:.,.,.	./.:0:.,.,.	0/0:6:.,.,.	./.:0:.,.,.	0/0:9:.,.,.	0/0:17:.,.,.	0/0:10:.,.,.
supercont1.111	2355843	5950	C	A	.	PASS	NS=69;AF=0.964,0.036	GT:DP:GL	0/0:15:.,.,.	0/0:13:.,.,.	0/0:7:.,.,.	0/0:14:.,.,.	0/0:11:.,.,.	0/0:15:.,.,.	0/0:5:.,.,.	0/0:6:.,.,.	0/0:10:.,.,.	0/0:16:.,.,.	0/0:7:.,.,.	0/0:6:.,.,.	0/0:16:.,.,.	0/0:18:.,.,.	0/0:5:.,.,.	0/0:14:.,.,.	0/0:6:.,.,.	0/0:18:.,.,.	0/0:7:.,.,.	0/0:8:.,.,.	0/0:7:.,.,.	1/1:8:.,.,.	0/0:10:.,.,.	0/0:12:.,.,.	0/0:5:.,.,.	0/0:12:.,.,.	0/0:6:.,.,.	0/0:7:.,.,.	./.:0:.,.,.	0/0:7:.,.,.	0/0:17:.,.,.	0/0:15:.,.,.	./.:7:.,.,.	0/0:8:.,.,.	0/0:17:.,.,.	./.:0:.,.,.	0/0:6:.,.,.	./.:0:.,.,.	0/0:9:.,.,.	1/0:17:.,-14.8484,.	0/0:10:.,.,.
supercont1.111	2356006	5951	G	A	.	PASS	NS=75;AF=0.980,0.020	GT:DP:GL	0/0:15:.,.,.	0/0:13:.,.,.	0/0:8:.,.,.	0/0:14:.,.,.	0/0:11:.,.,.	0/0:15:.,.,.	0/0:5:.,.,.	0/0:14:.,.,.	0/0:10:.,.,.	0/0:16:.,.,.	0/0:7:.,.,.	0/0:5:.,.,.	0/0:14:.,.,.	0/0:19:.,.,.	0/0:5:.,.,.	0/0:14:.,.,.	0/0:7:.,.,.	0/0:17:.,.,.	0/0:6:.,.,.	0/0:8:.,.,.	0/0:7:.,.,.	0/0:11:.,.,.	0/0:10:.,.,.	0/0:12:.,.,.	0/0:5:.,.,.	0/0:12:.,.,.	0/0:10:.,.,.	0/1:7:.,-6.44833,.	0/1:9:.,-5.57228,.	0/0:11:.,.,.	0/0:17:.,.,.	0/0:16:.,.,.	0/0:7:.,.,.	0/0:17:.,.,.	0/0:18:.,.,.	0/0:6:.,.,.	0/0:8:.,.,.	0/0:10:.,.,.	0/0:9:.,.,.	0/0:16:.,.,.	0/0:17:.,.,.
supercont1.111	2356039	5951	G	A	.	PASS	NS=72;AF=0.910,0.090	GT:DP:GL	0/0:15:.,.,.	0/0:13:.,.,.	0/0:8:.,.,.	0/0:14:.,.,.	0/0:11:.,.,.	0/0:15:.,.,.	0/0:5:.,.,.	0/1:14:.,-12.8967,.	0/0:10:.,.,.	0/0:16:.,.,.	0/0:7:.,.,.	0/0:5:.,.,.	0/0:14:.,.,.	0/0:19:.,.,.	0/0:5:.,.,.	0/0:14:.,.,.	0/0:7:.,.,.	0/0:17:.,.,.	0/0:6:.,.,.	0/0:8:.,.,.	0/0:7:.,.,.	0/1:11:.,-4.23339,.	0/0:10:.,.,.	0/0:12:.,.,.	0/0:5:.,.,.	0/0:12:.,.,.	0/1:10:.,-4.94602,.	0/0:7:.,.,.	0/1:9:.,-5.57228,.	0/1:11:.,-7.96026,.	0/0:17:.,.,.	0/0:16:.,.,.	0/0:7:.,.,.	0/1:17:.,-14.8484,.	0/0:18:.,.,.	./.:6:.,.,.	./.:8:.,.,.	./.:10:.,.,.	0/0:9:.,.,.	0/0:16:.,.,.	0/1:17:.,-14.8484,.
supercont1.1110	4557	5587	C	T	.	PASS	NS=53;AF=0.509,0.491	GT:DP:GL	0/1:8:.,-6.08633,.	./.:8:.,.,.	1/1:16:.,.,.	1/1:12:.,.,.	0/1:7:.,-6.44833,.	0/0:10:.,.,.	1/1:15:.,.,.	./.:12:.,.,.	0/1:12:.,-10.6512,.	0/0:18:.,.,.	0/1:8:.,-8.7889,.	./.:8:.,.,.	./.:8:.,.,.	0/1:11:.,-10.8951,.	1/1:8:.,.,.	0/1:19:.,-19.7224,.	0/1:8:.,-6.08633,.	0/1:22:.,-15.9205,.	./.:0:.,.,.	0/0:5:.,.,.	1/1:10:.,.,.	0/0:11:.,.,.	0/0:16:.,.,.	0/0:12:.,.,.	0/1:9:.,-8.67756,.	./.:0:.,.,.	0/1:18:.,-11.1446,.	./.:0:.,.,.	0/0:16:.,.,.	0/1:14:.,-12.8967,.	0/1:16:.,-15.1299,.	./.:0:.,.,.	0/0:12:.,.,.	0/0:15:.,.,.	1/1:7:.,.,.	1/1:11:.,.,.	0/1:19:.,-19.7224,.	0/0:12:.,.,.	0/0:6:.,.,.	./.:0:.,.,.	1/1:11:.,.,.
supercont1.1110	99122	5593	C	T	.	PASS	NS=62;AF=0.968,0.032	GT:DP:GL	0/0:13:.,.,.	0/0:8:.,.,.	0/1:11:.,-10.8951,.	./.:8:.,.,.	0/0:14:.,.,.	0/0:9:.,.,.	0/0:8:.,.,.	0/0:6:.,.,.	0/0:15:.,.,.	0/0:9:.,.,.	0/0:11:.,.,.	0/0:5:.,.,.	0/0:13:.,.,.	0/0:13:.,.,.	0/0:9:.,.,.	./.:7:.,.,.	0/1:16:.,-4.60291,.	0/0:8:.,.,.	0/0:8:.,.,.	0/0:5:.,.,.	0/0:8:.,.,.	0/0:7:.,.,.	0/0:12:.,.,.	0/0:8:.,.,.	0/0:10:.,.,.	0/0:10:.,.,.	0/0:10:.,.,.	0/0:6:.,.,.	0/0:10:.,.,.	0/0:14:.,.,.	./.:8:.,.,.	0/0:14:.,.,.	0/0:11:.,.,.	0/0:13:.,.,.	0/0:12:.,.,.	0/0:6:.,.,.	0/0:19:.,.,.	0/0:23:.,.,.	0/0:5:.,.,.	0/0:6:.,.,.	0/0:13:.,.,.
supercont1.1111	167707	5597	T	C	.	PASS	NS=56;AF=0.946,0.054	GT:DP:GL	1/0:10:.,-10.9861,.	./.:0:.,.,.	1/0:11:.,-7.96026,.	1/0:12:.,-13.1833,.	./.:6:.,.,.	0/0:10:.,.,.	0/0:7:.,.,.	0/0:7:.,.,.	0/0:14:.,.,.	0/0:18:.,.,.	0/0:6:.,.,.	./.:0:.,.,.	0/0:5:.,.,.	0/0:10:.,.,.	0/0:8:.,.,.	0/0:9:.,.,.	0/0:12:.,.,.	0/0:5:.,.,.	0/0:5:.,.,.	./.:0:.,.,.	./.:0:.,.,.	0/0:6:.,.,.	0/0:12:.,.,.	0/0:8:.,.,.	0/0:9:.,.,.	0/0:5:.,.,.	0/0:13:.,.,.	./.:0:.,.,.	./.:0:.,.,.	1/0:12:.,-13.1833,.	0/0:8:.,.,.	0/0:14:.,.,.	0/0:8:.,.,.	0/0:11:.,.,.	./.:5:.,.,.	0/0:5:.,.,.	./.:0:.,.,.	0/0:7:.,.,.	./.:0:.,.,.	./.:5:.,.,.	0/0:5:.,.,.
supercont1.1111	167749	5597	A	G	.	PASS	NS=56;AF=0.946,0.054	GT:DP:GL	0/1:10:.,-10.9861,.	./.:0:.,.,.	0/1:11:.,-7.96026,.	0/1:12:.,-13.1833,.	./.:6:.,.,.	0/0:10:.,.,.	0/0:7:.,.,.	0/0:7:.,.,.	0/0:14:.,.,.	0/0:18:.,.,.	0/0:6:.,.,.	./.:0:.,.,.	0/0:5:.,.,.	0/0:10:.,.,.	0/0:8:.,.,.	0/0:9:.,.,.	0/0:12:.,.,.	0/0:5:.,.,.	0/0:5:.,.,.	./.:0:.,.,.	./.:0:.,.,.	0/0:6:.,.,.	0/0:12:.,.,.	0/0:8:.,.,.	0/0:9:.,.,.	0/0:5:.,.,.	0/0:13:.,.,.	./.:0:.,.,.	./.:0:.,.,.	0/1:12:.,-13.1833,.	0/0:8:.,.,.	0/0:14:.,.,.	0/0:8:.,.,.	0/0:11:.,.,.	./.:5:.,.,.	0/0:5:.,.,.	./.:0:.,.,.	0/0:7:.,.,.	./.:0:.,.,.	./.:5:.,.,.	0/0:5:.,.,.
supercont1.1111	178578	5600	C	G	.	PASS	NS=63;AF=0.714,0.286	GT:DP:GL	0/0:8:.,.,.	0/0:10:.,.,.	1/1:6:.,.,.	./.:0:.,.,.	0/0:9:.,.,.	0/0:15:.,.,.	1/0:9:.,-8.67756,.	./.:13:.,.,.	0/0:13:.,.,.	0/0:12:.,.,.	1/0:7:.,-6.44833,.	1/1:8:.,.,.	0/0:10:.,.,.	1/0:13:.,-10.2875,.	0/0:18:.,.,.	0/0:12:.,.,.	0/0:16:.,.,.	0/0:14:.,.,.	1/0:7:.,-6.44833,.	1/0:5:.,-4.19309,.	0/0:11:.,.,.	1/0:5:.,-4.19309,.	0/0:18:.,.,.	./.:0:.,.,.	1/1:7:.,.,.	0/0:7:.,.,.	0/0:9:.,.,.	1/1:5:.,.,.	1/0:10:.,-8.38619,.	0/0:11:.,.,.	0/0:8:.,.,.	0/0:15:.,.,.	1/0:15:.,-15.3139,.	0/0:7:.,.,.	./.:0:.,.,.	0/0:5:.,.,.	0/0:10:.,.,.	1/0:7:.,-6.44833,.	./.:0:.,.,.	1/1:6:.,.,.	0/0:5:.,.,.
supercont1.1111	273582	5604	A	C	.	PASS	NS=56;AF=0.991,0.009	GT:DP:GL	0/0:6:.,.,.	0/0:5:.,.,.	0/0:8:.,.,.	0/0:7:.,.,.	./.:0:.,.,.	0/0:8:.,.,.	./.:0:.,.,.	0/0:9:.,.,.	0/0:10:.,.,.	0/0:22:.,.,.	0/0:6:.,.,.	./.:0:.,.,.	0/0:6:.,.,.	0/0:5:.,.,.	0/0:9:.,.,.	0/0:9:.,.,.	0/0:5:.,.,.	0/0:17:.,.,.	0/0:5:.,.,.	0/0:5:.,.,.	0/0:15:.,.,.	./.:0:.,.,.	0/0:11:.,.,.	0/0:14:.,.,.	0/0:8:.,.,.	0/0:10:.,.,.	0/0:17:.,.,.	./.:0:.,.,.	0/0:8:.,.,.	0/0:5:.,.,.	0/0:9:.,.,.	0/0:16:.,.,.	0/0:14:.,.,.	0/0:10:.,.,.	./.:6:.,.,.	0/0:7:.,.,.	0/0:11:.,.,.	0/0:6:.,.,.	0/0:9:.,.,.	./.:0:.,.,.	0/0:12:.,.,.
supercont1.1111	290197	5608	C	T	.	PASS	NS=58;AF=0.802,0.198	GT:DP:GL	0/0:9:.,.,.	0/0:9:.,.,.	1/0:13:.,-10.2875,.	0/0:12:.,.,.	0/0:14:.,.,.	0/0:11:.,.,.	1/0:14:.,-15.3806,.	0/0:9:.,.,.	0/0:8:.,.,.	0/0:13:.,.,.	./.:9:.,.,.	1/1:8:.,.,.	0/0:11:.,.,.	1/0:9:.,-5.57228,.	0/0:19:.,.,.	0/0:12:.,.,.	0/0:11:.,.,.	0/0:14:.,.,.	./.:0:.,.,.	./.:0:.,.,.	0/0:13:.,.,.	1/0:17:.,-11.6908,.	0/0:7:.,.,.	0/0:8:.,.,.	1/1:10:.,.,.	0/0:11:.,.,.	0/0:15:.,.,.	./.:8:.,.,.	./.:13:.,.,.	0/0:11:.,.,.	0/0:17:.,.,.	0/0:10:.,.,.	1/0:10:.,-8.38619,.	0/0:12:.,.,.	1/0:7:.,-6.44833,.	0/0:14:.,.,.	0/0:13:.,.,.	1/0:5:.,-4.19309,.	0/0:6:.,.,.	1/0:10:.,-10.9861,.	0/0:13:.,.,.
supercont1.1113	76725	5649	C	T	.	PASS	NS=41;AF=0.817,0.183	GT:DP:GL	./.:10:.,.,.	./.:8:.,.,.	./.:13:.,.,.	./.:9:.,.,.	./.:10:.,.,.	./.:10:.,.,.	./.:8:.,.,.	./.:9:.,.,.	./.:11:.,.,.	./.:15:.,.,.	./.:5:.,.,.	./.:11:.,.,.	./.:12:.,.,.	./.:9:.,.,.	./.:11:.,.,.	./.:13:.,.,.	./.:9:.,.,.	1/0:13:.,-13.1063,.	./.:0:.,.,.	0/0:9:.,.,.	1/0:8:.,-6.08633,.	1/0:9:.,-8.67756,.	0/0:16:.,.,.	1/0:6:.,-6.59167,.	1/0:10:.,-10.9861,.	0/0:5:.,.,.	./.:0:.,.,.	./.:8:.,.,.	0/0:21:.,.,.	0/0:9:.,.,.	1/1:8:.,.,.	0/0:10:.,.,.	1/0:10:.,-8.38619,.	0/0:11:.,.,.	0/0:5:.,.,.	1/0:8:.,-8.7889,.	0/0:12:.,.,.	0/0:16:.,.,.	./.:6:.,.,.	0/0:5:.,.,.	1/1:8:.,.,.
supercont1.1113	76739	5649	A	G	.	PASS	NS=56;AF=0.732,0.268	GT:DP:GL	0/0:10:.,.,.	0/0:8:.,.,.	1/1:13:.,.,.	1/0:9:.,-8.67756,.	0/0:10:.,.,.	1/0:10:.,-4.94602,.	1/1:8:.,.,.	1/0:9:.,-8.67756,.	1/0:11:.,-10.8951,.	./.:15:.,.,.	./.:5:.,.,.	1/0:11:.,-7.96026,.	1/1:12:.,.,.	1/0:9:.,-5.57228,.	1/0:11:.,-10.8951,.	1/0:13:.,-10.2875,.	1/0:9:.,-8.67756,.	1/0:13:.,-13.1063,.	./.:0:.,.,.	0/0:9:.,.,.	1/0:8:.,-6.08633,.	1/0:9:.,-8.67756,.	0/0:16:.,.,.	1/0:6:.,-6.59167,.	1/0:10:.,-10.9861,.	0/0:5:.,.,.	./.:0:.,.,.	./.:8:.,.,.	0/0:21:.,.,.	0/0:9:.,.,.	1/1:8:.,.,.	0/0:10:.,.,.	1/0:10:.,-8.38619,.	0/0:11:.,.,.	0/0:5:.,.,.	1/0:8:.,-8.7889,.	0/0:12:.,.,.	0/0:16:.,.,.	./.:6:.,.,.	0/0:5:.,.,.	1/1:8:.,.,.
supercont1.1115	42847	5678	G	A	.	PASS	NS=69;AF=0.986,0.014	GT:DP:GL	0/0:42:.,.,.	0/0:24:.,.,.	0/0:41:.,.,.	0/0:33:.,.,.	0/0:34:.,.,.	0/0:42:.,.,.	0/0:27:.,.,.	0/0:17:.,.,.	0/0:44:.,.,.	0/0:36:.,.,.	0/0:33:.,.,.	0/0:24:.,.,.	0/0:29:.,.,.	0/0:29:.,.,.	./.:49:.,.,.	0/0:27:.,.,.	0/0:44:.,.,.	0/0:54:.,.,.	0/0:15:.,.,.	0/0:56:.,.,.	0/0:48:.,.,.	0/0:17:.,.,.	0/0:45:.,.,.	0/0:30:.,.,.	0/0:19:.,.,.	0/0:30:.,.,.	0/0:42:.,.,.	0/0:34:.,.,.	0/0:52:.,.,.	0/0:70:.,.,.	./.:60:.,.,.	0/0:41:.,.,.	0/0:44:.,.,.	0/0:31:.,.,.	0/0:37:.,.,.	0/0:23:.,.,.	0/0:38:.,.,.	0/0:42:.,.,.	0/0:15:.,.,.	0/0:53:.,.,.	0/0:58:.,.,.
supercont1.1115	42856	5678	C	A	.	PASS	NS=69;AF=0.986,0.014	GT:DP:GL	0/0:42:.,.,.	0/0:24:.,.,.	0/0:41:.,.,.	0/0:33:.,.,.	0/0:34:.,.,.	0/0:42:.,.,.	0/0:27:.,.,.	0/0:17:.,.,.	0/0:44:.,.,.	0/0:36:.,.,.	0/0:33:.,.,.	0/0:24:.,.,.	0/0:29:.,.,.	0/0:29:.,.,.	./.:49:.,.,.	0/0:27:.,.,.	0/0:44:.,.,.	0/0:54:.,.,.	0/0:15:.,.,.	0/0:56:.,.,.	0/0:48:.,.,.	0/0:17:.,.,.	0/0:45:.,.,.	0/0:30:.,.,.	0/0:19:.,.,.	0/0:30:.,.,.	0/0:42:.,.,.	0/0:34:.,.,.	0/0:52:.,.,.	0/0:70:.,.,.	./.:60:.,.,.	0/0:41:.,.,.	0/0:44:.,.,.	0/0:31:.,.,.	0/0:37:.,.,.	0/0:23:.,.,.	0/0:38:.,.,.	0/0:42:.,.,.	0/0:15:.,.,.	0/0:53:.,.,.	0/0:58:.,.,.
supercont1.1115	42872	5678	C	T	.	PASS	NS=76;AF=0.993,0.007	GT:DP:GL	0/0:42:.,.,.	0/0:24:.,.,.	0/0:41:.,.,.	0/0:33:.,.,.	0/0:34:.,.,.	0/0:42:.,.,.	0/0:27:.,.,.	0/0:17:.,.,.	0/0:44:.,.,.	0/0:36:.,.,.	0/0:33:.,.,.	0/0:24:.,.,.	0/0:29:.,.,.	0/0:29:.,.,.	0/0:49:.,.,.	0/0:27:.,.,.	0/0:44:.,.,.	0/0:54:.,.,.	0/0:15:.,.,.	0/0:56:.,.,.	0/0:48:.,.,.	0/0:17:.,.,.	0/0:45:.,.,.	0/0:30:.,.,.	0/0:19:.,.,.	0/0:30:.,.,.	0/0:42:.,.,.	0/0:34:.,.,.	0/0:52:.,.,.	0/0:70:.,.,.	0/0:60:.,.,.	0/0:41:.,.,.	0/0:44:.,.,.	0/0:31:.,.,.	0/0:37:.,.,.	0/0:23:.,.,.	0/0:38:.,.,.	0/0:42:.,.,.	0/0:15:.,.,.	0/0:53:.,.,.	0/0:58:.,.,.
supercont1.1115	42873	5678	G	A	.	PASS	NS=74;AF=0.980,0.020	GT:DP:GL	./.:42:.,.,.	0/0:24:.,.,.	0/0:41:.,.,.	0/0:33:.,.,.	0/0:34:.,.,.	0/0:42:.,.,.	0/0:27:.,.,.	0/0:17:.,.,.	0/0:44:.,.,.	0/0:36:.,.,.	0/0:33:.,.,.	0/0:24:.,.,.	0/0:29:.,.,.	0/0:29:.,.,.	0/1:49:.,-29.1332,.	0/0:27:.,.,.	0/0:44:.,.,.	0/0:54:.,.,.	0/0:15:.,.,.	0/0:56:.,.,.	./.:48:.,.,.	0/1:17:.,-8.01623,.	0/0:45:.,.,.	0/0:30:.,.,.	0/0:19:.,.,.	0/0:30:.,.,.	0/0:42:.,.,.	0/0:34:.,.,.	0/0:52:.,.,.	0/0:70:.,.,.	0/0:60:.,.,.	0/0:41:.,.,.	0/0:44:.,.,.	0/0:31:.,.,.	0/0:37:.,.,.	0/0:23:.,.,.	0/0:38:.,.,.	0/0:42:.,.,.	0/0:15:.,.,.	0/0:53:.,.,.	0/0:58:.,.,.
supercont1.1118	171059	5718	A	C	.	PASS	NS=65;AF=0.992,0.008	GT:DP:GL	0/0:6:.,.,.	0/0:7:.,.,.	0/0:9:.,.,.	0/0:12:.,.,.	0/0:11:.,.,.	0/0:10:.,.,.	0/0:6:.,.,.	0/0:13:.,.,.	0/0:13:.,.,.	0/0:21:.,.,.	0/0:6:.,.,.	./.:0:.,.,.	0/0:13:.,.,.	0/0:15:.,.,.	0/0:16:.,.,.	0/0:8:.,.,.	0/0:10:.,.,.	0/0:11:.,.,.	./.:5:.,.,.	0/0:5:.,.,.	0/0:13:.,.,.	0/0:11:.,.,.	0/0:12:.,.,.	0/0:12:.,.,.	0/0:11:.,.,.	0/0:6:.,.,.	./.:13:.,.,.	0/0:13:.,.,.	0/0:12:.,.,.	0/0:18:.,.,.	0/0:13:.,.,.	0/0:15:.,.,.	0/0:11:.,.,.	0/0:21:.,.,.	0/0:8:.,.,.	0/0:14:.,.,.	0/0:13:.,.,.	0/0:8:.,.,.	./.:0:.,.,.	0/0:7:.,.,.	0/0:13:.,.,.
supercont1.1118	171309	5719	C	G	.	PASS	NS=62;AF=0.645,0.355	GT:DP:GL	0/0:6:.,.,.	1/0:7:.,-6.44833,.	1/0:9:.,-8.67756,.	0/0:13:.,.,.	1/0:10:.,-10.9861,.	0/0:10:.,.,.	0/0:6:.,.,.	0/0:11:.,.,.	0/0:12:.,.,.	0/0:22:.,.,.	1/0:6:.,-6.59167,.	./.:0:.,.,.	1/1:13:.,.,.	0/0:14:.,.,.	0/0:15:.,.,.	0/0:7:.,.,.	0/0:9:.,.,.	1/1:11:.,.,.	0/0:5:.,.,.	1/0:5:.,-4.19309,.	./.:12:.,.,.	0/0:11:.,.,.	1/0:13:.,-6.81536,.	1/0:11:.,-10.8951,.	1/1:11:.,.,.	./.:0:.,.,.	0/0:12:.,.,.	0/0:13:.,.,.	0/0:12:.,.,.	1/0:18:.,-19.775,.	1/0:12:.,-13.1833,.	1/0:16:.,-8.68018,.	0/0:10:.,.,.	1/0:21:.,-19.345,.	0/0:8:.,.,.	0/0:15:.,.,.	1/0:12:.,-7.42971,.	1/0:7:.,-6.44833,.	./.:0:.,.,.	./.:7:.,.,.	0/0:13:.,.,.
supercont1.1118	206188	5724	G	A	.	PASS	NS=56;AF=0.938,0.062	GT:DP:GL	1/0:13:.,-10.2875,.	0/0:7:.,.,.	0/0:8:.,.,.	0/0:5:.,.,.	./.:0:.,.,.	0/0:7:.,.,.	./.:0:.,.,.	0/0:5:.,.,.	0/0:11:.,.,.	0/0:9:.,.,.	0/0:8:.,.,.	0/0:5:.,.,.	0/0:10:.,.,.	1/0:10:.,-8.38619,.	1/1:7:.,.,.	0/0:13:.,.,.	0/0:11:.,.,.	0/0:12:.,.,.	./.:0:.,.,.	./.:0:.,.,.	1/0:5:.,-4.19309,.	./.:0:.,.,.	0/0:7:.,.,.	0/0:8:.,.,.	./.:0:.,.,.	0/0:11:.,.,.	1/0:7:.,-6.44833,.	./.:0:.,.,.	0/0:7:.,.,.	./.:0:.,.,.	0/0:13:.,.,.	0/0:7:.,.,.	0/0:9:.,.,.	0/0:9:.,.,.	0/0:9:.,.,.	0/0:6:.,.,.	0/0:12:.,.,.	1/0:13:.,-10.2875,.	0/0:6:.,.,.	0/0:5:.,.,.	./.:0:.,.,.
supercont1.1118	206214	5724	G	T	.	PASS	NS=56;AF=0.938,0.062	GT:DP:GL	0/1:13:.,-10.2875,.	0/0:7:.,.,.	0/0:8:.,.,.	0/0:5:.,.,.	./.:0:.,.,.	0/0:7:.,.,.	./.:0:.,.,.	0/0:5:.,.,.	0/0:11:.,.,.	0/0:9:.,.,.	0/0:8:.,.,.	0/0:5:.,.,.	0/0:10:.,.,.	0/1:10:.,-8.38619,.	1/1:7:.,.,.	0/0:13:.,.,.	0/0:11:.,.,.	0/0:12:.,.,.	./.:0:.,.,.	./.:0:.,.,.	0/1:5:.,-4.19309,.	./.:0:.,.,.	0/0:7:.,.,.	0/0:8:.,.,.	./.:0:.,.,.	0/0:11:.,.,.	0/1:7:.,-6.44833,.	./.:0:.,.,.	0/0:7:.,.,.	./.:0:.,.,.	0/0:13:.,.,.	0/0:7:.,.,.	0/0:9:.,.,.	0/0:9:.,.,.	0/0:9:.,.,.	0/0:6:.,.,.	0/0:12:.,.,.	0/1:13:.,-10.2875,.	0/0:6:.,.,.	0/0:5:.,.,.	./.:0:.,.,.
supercont1.1118	206439	5725	C	T	.	PASS	NS=55;AF=0.936,0.064	GT:DP:GL	1/0:13:.,-10.2875,.	0/0:8:.,.,.	0/0:8:.,.,.	0/0:7:.,.,.	./.:0:.,.,.	0/0:5:.,.,.	./.:0:.,.,.	0/0:5:.,.,.	0/0:11:.,.,.	0/0:9:.,.,.	0/0:6:.,.,.	0/0:6:.,.,.	0/0:10:.,.,.	1/0:8:.,-6.08633,.	1/1:7:.,.,.	0/0:13:.,.,.	0/0:9:.,.,.	0/0:12:.,.,.	./.:0:.,.,.	./.:0:.,.,.	1/0:5:.,-4.19309,.	./.:0:.,.,.	./.:0:.,.,.	0/0:8:.,.,.	./.:0:.,.,.	0/0:11:.,.,.	1/0:6:.,-6.59167,.	./.:0:.,.,.	0/0:6:.,.,.	0/0:12:.,.,.	0/0:12:.,.,.	0/0:6:.,.,.	0/0:8:.,.,.	0/0:8:.,.,.	0/0:9:.,.,.	0/0:7:.,.,.	0/0:12:.,.,.	1/0:12:.,-10.6512,.	0/0:5:.,.,.	0/0:5:.,.,.	./.:0:.,.,.
supercont1.1118	206488	5725	C	T	.	PASS	NS=52;AF=0.933,0.067	GT:DP:GL	1/0:13:.,-10.2875,.	0/0:8:.,.,.	0/0:8:.,.,.	0/0:7:.,.,.	./.:0:.,.,.	0/0:5:.,.,.	./.:0:.,.,.	0/0:5:.,.,.	0/0:11:.,.,.	0/0:9:.,.,.	0/0:6:.,.,.	0/0:6:.,.,.	0/0:10:.,.,.	1/0:8:.,-6.08633,.	1/1:7:.,.,.	0/0:13:.,.,.	0/0:9:.,.,.	0/0:12:.,.,.	./.:0:.,.,.	./.:0:.,.,.	1/0:5:.,-4.19309,.	./.:0:.,.,.	./.:0:.,.,.	0/0:8:.,.,.	./.:0:.,.,.	0/0:11:.,.,.	1/0:6:.,-6.59167,.	./.:0:.,.,.	0/0:6:.,.,.	./.:12:.,.,.	0/0:12:.,.,.	0/0:6:.,.,.	0/0:8:.,.,.	0/0:8:.,.,.	0/0:9:.,.,.	0/0:7:.,.,.	0/0:12:.,.,.	1/0:12:.,-10.6512,.	0/0:5:.,.,.	0/0:5:.,.,.	./.:0:.,.,.
supercont1.1118	216667	5731	T	G	.	PASS	NS=59;AF=0.992,0.008	GT:DP:GL	0/0:12:.,.,.	0/0:7:.,.,.	0/0:9:.,.,.	0/0:8:.,.,.	./.:0:.,.,.	0/0:12:.,.,.	./.:0:.,.,.	0/0:5:.,.,.	0/0:7:.,.,.	0/0:11:.,.,.	0/0:13:.,.,.	./.:0:.,.,.	0/0:12:.,.,.	0/0:9:.,.,.	0/0:8:.,.,.	0/0:16:.,.,.	0/0:7:.,.,.	0/0:10:.,.,.	./.:0:.,.,.	0/0:15:.,.,.	0/0:11:.,.,.	0/0:9:.,.,.	0/0:5:.,.,.	0/0:8:.,.,.	0/0:12:.,.,.	./.:0:.,.,.	0/0:12:.,.,.	0/1:8:.,-6.08633,.	0/0:15:.,.,.	0/0:17:.,.,.	0/0:11:.,.,.	0/0:11:.,.,.	0/0:16:.,.,.	0/0:16:.,.,.	0/0:5:.,.,.	0/0:10:.,.,.	0/0:8:.,.,.	0/0:8:.,.,.	0/0:6:.,.,.	0/0:7:.,.,.	0/0:12:.,.,.
supercont1.1118	216736	5732	A	T	.	PASS	NS=59;AF=0.992,0.008	GT:DP:GL	0/0:12:.,.,.	0/0:9:.,.,.	0/0:11:.,.,.	0/0:11:.,.,.	0/0:5:.,.,.	0/0:19:.,.,.	0/0:6:.,.,.	0/0:10:.,.,.	0/0:10:.,.,.	0/0:13:.,.,.	0/0:13:.,.,.	0/0:7:.,.,.	0/0:18:.,.,.	0/0:7:.,.,.	./.:0:.,.,.	0/0:18:.,.,.	0/0:10:.,.,.	0/0:8:.,.,.	./.:0:.,.,.	0/0:9:.,.,.	0/0:7:.,.,.	0/0:5:.,.,.	0/0:8:.,.,.	0/0:7:.,.,.	0/0:12:.,.,.	0/0:6:.,.,.	0/0:6:.,.,.	./.:0:.,.,.	0/0:8:.,.,.	0/0:7:.,.,.	0/0:10:.,.,.	0/0:10:.,.,.	0/0:14:.,.,.	0/0:14:.,.,.	0/0:5:.,.,.	0/0:13:.,.,.	0/0:9:.,.,.	0/0:6:.,.,.	0/0:8:.,.,.	0/0:6:.,.,.	0/0:12:.,.,.
supercont1.1118	216756	5732	C	T	.	PASS	NS=56;AF=0.732,0.268	GT:DP:GL	0/0:12:.,.,.	0/0:9:.,.,.	0/1:11:.,-7.96026,.	0/1:11:.,-10.8951,.	0/0:5:.,.,.	0/0:19:.,.,.	0/0:6:.,.,.	0/0:10:.,.,.	0/1:10:.,-8.38619,.	0/0:13:.,.,.	0/1:13:.,-6.81536,.	0/1:7:.,-6.44833,.	0/0:18:.,.,.	1/1:7:.,.,.	./.:0:.,.,.	0/1:18:.,-11.1446,.	1/1:10:.,.,.	0/0:8:.,.,.	./.:0:.,.,.	0/1:9:.,-8.67756,.	0/0:7:.,.,.	0/0:5:.,.,.	0/0:8:.,.,.	./.:7:.,.,.	0/0:12:.,.,.	1/1:6:.,.,.	0/0:6:.,.,.	./.:0:.,.,.	0/1:8:.,-8.7889,.	0/0:7:.,.,.	0/1:10:.,-4.94602,.	0/1:10:.,-4.94602,.	1/1:14:.,.,.	0/1:14:.,-12.8967,.	0/1:5:.,-4.19309,.	1/1:13:.,.,.	0/0:9:.,.,.	0/0:6:.,.,.	0/1:8:.,-8.7889,.	0/0:6:.,.,.	1/1:12:.,.,.
supercont1.1118	217007	5733	T	G	.	PASS	NS=53;AF=0.991,0.009	GT:DP:GL	0/0:12:.,.,.	0/0:8:.,.,.	0/0:11:.,.,.	0/0:10:.,.,.	./.:0:.,.,.	0/0:18:.,.,.	0/0:6:.,.,.	0/0:10:.,.,.	0/0:9:.,.,.	0/0:13:.,.,.	0/0:13:.,.,.	0/0:7:.,.,.	0/0:17:.,.,.	0/0:6:.,.,.	./.:0:.,.,.	0/0:17:.,.,.	0/0:10:.,.,.	0/0:7:.,.,.	./.:0:.,.,.	./.:9:.,.,.	0/0:6:.,.,.	0/0:5:.,.,.	0/0:8:.,.,.	0/0:7:.,.,.	0/0:12:.,.,.	0/0:6:.,.,.	./.:6:.,.,.	./.:0:.,.,.	0/0:8:.,.,.	0/0:6:.,.,.	0/0:10:.,.,.	0/0:9:.,.,.	0/0:14:.,.,.	0/0:14:.,.,.	0/1:5:.,-4.19309,.	0/0:13:.,.,.	0/0:9:.,.,.	0/0:6:.,.,.	0/0:7:.,.,.	0/0:6:.,.,.	0/0:12:.,.,.
supercont1.112	618327	6404	A	G	.	PASS	NS=40;AF=0.725,0.275	GT:DP:GL	./.:9:.,.,.	./.:8:.,.,.	./.:20:.,.,.	./.:9:.,.,.	./.:11:.,.,.	./.:10:.,.,.	./.:9:.,.,.	./.:14:.,.,.	./.:6:.,.,.	./.:18:.,.,.	./.:9:.,.,.	./.:5:.,.,.	./.:7:.,.,.	./.:8:.,.,.	./.:7:.,.,.	./.:7:.,.,.	./.:9:.,.,.	1/0:10:.,-8.38619,.	./.:0:.,.,.	./.:0:.,.,.	0/0:7:.,.,.	./.:0:.,.,.	1/0:12:.,-10.6512,.	1/1:9:.,.,.	0/0:7:.,.,.	0/0:8:.,.,.	1/0:10:.,-8.38619,.	1/0:6:.,-6.59167,.	1/0:11:.,-4.23339,.	./.:0:.,.,.	0/0:13:.,.,.	0/0:7:.,.,.	./.:12:.,.,.	1/1:12:.,.,.	0/0:7:.,.,.	0/0:14:.,.,.	./.:12:.,.,.	0/0:9:.,.,.	./.:12:.,.,.	1/0:9:.,-8.67756,.	1/0:12:.,-13.1833,.
supercont1.112	618354	6404	G	A	.	PASS	NS=63;AF=0.976,0.024	GT:DP:GL	0/0:9:.,.,.	0/0:8:.,.,.	0/1:20:.,-16.7724,.	0/0:9:.,.,.	0/0:11:.,.,.	0/0:10:.,.,.	0/0:9:.,.,.	0/0:14:.,.,.	0/0:6:.,.,.	0/0:18:.,.,.	0/0:9:.,.,.	0/0:5:.,.,.	0/0:7:.,.,.	0/0:8:.,.,.	0/0:7:.,.,.	0/0:7:.,.,.	0/0:9:.,.,.	0/0:10:.,.,.	./.:0:.,.,.	./.:0:.,.,.	0/0:7:.,.,.	./.:0:.,.,.	0/0:12:.,.,.	0/0:9:.,.,.	./.:7:.,.,.	0/0:8:.,.,.	0/0:10:.,.,.	0/0:6:.,.,.	0/0:11:.,.,.	./.:0:.,.,.	0/1:13:.,-13.1063,.	0/0:7:.,.,.	0/0:12:.,.,.	0/0:12:.,.,.	0/0:7:.,.,.	0/0:14:.,.,.	0/0:12:.,.,.	0/0:9:.,.,.	0/0:12:.,.,.	0/0:9:.,.,.	0/1:12:.,-13.1833,.
supercont1.112	618370	6404	C	A	.	PASS	NS=57;AF=0.746,0.254	GT:DP:GL	0/0:9:.,.,.	0/1:8:.,-8.7889,.	0/1:20:.,-16.7724,.	1/1:9:.,.,.	0/0:11:.,.,.	0/0:10:.,.,.	0/0:9:.,.,.	0/1:14:.,-12.8967,.	./.:6:.,.,.	0/1:18:.,-14.4842,.	./.:9:.,.,.	0/1:5:.,-4.19309,.	0/0:7:.,.,.	0/0:8:.,.,.	0/0:7:.,.,.	1/1:7:.,.,.	1/1:9:.,.,.	0/0:10:.,.,.	./.:0:.,.,.	./.:0:.,.,.	0/1:7:.,-6.44833,.	./.:0:.,.,.	0/0:12:.,.,.	0/0:9:.,.,.	0/0:7:.,.,.	0/0:8:.,.,.	0/1:10:.,-8.38619,.	0/1:6:.,-6.59167,.	0/1:11:.,-4.23339,.	./.:0:.,.,.	0/0:13:.,.,.	1/1:7:.,.,.	./.:12:.,.,.	0/0:12:.,.,.	0/1:7:.,-6.44833,.	0/0:14:.,.,.	./.:12:.,.,.	0/0:9:.,.,.	./.:12:.,.,.	0/1:9:.,-8.67756,.	0/0:12:.,.,.
supercont1.112	618388	6404	T	C	.	PASS	NS=63;AF=0.976,0.024	GT:DP:GL	0/0:9:.,.,.	0/0:8:.,.,.	0/1:20:.,-16.7724,.	0/0:9:.,.,.	0/0:11:.,.,.	0/0:10:.,.,.	0/0:9:.,.,.	0/0:14:.,.,.	./.:6:.,.,.	0/0:18:.,.,.	0/0:9:.,.,.	0/0:5:.,.,.	0/0:7:.,.,.	0/0:8:.,.,.	0/0:7:.,.,.	0/0:7:.,.,.	0/0:9:.,.,.	0/0:10:.,.,.	./.:0:.,.,.	./.:0:.,.,.	0/0:7:.,.,.	./.:0:.,.,.	0/0:12:.,.,.	0/0:9:.,.,.	0/0:7:.,.,.	0/0:8:.,.,.	0/0:10:.,.,.	0/0:6:.,.,.	0/0:11:.,.,.	./.:0:.,.,.	0/1:13:.,-13.1063,.	0/0:7:.,.,.	0/0:12:.,.,.	0/0:12:.,.,.	0/0:7:.,.,.	0/0:14:.,.,.	0/0:12:.,.,.	0/0:9:.,.,.	0/0:12:.,.,.	0/0:9:.,.,.	0/1:12:.,-13.1833,.
supercont1.112	618406	6404	G	A	.	PASS	NS=65;AF=0.992,0.008	GT:DP:GL	0/0:9:.,.,.	0/0:8:.,.,.	0/0:20:.,.,.	0/0:9:.,.,.	0/0:11:.,.,.	0/0:10:.,.,.	0/0:9:.,.,.	0/0:14:.,.,.	0/0:6:.,.,.	0/0:18:.,.,.	0/0:9:.,.,.	0/0:5:.,.,.	0/0:7:.,.,.	0/0:8:.,.,.	0/0:7:.,.,.	0/0:7:.,.,.	0/0:9:.,.,.	0/0:10:.,.,.	./.:0:.,.,.	./.:0:.,.,.	0/0:7:.,.,.	./.:0:.,.,.	0/0:12:.,.,.	0/0:9:.,.,.	0/0:7:.,.,.	0/0:8:.,.,.	0/0:10:.,.,.	0/0:6:.,.,.	0/0:11:.,.,.	./.:0:.,.,.	0/0:13:.,.,.	0/0:7:.,.,.	0/0:12:.,.,.	0/0:12:.,.,.	0/0:7:.,.,.	0/0:14:.,.,.	0/0:12:.,.,.	0/1:9:.,-8.67756,.	0/0:12:.,.,.	0/0:9:.,.,.	0/0:12:.,.,.
supercont1.112	777626	6429	C	T	.	PASS	NS=57;AF=0.982,0.018	GT:DP:GL	0/0:9:.,.,.	./.:0:.,.,.	./.:0:.,.,.	0/0:11:.,.,.	0/0:11:.,.,.	0/0:15:.,.,.	0/0:5:.,.,.	0/0:5:.,.,.	0/0:9:.,.,.	0/0:12:.,.,.	0/0:5:.,.,.	0/0:5:.,.,.	0/0:9:.,.,.	0/0:8:.,.,.	0/0:14:.,.,.	0/0:12:.,.,.	0/0:6:.,.,.	0/0:13:.,.,.	0/0:5:.,.,.	0/0:8:.,.,.	0/0:6:.,.,.	0/0:7:.,.,.	0/0:10:.,.,.	0/0:6:.,.,.	0/0:9:.,.,.	1/1:7:.,.,.	0/0:5:.,.,.	0/0:9:.,.,.	0/0:9:.,.,.	0/0:12:.,.,.	0/0:6:.,.,.	0/0:5:.,.,.	0/0:16:.,.,.	0/0:6:.,.,.	0/0:8:.,.,.	0/0:16:.,.,.	0/0:9:.,.,.	0/0:5:.,.,.	0/0:8:.,.,.	./.:0:.,.,.	0/0:5:.,.,.
supercont1.112	823351	6438	T	A	.	PASS	NS=51;AF=0.520,0.480	GT:DP:GL	./.:6:.,.,.	0/1:13:.,-13.1063,.	0/1:7:.,-6.44833,.	0/1:13:.,-6.81536,.	./.:0:.,.,.	./.:0:.,.,.	0/1:10:.,-8.38619,.	0/1:10:.,-8.38619,.	0/1:30:.,-32.9584,.	0/1:20:.,-16.7724,.	0/0:5:.,.,.	./.:0:.,.,.	0/1:22:.,-19.0437,.	0/1:20:.,-19.5747,.	0/1:8:.,-8.7889,.	0/1:10:.,-8.38619,.	0/1:10:.,-4.94602,.	0/1:12:.,-10.6512,.	0/1:12:.,-10.6512,.	./.:11:.,.,.	0/0:7:.,.,.	0/1:14:.,-9.82719,.	0/1:13:.,-6.81536,.	./.:0:.,.,.	0/1:13:.,-13.1063,.	./.:0:.,.,.	0/1:8:.,-6.08633,.	0/1:7:.,-6.44833,.	./.:6:.,.,.	0/1:9:.,-8.67756,.	0/1:19:.,-6.54723,.	0/1:5:.,-4.19309,.	./.:0:.,.,.	./.:19:.,.,.	./.:7:.,.,.	0/1:12:.,-7.42971,.	0/0:11:.,.,.	0/1:6:.,-6.59167,.	./.:0:.,.,.	0/1:9:.,-5.57228,.	0/1:14:.,-15.3806,.
supercont1.112	988357	6455	C	A	.	PASS	NS=51;AF=0.804,0.196	GT:DP:GL	0/0:7:.,.,.	0/0:12:.,.,.	0/0:8:.,.,.	./.:0:.,.,.	0/1:11:.,-10.8951,.	0/1:9:.,-8.67756,.	./.:0:.,.,.	0/0:5:.,.,.	0/0:7:.,.,.	0/1:14:.,-6.13233,.	0/0:7:.,.,.	0/0:8:.,.,.	0/0:8:.,.,.	0/0:13:.,.,.	0/0:7:.,.,.	0/0:10:.,.,.	0/0:5:.,.,.	0/1:11:.,-10.8951,.	0/0:5:.,.,.	0/0:8:.,.,.	0/0:9:.,.,.	0/0:6:.,.,.	0/1:10:.,-4.94602,.	0/0:7:.,.,.	./.:5:.,.,.	0/0:12:.,.,.	0/0:5:.,.,.	0/0:5:.,.,.	0/0:7:.,.,.	0/0:8:.,.,.	0/0:7:.,.,.	0/1:7:.,-6.44833,.	0/1:7:.,-6.44833,.	0/1:10:.,-8.38619,.	./.:0:.,.,.	0/1:9:.,-8.67756,.	./.:0:.,.,.	0/0:6:.,.,.	0/0:10:.,.,.	./.:0:.,.,.	0/0:7:.,.,.
supercont1.112	1112859	6226	T	A	.	PASS	NS=56;AF=0.991,0.009	GT:DP:GL	0/0:17:.,.,.	0/0:10:.,.,.	0/0:7:.,.,.	0/0:9:.,.,.	0/0:12:.,.,.	0/0:7:.,.,.	0/0:10:.,.,.	0/0:7:.,.,.	0/0:9:.,.,.	0/0:7:.,.,.	0/0:6:.,.,.	0/0:12:.,.,.	0/0:6:.,.,.	0/0:10:.,.,.	0/0:11:.,.,.	0/0:18:.,.,.	0/0:11:.,.,.	./.:7:.,.,.	./.:0:.,.,.	0/0:5:.,.,.	0/0:6:.,.,.	0/0:6:.,.,.	./.:0:.,.,.	./.:0:.,.,.	0/0:8:.,.,.	./.:0:.,.,.	0/0:8:.,.,.	1/0:5:.,-4.19309,.	./.:6:.,.,.	0/0:5:.,.,.	0/0:13:.,.,.	0/0:9:.,.,.	./.:0:.,.,.	0/0:6:.,.,.	0/0:6:.,.,.	./.:0:.,.,.	0/0:5:.,.,.	0/0:8:.,.,.	0/0:7:.,.,.	0/0:6:.,.,.	0/0:5:.,.,.
supercont1.112	1112860	6226	C	T	.	PASS	NS=60;AF=0.992,0.008	GT:DP:GL	0/0:17:.,.,.	0/0:10:.,.,.	0/0:7:.,.,.	0/0:9:.,.,.	0/0:12:.,.,.	0/0:7:.,.,.	0/0:10:.,.,.	0/0:7:.,.,.	0/0:9:.,.,.	0/0:7:.,.,.	0/0:6:.,.,.	0/0:12:.,.,.	0/0:6:.,.,.	0/0:10:.,.,.	0/0:11:.,.,.	0/0:18:.,.,.	0/0:11:.,.,.	0/0:7:.,.,.	./.:0:.,.,.	0/0:5:.,.,.	0/0:6:.,.,.	0/0:6:.,.,.	./.:0:.,.,.	./.:0:.,.,.	0/0:8:.,.,.	./.:0:.,.,.	0/0:8:.,.,.	0/0:5:.,.,.	0/0:6:.,.,.	0/0:5:.,.,.	0/0:13:.,.,.	0/0:9:.,.,.	./.:0:.,.,.	0/0:6:.,.,.	0/0:6:.,.,.	./.:0:.,.,.	0/0:5:.,.,.	0/0:8:.,.,.	0/0:7:.,.,.	0/0:6:.,.,.	0/0:5:.,.,.
supercont1.112	1113037	6227	A	G	.	PASS	NS=58;AF=0.991,0.009	GT:DP:GL	0/0:17:.,.,.	0/0:9:.,.,.	0/0:6:.,.,.	0/0:8:.,.,.	0/0:12:.,.,.	0/0:8:.,.,.	0/0:11:.,.,.	0/0:7:.,.,.	0/0:9:.,.,.	0/0:7:.,.,.	0/0:6:.,.,.	0/0:12:.,.,.	0/0:6:.,.,.	0/0:10:.,.,.	0/0:11:.,.,.	0/0:18:.,.,.	0/0:11:.,.,.	0/0:9:.,.,.	./.:0:.,.,.	0/0:5:.,.,.	./.:6:.,.,.	0/0:6:.,.,.	./.:0:.,.,.	0/0:6:.,.,.	0/0:8:.,.,.	./.:0:.,.,.	0/0:8:.,.,.	0/0:6:.,.,.	0/0:6:.,.,.	0/0:6:.,.,.	0/0:14:.,.,.	0/0:8:.,.,.	./.:0:.,.,.	0/0:5:.,.,.	0/0:7:.,.,.	./.:0:.,.,.	0/0:6:.,.,.	0/0:7:.,.,.	0/0:8:.,.,.	0/0:5:.,.,.	0/0:5:.,.,.
supercont1.112	1113069	6227	C	T	.	PASS	NS=59;AF=0.992,0.008	GT:DP:GL	0/0:17:.,.,.	0/0:9:.,.,.	0/0:6:.,.,.	0/0:8:.,.,.	0/0:12:.,.,.	0/0:8:.,.,.	0/0:11:.,.,.	0/0:7:.,.,.	0/0:9:.,.,.	0/0:7:.,.,.	0/0:6:.,.,.	0/0:12:.,.,.	0/0:6:.,.,.	0/0:10:.,.,.	0/0:11:.,.,.	0/0:18:.,.,.	0/0:11:.,.,.	0/0:9:.,.,.	./.:0:.,.,.	0/0:5:.,.,.	0/0:6:.,.,.	0/0:6:.,.,.	./.:0:.,.,.	0/0:6:.,.,.	0/0:8:.,.,.	./.:0:.,.,.	0/0:8:.,.,.	0/0:6:.,.,.	0/0:6:.,.,.	0/0:6:.,.,.	0/0:14:.,.,.	0/0:8:.,.,.	./.:0:.,.,.	0/0:5:.,.,.	0/0:7:.,.,.	./.:0:.,.,.	0/0:6:.,.,.	0/0:7:.,.,.	0/0:8:.,.,.	0/0:5:.,.,.	0/0:5:.,.,.
supercont1.112	1167878	6244	A	G	.	PASS	NS=59;AF=0.983,0.017	GT:DP:GL	0/0:14:.,.,.	0/0:8:.,.,.	0/0:8:.,.,.	0/0:15:.,.,.	./.:0:.,.,.	0/0:13:.,.,.	0/0:10:.,.,.	0/0:13:.,.,.	0/0:15:.,.,.	0/0:15:.,.,.	./.:0:.,.,.	./.:0:.,.,.	0/0:12:.,.,.	0/0:10:.,.,.	0/0:16:.,.,.	0/0:12:.,.,.	0/0:13:.,.,.	0/0:12:.,.,.	./.:0:.,.,.	./.:0:.,.,.	0/0:8:.,.,.	0/0:14:.,.,.	0/0:9:.,.,.	0/0:13:.,.,.	0/0:10:.,.,.	./.:0:.,.,.	0/0:13:.,.,.	0/0:5:.,.,.	0/0:14:.,.,.	0/0:13:.,.,.	0/0:12:.,.,.	0/0:12:.,.,.	0/0:6:.,.,.	0/0:14:.,.,.	0/0:12:.,.,.	0/0:12:.,.,.	0/0:9:.,.,.	0/1:9:.,-5.57228,.	0/0:8:.,.,.	0/0:6:.,.,.	0/0:15:.,.,.
supercont1.112	1167916	6244	A	G	.	PASS	NS=59;AF=0.983,0.017	GT:DP:GL	0/0:14:.,.,.	0/0:8:.,.,.	0/0:8:.,.,.	0/0:15:.,.,.	./.:0:.,.,.	0/0:13:.,.,.	0/0:10:.,.,.	0/0:13:.,.,.	0/0:15:.,.,.	0/0:15:.,.,.	./.:0:.,.,.	./.:0:.,.,.	0/0:12:.,.,.	0/0:10:.,.,.	0/0:16:.,.,.	0/0:12:.,.,.	0/0:13:.,.,.	0/0:12:.,.,.	./.:0:.,.,.	./.:0:.,.,.	0/0:8:.,.,.	0/0:14:.,.,.	0/0:9:.,.,.	0/0:13:.,.,.	0/0:10:.,.,.	./.:0:.,.,.	0/0:13:.,.,.	0/0:5:.,.,.	0/0:14:.,.,.	0/0:13:.,.,.	0/0:12:.,.,.	0/0:12:.,.,.	0/0:6:.,.,.	0/0:14:.,.,.	0/0:12:.,.,.	0/0:12:.,.,.	0/0:9:.,.,.	0/1:9:.,-5.57228,.	0/0:8:.,.,.	0/0:6:.,.,.	0/0:15:.,.,.
supercont1.112	1167918	6244	T	A	.	PASS	NS=60;AF=0.983,0.017	GT:DP:GL	0/0:14:.,.,.	0/0:8:.,.,.	0/0:8:.,.,.	0/0:15:.,.,.	./.:0:.,.,.	0/0:13:.,.,.	0/0:10:.,.,.	0/0:13:.,.,.	0/0:15:.,.,.	0/0:15:.,.,.	./.:0:.,.,.	./.:0:.,.,.	0/0:12:.,.,.	0/0:10:.,.,.	0/0:16:.,.,.	0/0:12:.,.,.	0/0:13:.,.,.	0/0:12:.,.,.	./.:0:.,.,.	./.:0:.,.,.	0/0:8:.,.,.	0/0:14:.,.,.	0/0:9:.,.,.	0/0:13:.,.,.	0/0:10:.,.,.	./.:0:.,.,.	0/0:13:.,.,.	0/0:5:.,.,.	0/0:14:.,.,.	0/0:13:.,.,.	0/0:12:.,.,.	0/0:12:.,.,.	0/0:6:.,.,.	0/0:14:.,.,.	0/0:12:.,.,.	0/0:12:.,.,.	0/0:9:.,.,.	1/0:9:.,-5.57228,.	0/0:8:.,.,.	0/0:6:.,.,.	0/0:15:.,.,.
supercont1.112	1168083	6245	T	G	.	PASS	NS=53;AF=0.830,0.170	GT:DP:GL	0/1:14:.,-6.13233,.	1/1:8:.,.,.	0/0:11:.,.,.	0/0:13:.,.,.	./.:0:.,.,.	0/0:14:.,.,.	0/1:10:.,-8.38619,.	0/0:12:.,.,.	0/0:15:.,.,.	0/0:14:.,.,.	./.:0:.,.,.	./.:0:.,.,.	0/1:14:.,-6.13233,.	0/1:11:.,-4.23339,.	0/1:15:.,-5.39194,.	0/0:12:.,.,.	0/0:14:.,.,.	0/0:11:.,.,.	./.:0:.,.,.	./.:0:.,.,.	0/0:8:.,.,.	0/0:11:.,.,.	0/0:9:.,.,.	0/0:12:.,.,.	0/0:9:.,.,.	./.:0:.,.,.	0/1:9:.,-8.67756,.	0/0:5:.,.,.	0/0:11:.,.,.	0/1:11:.,-10.8951,.	0/0:10:.,.,.	0/0:12:.,.,.	0/0:6:.,.,.	0/0:12:.,.,.	0/1:9:.,-5.57228,.	0/0:10:.,.,.	0/0:8:.,.,.	0/1:8:.,-6.08633,.	0/0:9:.,.,.	0/0:5:.,.,.	0/0:15:.,.,.
supercont1.112	1168096	6245	T	C	.	PASS	NS=53;AF=0.830,0.170	GT:DP:GL	0/1:14:.,-6.13233,.	1/1:8:.,.,.	0/0:11:.,.,.	0/0:13:.,.,.	./.:0:.,.,.	0/0:14:.,.,.	0/1:10:.,-8.38619,.	0/0:12:.,.,.	0/0:15:.,.,.	0/0:14:.,.,.	./.:0:.,.,.	./.:0:.,.,.	0/1:14:.,-6.13233,.	0/1:11:.,-4.23339,.	0/1:15:.,-5.39194,.	0/0:12:.,.,.	0/0:14:.,.,.	0/0:11:.,.,.	./.:0:.,.,.	./.:0:.,.,.	0/0:8:.,.,.	0/0:11:.,.,.	0/0:9:.,.,.	0/0:12:.,.,.	0/0:9:.,.,.	./.:0:.,.,.	0/1:9:.,-8.67756,.	0/0:5:.,.,.	0/0:11:.,.,.	0/1:11:.,-10.8951,.	0/0:10:.,.,.	0/0:12:.,.,.	0/0:6:.,.,.	0/0:12:.,.,.	0/1:9:.,-5.57228,.	0/0:10:.,.,.	0/0:8:.,.,.	0/1:8:.,-6.08633,.	0/0:9:.,.,.	0/0:5:.,.,.	0/0:15:.,.,.
supercont1.112	1243265	6260	A	G	.	PASS	NS=60;AF=0.992,0.008	GT:DP:GL	0/0:17:.,.,.	0/0:8:.,.,.	0/0:25:.,.,.	0/0:10:.,.,.	0/0:13:.,.,.	0/0:13:.,.,.	0/0:8:.,.,.	0/0:15:.,.,.	0/0:12:.,.,.	0/0:23:.,.,.	0/0:15:.,.,.	0/0:7:.,.,.	0/0:17:.,.,.	0/0:13:.,.,.	0/0:10:.,.,.	0/0:8:.,.,.	0/0:20:.,.,.	0/0:8:.,.,.	./.:0:.,.,.	0/0:9:.,.,.	./.:0:.,.,.	./.:0:.,.,.	0/0:10:.,.,.	0/0:7:.,.,.	0/0:7:.,.,.	./.:0:.,.,.	0/0:13:.,.,.	0/0:8:.,.,.	0/0:5:.,.,.	0/0:11:.,.,.	0/0:10:.,.,.	./.:0:.,.,.	0/0:10:.,.,.	./.:0:.,.,.	0/0:5:.,.,.	./.:0:.,.,.	0/0:10:.,.,.	0/1:12:.,-7.42971,.	0/0:8:.,.,.	0/0:5:.,.,.	0/0:9:.,.,.
supercont1.112	1243272	6260	C	T	.	PASS	NS=60;AF=0.992,0.008	GT:DP:GL	0/0:17:.,.,.	0/0:8:.,.,.	0/0:25:.,.,.	0/0:10:.,.,.	0/0:13:.,.,.	0/0:13:.,.,.	0/0:8:.,.,.	0/0:15:.,.,.	0/0:12:.,.,.	0/0:23:.,.,.	0/0:15:.,.,.	0/0:7:.,.,.	0/0:17:.,.,.	0/0:13:.,.,.	0/0:10:.,.,.	0/0:8:.,.,.	0/0:20:.,.,.	0/0:8:.,.,.	./.:0:.,.,.	0/0:9:.,.,.	./.:0:.,.,.	./.:0:.,.,.	0/0:10:.,.,.	0/0:7:.,.,.	0/0:7:.,.,.	./.:0:.,.,.	0/0:13:.,.,.	0/0:8:.,.,.	0/0:5:.,.,.	0/0:11:.,.,.	0/0:10:.,.,.	./.:0:.,.,.	0/0:10:.,.,.	./.:0:.,.,.	0/0:5:.,.,.	./.:0:.,.,.	0/0:10:.,.,.	0/1:12:.,-7.42971,.	0/0:8:.,.,.	0/0:5:.,.,.	0/0:9:.,.,.
supercont1.1125	178670	6135	C	T	.	PASS	NS=58;AF=0.974,0.026	GT:DP:GL	0/0:16:.,.,.	./.:0:.,.,.	0/0:12:.,.,.	0/0:11:.,.,.	0/0:8:.,.,.	0/0:9:.,.,.	0/0:10:.,.,.	0/0:10:.,.,.	0/0:12:.,.,.	0/0:11:.,.,.	0/0:8:.,.,.	0/0:10:.,.,.	0/0:9:.,.,.	0/0:8:.,.,.	0/0:7:.,.,.	0/0:11:.,.,.	0/0:14:.,.,.	0/0:7:.,.,.	./.:0:.,.,.	0/0:7:.,.,.	0/0:12:.,.,.	0/0:6:.,.,.	0/0:7:.,.,.	0/0:8:.,.,.	./.:0:.,.,.	0/0:8:.,.,.	0/0:7:.,.,.	./.:0:.,.,.	0/0:5:.,.,.	0/0:16:.,.,.	0/0:26:.,.,.	0/0:8:.,.,.	0/1:16:.,-17.5778,.	0/0:12:.,.,.	0/0:7:.,.,.	0/0:8:.,.,.	0/0:6:.,.,.	0/1:10:.,-10.9861,.	0/0:7:.,.,.	0/0:7:.,.,.	0/0:10:.,.,.
supercont1.1125	178681	6135	G	T	.	PASS	NS=55;AF=0.945,0.055	GT:DP:GL	0/0:16:.,.,.	./.:0:.,.,.	0/0:12:.,.,.	0/0:11:.,.,.	0/0:8:.,.,.	0/0:9:.,.,.	0/0:10:.,.,.	0/0:10:.,.,.	0/0:12:.,.,.	0/0:11:.,.,.	0/0:8:.,.,.	0/0:10:.,.,.	0/0:9:.,.,.	0/0:8:.,.,.	0/0:7:.,.,.	0/0:11:.,.,.	0/0:14:.,.,.	./.:7:.,.,.	./.:0:.,.,.	0/0:7:.,.,.	0/0:12:.,.,.	0/0:6:.,.,.	./.:7:.,.,.	0/0:8:.,.,.	./.:0:.,.,.	0/0:8:.,.,.	0/0:7:.,.,.	./.:0:.,.,.	0/0:5:.,.,.	0/0:16:.,.,.	0/0:26:.,.,.	0/0:8:.,.,.	0/1:16:.,-17.5778,.	0/0:12:.,.,.	0/0:7:.,.,.	0/0:8:.,.,.	0/1:6:.,-6.59167,.	0/1:10:.,-10.9861,.	0/0:7:.,.,.	0/0:7:.,.,.	0/0:10:.,.,.
supercont1.1125	178682	6135	A	C	.	PASS	NS=54;AF=0.806,0.194	GT:DP:GL	0/1:16:.,-10.2875,.	./.:0:.,.,.	0/0:12:.,.,.	0/0:11:.,.,.	0/0:8:.,.,.	0/0:9:.,.,.	0/0:10:.,.,.	0/1:10:.,-8.67756,.	0/0:12:.,.,.	0/0:11:.,.,.	0/0:8:.,.,.	0/0:10:.,.,.	0/0:9:.,.,.	0/0:8:.,.,.	0/0:7:.,.,.	0/0:11:.,.,.	0/0:14:.,.,.	0/0:7:.,.,.	./.:0:.,.,.	0/0:7:.,.,.	0/1:12:.,-13.1833,.	0/1:6:.,-6.44833,.	0/0:7:.,.,.	0/1:8:.,-7.42971,.	./.:0:.,.,.	0/0:8:.,.,.	./.:7:.,.,.	./.:0:.,.,.	0/0:5:.,.,.	0/1:16:.,-10.2875,.	0/1:26:.,-19.0437,.	./.:8:.,.,.	0/0:16:.,.,.	0/0:12:.,.,.	./.:7:.,.,.	0/1:8:.,-7.42971,.	0/0:6:.,.,.	0/0:10:.,.,.	./.:7:.,.,.	1/1:7:.,.,.	0/1:10:.,-10.8951,.
supercont1.1125	178686	6135	G	T	.	PASS	NS=56;AF=0.973,0.027	GT:DP:GL	0/0:16:.,.,.	./.:0:.,.,.	0/0:12:.,.,.	0/0:11:.,.,.	0/0:8:.,.,.	0/0:9:.,.,.	0/0:10:.,.,.	0/0:10:.,.,.	0/0:12:.,.,.	0/0:11:.,.,.	0/0:8:.,.,.	0/0:10:.,.,.	0/0:9:.,.,.	0/0:8:.,.,.	0/0:7:.,.,.	0/0:11:.,.,.	0/0:14:.,.,.	./.:7:.,.,.	./.:0:.,.,.	0/0:7:.,.,.	0/0:12:.,.,.	0/0:6:.,.,.	./.:7:.,.,.	0/0:8:.,.,.	./.:0:.,.,.	0/0:8:.,.,.	0/0:7:.,.,.	./.:0:.,.,.	0/0:5:.,.,.	0/0:16:.,.,.	0/0:26:.,.,.	0/0:8:.,.,.	0/0:16:.,.,.	0/0:12:.,.,.	0/0:7:.,.,.	0/0:8:.,.,.	0/1:6:.,-6.59167,.	0/0:10:.,.,.	0/0:7:.,.,.	0/0:7:.,.,.	0/0:10:.,.,.
supercont1.1125	178711	6135	G	A	.	PASS	NS=55;AF=0.718,0.282	GT:DP:GL	0/0:16:.,.,.	./.:0:.,.,.	1/1:12:.,.,.	1/1:11:.,.,.	0/0:8:.,.,.	0/0:9:.,.,.	1/0:10:.,-8.38619,.	0/0:10:.,.,.	1/0:12:.,-7.42971,.	0/0:11:.,.,.	1/0:8:.,-6.08633,.	1/0:10:.,-10.9861,.	1/0:9:.,-8.67756,.	1/0:8:.,-6.08633,.	0/0:7:.,.,.	1/0:11:.,-7.96026,.	1/1:14:.,.,.	./.:7:.,.,.	./.:0:.,.,.	0/0:7:.,.,.	1/0:12:.,-13.1833,.	0/0:6:.,.,.	0/0:7:.,.,.	0/0:8:.,.,.	./.:0:.,.,.	0/0:8:.,.,.	./.:7:.,.,.	./.:0:.,.,.	1/1:5:.,.,.	1/0:16:.,-10.2875,.	0/0:26:.,.,.	./.:8:.,.,.	1/0:16:.,-17.5778,.	0/0:12:.,.,.	0/0:7:.,.,.	0/0:8:.,.,.	1/0:6:.,-6.59167,.	0/0:10:.,.,.	0/0:7:.,.,.	0/0:7:.,.,.	0/0:10:.,.,.
supercont1.1129	81810	6199	C	T	.	PASS	NS=61;AF=0.918,0.082	GT:DP:GL	1/0:7:.,-6.44833,.	./.:0:.,.,.	0/0:19:.,.,.	0/0:8:.,.,.	0/0:13:.,.,.	0/0:12:.,.,.	0/0:11:.,.,.	0/0:6:.,.,.	0/0:16:.,.,.	0/0:13:.,.,.	1/0:6:.,-6.59167,.	0/0:6:.,.,.	0/0:13:.,.,.	0/0:8:.,.,.	0/0:7:.,.,.	0/0:14:.,.,.	0/0:10:.,.,.	0/0:12:.,.,.	./.:0:.,.,.	0/0:10:.,.,.	0/0:10:.,.,.	./.:0:.,.,.	0/0:14:.,.,.	0/0:5:.,.,.	0/0:14:.,.,.	0/0:12:.,.,.	0/0:13:.,.,.	1/0:7:.,-6.44833,.	1/0:15:.,-9.28713,.	0/0:15:.,.,.	0/0:15:.,.,.	0/0:7:.,.,.	1/0:11:.,-4.23339,.	0/0:16:.,.,.	0/0:6:.,.,.	0/0:9:.,.,.	0/0:11:.,.,.	0/0:9:.,.,.	0/0:8:.,.,.	0/0:5:.,.,.	0/0:6:.,.,.
supercont1.1129	243532	6191	T	C	.	PASS	NS=48;AF=0.740,0.260	GT:DP:GL	1/0:11:.,-7.96026,.	1/0:11:.,-7.96026,.	1/0:15:.,-5.39194,.	./.:14:.,.,.	0/0:10:.,.,.	0/0:15:.,.,.	1/0:8:.,-6.08633,.	./.:0:.,.,.	0/0:12:.,.,.	./.:0:.,.,.	1/0:11:.,-7.96026,.	./.:0:.,.,.	1/0:14:.,-15.3806,.	1/0:9:.,-5.57228,.	1/0:20:.,-21.9722,.	0/0:13:.,.,.	0/0:12:.,.,.	0/0:7:.,.,.	1/0:9:.,-5.57228,.	./.:7:.,.,.	1/0:18:.,-17.3551,.	0/0:5:.,.,.	0/0:9:.,.,.	0/0:10:.,.,.	./.:0:.,.,.	0/0:9:.,.,.	0/0:9:.,.,.	0/0:5:.,.,.	1/0:5:.,-4.19309,.	./.:23:.,.,.	./.:17:.,.,.	0/0:9:.,.,.	1/0:20:.,-13.5526,.	0/0:11:.,.,.	./.:6:.,.,.	0/0:12:.,.,.	0/0:11:.,.,.	./.:7:.,.,.	./.:16:.,.,.	1/0:5:.,-4.19309,.	./.:9:.,.,.
supercont1.113	1312251	6618	A	G	.	PASS	NS=57;AF=0.781,0.219	GT:DP:GL	./.:12:.,.,.	1/1:6:.,.,.	0/1:8:.,-8.7889,.	0/1:11:.,-4.23339,.	0/1:8:.,-8.7889,.	0/1:17:.,-11.6908,.	0/0:9:.,.,.	0/0:9:.,.,.	0/1:11:.,-4.23339,.	0/1:15:.,-5.39194,.	1/1:10:.,.,.	1/1:8:.,.,.	./.:10:.,.,.	0/1:8:.,-6.08633,.	0/0:14:.,.,.	0/0:10:.,.,.	0/0:13:.,.,.	0/0:15:.,.,.	0/0:6:.,.,.	./.:7:.,.,.	./.:6:.,.,.	0/1:7:.,-6.44833,.	0/0:8:.,.,.	0/0:12:.,.,.	0/0:7:.,.,.	1/1:14:.,.,.	0/0:18:.,.,.	./.:0:.,.,.	0/1:13:.,-10.2875,.	0/0:17:.,.,.	0/1:11:.,-10.8951,.	./.:12:.,.,.	0/1:9:.,-5.57228,.	0/1:7:.,-6.44833,.	0/0:7:.,.,.	0/0:15:.,.,.	0/1:14:.,-6.13233,.	0/0:11:.,.,.	./.:7:.,.,.	./.:0:.,.,.	0/1:11:.,-7.96026,.
supercont1.113	1312483	6619	A	G	.	PASS	NS=59;AF=0.890,0.110	GT:DP:GL	0/0:13:.,.,.	0/0:6:.,.,.	0/0:12:.,.,.	1/0:14:.,-12.8967,.	1/0:7:.,-6.44833,.	1/0:18:.,-14.4842,.	0/0:10:.,.,.	0/0:10:.,.,.	./.:12:.,.,.	1/0:18:.,-11.1446,.	0/0:12:.,.,.	0/0:9:.,.,.	0/0:10:.,.,.	0/0:8:.,.,.	0/0:17:.,.,.	0/0:11:.,.,.	0/0:14:.,.,.	0/0:15:.,.,.	0/0:6:.,.,.	0/0:7:.,.,.	0/0:6:.,.,.	0/0:8:.,.,.	0/0:7:.,.,.	0/0:11:.,.,.	0/0:7:.,.,.	0/0:13:.,.,.	0/0:17:.,.,.	./.:0:.,.,.	1/0:13:.,-10.2875,.	0/0:17:.,.,.	1/0:11:.,-7.96026,.	./.:13:.,.,.	1/0:11:.,-4.23339,.	1/0:8:.,-8.7889,.	./.:8:.,.,.	0/0:15:.,.,.	0/0:14:.,.,.	0/0:9:.,.,.	./.:6:.,.,.	./.:5:.,.,.	1/0:12:.,-10.6512,.
supercont1.113	1367276	6626	A	C	.	PASS	NS=53;AF=0.991,0.009	GT:DP:GL	0/0:5:.,.,.	./.:0:.,.,.	0/0:5:.,.,.	0/0:14:.,.,.	0/0:7:.,.,.	0/0:14:.,.,.	0/0:9:.,.,.	0/0:7:.,.,.	0/0:13:.,.,.	0/0:14:.,.,.	./.:0:.,.,.	./.:0:.,.,.	./.:0:.,.,.	0/0:5:.,.,.	0/0:13:.,.,.	0/0:15:.,.,.	0/0:18:.,.,.	0/0:16:.,.,.	0/1:9:.,-5.57228,.	0/0:8:.,.,.	0/0:11:.,.,.	./.:0:.,.,.	0/0:6:.,.,.	0/0:8:.,.,.	0/0:8:.,.,.	./.:0:.,.,.	0/0:20:.,.,.	./.:0:.,.,.	0/0:6:.,.,.	0/0:14:.,.,.	0/0:7:.,.,.	0/0:7:.,.,.	./.:0:.,.,.	0/0:10:.,.,.	0/0:10:.,.,.	0/0:12:.,.,.	0/0:19:.,.,.	0/0:14:.,.,.	./.:0:.,.,.	0/0:9:.,.,.	./.:0:.,.,.
supercont1.113	1367304	6626	T	C	.	PASS	NS=56;AF=0.991,0.009	GT:DP:GL	0/0:5:.,.,.	./.:0:.,.,.	0/0:5:.,.,.	1/0:14:.,-12.8967,.	0/0:7:.,.,.	0/0:14:.,.,.	0/0:9:.,.,.	0/0:7:.,.,.	0/0:13:.,.,.	0/0:14:.,.,.	./.:0:.,.,.	./.:0:.,.,.	./.:0:.,.,.	0/0:5:.,.,.	0/0:13:.,.,.	0/0:15:.,.,.	0/0:18:.,.,.	0/0:16:.,.,.	0/0:9:.,.,.	0/0:8:.,.,.	0/0:11:.,.,.	./.:0:.,.,.	0/0:6:.,.,.	0/0:8:.,.,.	0/0:8:.,.,.	./.:0:.,.,.	0/0:20:.,.,.	./.:0:.,.,.	0/0:6:.,.,.	0/0:14:.,.,.	0/0:7:.,.,.	0/0:7:.,.,.	./.:0:.,.,.	0/0:10:.,.,.	0/0:10:.,.,.	0/0:12:.,.,.	0/0:19:.,.,.	0/0:14:.,.,.	./.:0:.,.,.	0/0:9:.,.,.	./.:0:.,.,.
supercont1.113	1367310	6626	T	A	.	PASS	NS=56;AF=0.946,0.054	GT:DP:GL	0/0:5:.,.,.	./.:0:.,.,.	0/0:5:.,.,.	0/0:14:.,.,.	0/0:7:.,.,.	0/0:14:.,.,.	0/0:9:.,.,.	0/0:7:.,.,.	0/0:13:.,.,.	0/0:14:.,.,.	./.:0:.,.,.	./.:0:.,.,.	./.:0:.,.,.	0/0:5:.,.,.	1/0:13:.,-13.1063,.	0/0:15:.,.,.	0/0:18:.,.,.	0/0:16:.,.,.	0/0:9:.,.,.	0/0:8:.,.,.	0/0:11:.,.,.	./.:0:.,.,.	0/0:6:.,.,.	1/1:8:.,.,.	0/0:8:.,.,.	./.:0:.,.,.	0/0:20:.,.,.	./.:0:.,.,.	0/0:6:.,.,.	0/0:14:.,.,.	0/0:7:.,.,.	0/0:7:.,.,.	./.:0:.,.,.	0/0:10:.,.,.	0/0:10:.,.,.	0/0:12:.,.,.	0/0:19:.,.,.	0/0:14:.,.,.	./.:0:.,.,.	1/1:9:.,.,.	./.:0:.,.,.
supercont1.113	1367314	6626	C	A	.	PASS	NS=56;AF=0.991,0.009	GT:DP:GL	0/0:5:.,.,.	./.:0:.,.,.	0/0:5:.,.,.	1/0:14:.,-12.8967,.	0/0:7:.,.,.	0/0:14:.,.,.	0/0:9:.,.,.	0/0:7:.,.,.	0/0:13:.,.,.	0/0:14:.,.,.	./.:0:.,.,.	./.:0:.,.,.	./.:0:.,.,.	0/0:5:.,.,.	0/0:13:.,.,.	0/0:15:.,.,.	0/0:18:.,.,.	0/0:16:.,.,.	0/0:9:.,.,.	0/0:8:.,.,.	0/0:11:.,.,.	./.:0:.,.,.	0/0:6:.,.,.	0/0:8:.,.,.	0/0:8:.,.,.	./.:0:.,.,.	0/0:20:.,.,.	./.:0:.,.,.	0/0:6:.,.,.	0/0:14:.,.,.	0/0:7:.,.,.	0/0:7:.,.,.	./.:0:.,.,.	0/0:10:.,.,.	0/0:10:.,.,.	0/0:12:.,.,.	0/0:19:.,.,.	0/0:14:.,.,.	./.:0:.,.,.	0/0:9:.,.,.	./.:0:.,.,.
supercont1.113	1461398	6635	C	T	.	PASS	NS=48;AF=0.781,0.219	GT:DP:GL	./.:8:.,.,.	./.:0:.,.,.	./.:10:.,.,.	./.:12:.,.,.	./.:6:.,.,.	./.:20:.,.,.	./.:7:.,.,.	./.:12:.,.,.	./.:18:.,.,.	./.:10:.,.,.	./.:8:.,.,.	./.:10:.,.,.	./.:6:.,.,.	./.:16:.,.,.	./.:12:.,.,.	./.:9:.,.,.	./.:6:.,.,.	1/0:16:.,-10.2875,.	0/0:5:.,.,.	0/0:6:.,.,.	1/0:14:.,-15.3806,.	0/0:5:.,.,.	1/0:16:.,-7.42971,.	1/1:12:.,.,.	0/0:11:.,.,.	0/0:6:.,.,.	0/0:13:.,.,.	0/0:6:.,.,.	0/0:6:.,.,.	1/0:14:.,-15.3139,.	0/0:11:.,.,.	0/0:11:.,.,.	0/0:17:.,.,.	0/0:13:.,.,.	0/0:10:.,.,.	1/1:7:.,.,.	0/0:10:.,.,.	1/0:10:.,-6.08633,.	0/0:10:.,.,.	1/0:14:.,-4.94602,.	0/0:14:.,.,.
supercont1.113	1461404	6635	T	C	.	PASS	NS=65;AF=0.831,0.169	GT:DP:GL	0/1:8:.,-7.96026,.	./.:0:.,.,.	0/1:10:.,-10.2875,.	0/0:12:.,.,.	0/1:6:.,-6.08633,.	0/1:20:.,-12.1727,.	0/0:7:.,.,.	0/0:12:.,.,.	0/1:18:.,-12.5793,.	0/1:10:.,-8.67756,.	1/1:8:.,.,.	1/1:10:.,.,.	0/1:6:.,-5.57228,.	0/1:16:.,-15.3139,.	0/0:12:.,.,.	0/0:9:.,.,.	0/0:6:.,.,.	0/0:16:.,.,.	0/0:5:.,.,.	0/1:6:.,-6.44833,.	0/1:14:.,-15.3806,.	./.:5:.,.,.	0/0:16:.,.,.	0/0:12:.,.,.	0/0:11:.,.,.	1/1:6:.,.,.	0/0:13:.,.,.	0/1:6:.,-4.23339,.	0/1:6:.,-5.57228,.	0/0:14:.,.,.	0/0:11:.,.,.	0/0:11:.,.,.	0/0:17:.,.,.	0/0:13:.,.,.	0/0:10:.,.,.	0/0:7:.,.,.	0/1:10:.,-10.8951,.	0/0:10:.,.,.	0/0:10:.,.,.	0/0:14:.,.,.	0/0:14:.,.,.
supercont1.113	1461445	6635	C	T	.	PASS	NS=68;AF=0.963,0.037	GT:DP:GL	0/0:8:.,.,.	./.:0:.,.,.	0/0:10:.,.,.	0/0:12:.,.,.	0/0:6:.,.,.	0/0:20:.,.,.	1/0:7:.,-6.44833,.	1/0:12:.,-7.42971,.	0/0:18:.,.,.	0/0:10:.,.,.	0/0:8:.,.,.	0/0:10:.,.,.	0/0:6:.,.,.	0/0:16:.,.,.	0/0:12:.,.,.	0/0:9:.,.,.	0/0:6:.,.,.	0/0:16:.,.,.	0/0:5:.,.,.	0/0:6:.,.,.	0/0:14:.,.,.	0/0:5:.,.,.	0/0:16:.,.,.	0/0:12:.,.,.	0/0:11:.,.,.	0/0:6:.,.,.	1/0:13:.,-6.81536,.	0/0:6:.,.,.	0/0:6:.,.,.	0/0:14:.,.,.	0/0:11:.,.,.	0/0:11:.,.,.	0/0:17:.,.,.	0/0:13:.,.,.	0/0:10:.,.,.	0/0:7:.,.,.	0/0:10:.,.,.	0/0:10:.,.,.	0/0:10:.,.,.	0/0:14:.,.,.	0/0:14:.,.,.
supercont1.113	1686306	6656	G	T	.	PASS	NS=52;AF=0.913,0.087	GT:DP:GL	0/1:7:.,-6.44833,.	1/1:8:.,.,.	0/1:9:.,-8.67756,.	0/0:8:.,.,.	0/0:5:.,.,.	0/0:6:.,.,.	0/0:6:.,.,.	0/0:6:.,.,.	0/0:5:.,.,.	./.:0:.,.,.	1/1:5:.,.,.	1/1:8:.,.,.	0/1:15:.,-15.3139,.	./.:6:.,.,.	0/0:5:.,.,.	./.:0:.,.,.	0/0:14:.,.,.	0/0:5:.,.,.	./.:0:.,.,.	0/0:5:.,.,.	0/0:5:.,.,.	./.:6:.,.,.	0/0:6:.,.,.	0/0:10:.,.,.	./.:0:.,.,.	0/0:9:.,.,.	0/0:6:.,.,.	./.:0:.,.,.	0/0:7:.,.,.	0/0:15:.,.,.	0/0:8:.,.,.	0/0:10:.,.,.	0/0:9:.,.,.	0/0:6:.,.,.	0/0:5:.,.,.	0/0:12:.,.,.	./.:0:.,.,.	0/0:8:.,.,.	./.:0:.,.,.	0/0:5:.,.,.	0/0:10:.,.,.
supercont1.113	1686322	6656	A	G	.	PASS	NS=50;AF=0.930,0.070	GT:DP:GL	0/0:7:.,.,.	0/0:8:.,.,.	0/0:9:.,.,.	0/0:8:.,.,.	1/1:5:.,.,.	0/0:6:.,.,.	0/1:6:.,-6.59167,.	./.:6:.,.,.	0/0:5:.,.,.	./.:0:.,.,.	0/0:5:.,.,.	0/0:8:.,.,.	0/0:15:.,.,.	0/0:6:.,.,.	0/0:5:.,.,.	./.:0:.,.,.	0/0:14:.,.,.	0/0:5:.,.,.	./.:0:.,.,.	0/0:5:.,.,.	0/0:5:.,.,.	0/0:6:.,.,.	0/0:6:.,.,.	0/0:10:.,.,.	./.:0:.,.,.	0/0:9:.,.,.	0/1:6:.,-6.59167,.	./.:0:.,.,.	0/0:7:.,.,.	0/0:15:.,.,.	0/1:8:.,-8.7889,.	0/0:10:.,.,.	0/0:9:.,.,.	0/0:6:.,.,.	0/0:5:.,.,.	0/1:12:.,-10.8951,.	./.:0:.,.,.	0/0:8:.,.,.	./.:0:.,.,.	0/0:5:.,.,.	0/1:10:.,-8.67756,.
supercont1.113	1686329	6656	G	A	.	PASS	NS=52;AF=0.913,0.087	GT:DP:GL	1/0:7:.,-6.44833,.	1/1:8:.,.,.	1/0:9:.,-8.67756,.	0/0:8:.,.,.	0/0:5:.,.,.	0/0:6:.,.,.	0/0:6:.,.,.	0/0:6:.,.,.	0/0:5:.,.,.	./.:0:.,.,.	1/1:5:.,.,.	1/1:8:.,.,.	1/0:15:.,-15.3139,.	./.:6:.,.,.	0/0:5:.,.,.	./.:0:.,.,.	0/0:14:.,.,.	0/0:5:.,.,.	./.:0:.,.,.	0/0:5:.,.,.	0/0:5:.,.,.	./.:6:.,.,.	0/0:6:.,.,.	0/0:10:.,.,.	./.:0:.,.,.	0/0:9:.,.,.	0/0:6:.,.,.	./.:0:.,.,.	0/0:7:.,.,.	0/0:15:.,.,.	0/0:8:.,.,.	0/0:10:.,.,.	0/0:9:.,.,.	0/0:6:.,.,.	0/0:5:.,.,.	0/0:12:.,.,.	./.:0:.,.,.	0/0:8:.,.,.	./.:0:.,.,.	0/0:5:.,.,.	0/0:10:.,.,.
supercont1.113	2048067	6690	G	A	.	PASS	NS=55;AF=0.591,0.409	GT:DP:GL	1/1:10:.,.,.	1/0:8:.,-6.08633,.	1/0:9:.,-8.67756,.	1/1:13:.,.,.	0/0:12:.,.,.	0/0:8:.,.,.	./.:0:.,.,.	0/0:8:.,.,.	0/0:6:.,.,.	./.:0:.,.,.	1/1:7:.,.,.	1/1:5:.,.,.	0/0:10:.,.,.	0/0:8:.,.,.	1/0:19:.,-17.1021,.	1/0:8:.,-8.7889,.	1/0:13:.,-10.2875,.	1/0:8:.,-6.08633,.	./.:0:.,.,.	./.:7:.,.,.	1/0:10:.,-4.94602,.	1/1:9:.,.,.	0/0:7:.,.,.	0/0:5:.,.,.	0/0:10:.,.,.	1/1:15:.,.,.	./.:11:.,.,.	0/0:10:.,.,.	0/0:12:.,.,.	0/0:20:.,.,.	1/1:5:.,.,.	1/1:5:.,.,.	0/0:9:.,.,.	0/0:13:.,.,.	./.:0:.,.,.	1/0:14:.,-9.82719,.	0/0:11:.,.,.	0/0:13:.,.,.	1/1:15:.,.,.	0/0:14:.,.,.	1/1:18:.,.,.
supercont1.113	2048287	6691	C	G	.	PASS	NS=58;AF=0.767,0.233	GT:DP:GL	0/0:10:.,.,.	1/0:11:.,-4.23339,.	1/0:10:.,-8.38619,.	0/0:15:.,.,.	0/0:12:.,.,.	1/1:8:.,.,.	./.:0:.,.,.	1/1:9:.,.,.	0/0:10:.,.,.	./.:0:.,.,.	0/0:7:.,.,.	0/0:5:.,.,.	1/1:11:.,.,.	1/1:10:.,.,.	1/0:20:.,-19.5747,.	0/0:10:.,.,.	0/0:15:.,.,.	0/0:9:.,.,.	./.:0:.,.,.	0/0:7:.,.,.	1/0:11:.,-7.96026,.	0/0:10:.,.,.	./.:7:.,.,.	./.:6:.,.,.	0/0:16:.,.,.	0/0:15:.,.,.	./.:13:.,.,.	0/0:13:.,.,.	0/0:15:.,.,.	1/0:23:.,-21.5798,.	0/0:6:.,.,.	0/0:6:.,.,.	0/0:9:.,.,.	0/0:14:.,.,.	./.:0:.,.,.	0/0:16:.,.,.	1/1:12:.,.,.	0/0:12:.,.,.	0/0:15:.,.,.	1/0:13:.,-10.2875,.	0/0:18:.,.,.
supercont1.113	2048306	6691	G	C	.	PASS	NS=58;AF=0.767,0.233	GT:DP:GL	0/0:10:.,.,.	0/1:11:.,-4.23339,.	0/1:10:.,-8.38619,.	0/0:15:.,.,.	0/0:12:.,.,.	1/1:8:.,.,.	./.:0:.,.,.	1/1:9:.,.,.	0/0:10:.,.,.	./.:0:.,.,.	0/0:7:.,.,.	0/0:5:.,.,.	1/1:11:.,.,.	1/1:10:.,.,.	0/1:20:.,-19.5747,.	0/0:10:.,.,.	0/0:15:.,.,.	0/0:9:.,.,.	./.:0:.,.,.	0/0:7:.,.,.	0/1:11:.,-7.96026,.	0/0:10:.,.,.	./.:7:.,.,.	./.:6:.,.,.	0/0:16:.,.,.	0/0:15:.,.,.	./.:13:.,.,.	0/0:13:.,.,.	0/0:15:.,.,.	0/1:23:.,-21.5798,.	0/0:6:.,.,.	0/0:6:.,.,.	0/0:9:.,.,.	0/0:14:.,.,.	./.:0:.,.,.	0/0:16:.,.,.	1/1:12:.,.,.	0/0:12:.,.,.	0/0:15:.,.,.	0/1:13:.,-10.2875,.	0/0:18:.,.,.
supercont1.113	2048338	6691	T	G	.	PASS	NS=60;AF=0.992,0.008	GT:DP:GL	0/0:10:.,.,.	0/0:11:.,.,.	0/0:10:.,.,.	0/0:15:.,.,.	0/0:12:.,.,.	0/0:8:.,.,.	./.:0:.,.,.	0/0:9:.,.,.	0/0:10:.,.,.	./.:0:.,.,.	0/0:7:.,.,.	0/0:5:.,.,.	0/0:11:.,.,.	0/0:10:.,.,.	0/0:20:.,.,.	0/0:10:.,.,.	0/0:15:.,.,.	0/0:9:.,.,.	./.:0:.,.,.	./.:7:.,.,.	0/0:11:.,.,.	0/0:10:.,.,.	0/0:7:.,.,.	0/0:6:.,.,.	0/0:16:.,.,.	0/0:15:.,.,.	0/0:13:.,.,.	0/0:13:.,.,.	0/0:15:.,.,.	0/0:23:.,.,.	0/0:6:.,.,.	0/0:6:.,.,.	0/0:9:.,.,.	0/0:14:.,.,.	./.:0:.,.,.	0/0:16:.,.,.	0/0:12:.,.,.	0/0:12:.,.,.	0/0:15:.,.,.	0/0:13:.,.,.	0/0:18:.,.,.
supercont1.1131	15636	6464	C	G	.	PASS	NS=62;AF=0.815,0.185	GT:DP:GL	0/0:10:.,.,.	0/0:9:.,.,.	0/0:17:.,.,.	0/1:7:.,-6.44833,.	0/0:9:.,.,.	0/0:10:.,.,.	./.:0:.,.,.	1/1:8:.,.,.	0/1:14:.,-12.8967,.	0/1:17:.,-14.8484,.	0/0:7:.,.,.	0/0:8:.,.,.	0/0:13:.,.,.	0/0:11:.,.,.	0/0:12:.,.,.	0/1:12:.,-7.42971,.	0/0:15:.,.,.	0/0:10:.,.,.	0/1:9:.,-5.57228,.	0/0:10:.,.,.	./.:8:.,.,.	./.:0:.,.,.	0/1:12:.,-7.42971,.	0/0:6:.,.,.	0/0:14:.,.,.	1/1:11:.,.,.	0/0:12:.,.,.	./.:6:.,.,.	0/1:11:.,-4.23339,.	0/0:11:.,.,.	0/0:15:.,.,.	0/0:12:.,.,.	0/0:18:.,.,.	1/1:12:.,.,.	./.:0:.,.,.	0/1:15:.,-5.39194,.	1/1:11:.,.,.	0/1:11:.,-7.96026,.	./.:0:.,.,.	0/0:6:.,.,.	0/0:5:.,.,.
supercont1.1131	46316	6474	T	A	.	PASS	NS=37;AF=0.932,0.068	GT:DP:GL	./.:9:.,.,.	./.:8:.,.,.	./.:16:.,.,.	./.:15:.,.,.	./.:14:.,.,.	./.:12:.,.,.	./.:12:.,.,.	./.:16:.,.,.	./.:7:.,.,.	./.:11:.,.,.	./.:13:.,.,.	./.:5:.,.,.	./.:14:.,.,.	./.:15:.,.,.	./.:13:.,.,.	./.:11:.,.,.	./.:15:.,.,.	1/0:7:.,-6.44833,.	0/0:8:.,.,.	0/0:12:.,.,.	0/0:6:.,.,.	./.:0:.,.,.	0/0:8:.,.,.	./.:0:.,.,.	0/0:17:.,.,.	0/0:7:.,.,.	0/0:12:.,.,.	./.:0:.,.,.	0/0:12:.,.,.	1/0:15:.,-15.3139,.	./.:0:.,.,.	0/0:7:.,.,.	0/0:5:.,.,.	0/0:9:.,.,.	./.:8:.,.,.	0/0:8:.,.,.	0/0:10:.,.,.	1/0:8:.,-6.08633,.	0/0:11:.,.,.	./.:5:.,.,.	0/0:12:.,.,.
supercont1.1133	129676	6493	G	A	.	PASS	NS=59;AF=0.712,0.288	GT:DP:GL	0/0:10:.,.,.	./.:0:.,.,.	0/0:7:.,.,.	./.:0:.,.,.	./.:0:.,.,.	./.:0:.,.,.	./.:0:.,.,.	0/0:17:.,.,.	1/0:12:.,-10.6512,.	1/1:9:.,.,.	./.:6:.,.,.	1/0:7:.,-6.44833,.	0/0:22:.,.,.	./.:7:.,.,.	0/0:10:.,.,.	0/0:7:.,.,.	1/0:17:.,-17.5189,.	0/0:12:.,.,.	1/0:6:.,-6.59167,.	0/0:5:.,.,.	1/0:13:.,-10.2875,.	0/0:10:.,.,.	1/0:12:.,-10.6512,.	1/0:14:.,-12.8967,.	0/0:15:.,.,.	0/0:7:.,.,.	0/0:15:.,.,.	./.:0:.,.,.	1/0:12:.,-7.42971,.	0/0:17:.,.,.	1/0:11:.,-10.8951,.	0/0:6:.,.,.	0/0:12:.,.,.	1/0:19:.,-19.7224,.	./.:0:.,.,.	0/0:11:.,.,.	1/0:8:.,-8.7889,.	0/0:5:.,.,.	1/0:9:.,-8.67756,.	./.:6:.,.,.	0/0:10:.,.,.
supercont1.1133	169373	6496	A	C	.	PASS	NS=59;AF=0.992,0.008	GT:DP:GL	0/0:14:.,.,.	0/0:12:.,.,.	0/0:8:.,.,.	0/0:14:.,.,.	0/0:16:.,.,.	0/0:17:.,.,.	0/0:8:.,.,.	0/0:7:.,.,.	0/0:15:.,.,.	0/0:15:.,.,.	0/0:11:.,.,.	./.:0:.,.,.	0/0:14:.,.,.	./.:0:.,.,.	0/0:12:.,.,.	0/0:22:.,.,.	0/0:21:.,.,.	0/0:16:.,.,.	0/0:7:.,.,.	0/0:22:.,.,.	0/0:15:.,.,.	0/0:7:.,.,.	0/0:22:.,.,.	0/0:13:.,.,.	0/0:21:.,.,.	0/0:6:.,.,.	0/0:22:.,.,.	./.:5:.,.,.	0/0:26:.,.,.	0/0:15:.,.,.	0/0:13:.,.,.	0/0:7:.,.,.	0/0:18:.,.,.	0/0:25:.,.,.	./.:12:.,.,.	0/0:15:.,.,.	0/0:24:.,.,.	0/0:28:.,.,.	0/0:14:.,.,.	0/0:8:.,.,.	0/0:25:.,.,.
supercont1.1133	170012	6499	T	G	.	PASS	NS=54;AF=0.991,0.009	GT:DP:GL	0/0:12:.,.,.	0/0:17:.,.,.	0/0:8:.,.,.	0/0:17:.,.,.	0/0:14:.,.,.	0/0:12:.,.,.	0/0:6:.,.,.	0/0:5:.,.,.	0/0:12:.,.,.	0/0:8:.,.,.	0/0:6:.,.,.	./.:0:.,.,.	0/0:20:.,.,.	./.:0:.,.,.	0/0:13:.,.,.	0/0:28:.,.,.	0/0:10:.,.,.	./.:15:.,.,.	0/0:5:.,.,.	0/0:22:.,.,.	0/0:22:.,.,.	0/0:11:.,.,.	0/0:17:.,.,.	0/0:11:.,.,.	0/0:6:.,.,.	0/0:12:.,.,.	./.:0:.,.,.	./.:0:.,.,.	0/0:18:.,.,.	0/0:13:.,.,.	0/0:15:.,.,.	0/0:14:.,.,.	0/0:18:.,.,.	0/0:22:.,.,.	0/1:9:.,-5.57228,.	0/0:11:.,.,.	0/0:24:.,.,.	0/0:27:.,.,.	./.:0:.,.,.	./.:0:.,.,.	0/0:14:.,.,.
supercont1.1133	177081	6501	T	C	.	PASS	NS=53;AF=0.981,0.019	GT:DP:GL	0/0:7:.,.,.	0/0:8:.,.,.	0/0:8:.,.,.	0/0:18:.,.,.	0/0:10:.,.,.	0/0:14:.,.,.	0/0:7:.,.,.	0/0:10:.,.,.	0/0:6:.,.,.	0/0:23:.,.,.	./.:0:.,.,.	./.:0:.,.,.	0/0:17:.,.,.	0/0:12:.,.,.	0/1:9:.,-8.67756,.	0/0:7:.,.,.	0/0:11:.,.,.	0/0:6:.,.,.	0/0:10:.,.,.	0/0:7:.,.,.	./.:0:.,.,.	./.:0:.,.,.	0/0:5:.,.,.	0/0:8:.,.,.	0/0:8:.,.,.	0/0:10:.,.,.	0/0:10:.,.,.	./.:0:.,.,.	0/0:9:.,.,.	0/0:12:.,.,.	0/0:9:.,.,.	./.:13:.,.,.	0/0:7:.,.,.	0/0:6:.,.,.	./.:0:.,.,.	0/0:10:.,.,.	0/0:6:.,.,.	0/0:11:.,.,.	0/0:6:.,.,.	0/0:10:.,.,.	0/0:9:.,.,.
supercont1.1133	177120	6501	G	A	.	PASS	NS=54;AF=0.972,0.028	GT:DP:GL	0/0:7:.,.,.	0/0:8:.,.,.	0/0:8:.,.,.	0/0:18:.,.,.	0/0:10:.,.,.	0/0:14:.,.,.	0/0:7:.,.,.	0/0:10:.,.,.	0/0:6:.,.,.	0/0:23:.,.,.	./.:0:.,.,.	./.:0:.,.,.	0/0:17:.,.,.	0/1:12:.,-13.1833,.	0/0:9:.,.,.	0/0:7:.,.,.	0/0:11:.,.,.	0/0:6:.,.,.	0/0:10:.,.,.	0/0:7:.,.,.	./.:0:.,.,.	./.:0:.,.,.	0/0:5:.,.,.	0/0:8:.,.,.	0/0:8:.,.,.	0/0:10:.,.,.	0/0:10:.,.,.	./.:0:.,.,.	0/0:9:.,.,.	0/0:12:.,.,.	0/0:9:.,.,.	0/0:13:.,.,.	0/0:7:.,.,.	0/0:6:.,.,.	./.:0:.,.,.	0/0:10:.,.,.	0/0:6:.,.,.	0/0:11:.,.,.	0/0:6:.,.,.	0/0:10:.,.,.	0/0:9:.,.,.
supercont1.1133	177122	6501	G	A	.	PASS	NS=55;AF=0.982,0.018	GT:DP:GL	0/0:7:.,.,.	0/0:8:.,.,.	0/0:8:.,.,.	0/0:18:.,.,.	0/1:10:.,-4.94602,.	0/1:14:.,-12.8967,.	0/0:7:.,.,.	0/0:10:.,.,.	0/0:6:.,.,.	0/0:23:.,.,.	./.:0:.,.,.	./.:0:.,.,.	0/0:17:.,.,.	0/0:12:.,.,.	0/0:9:.,.,.	0/0:7:.,.,.	0/0:11:.,.,.	0/0:6:.,.,.	0/0:10:.,.,.	0/0:7:.,.,.	./.:0:.,.,.	./.:0:.,.,.	0/0:5:.,.,.	0/0:8:.,.,.	0/0:8:.,.,.	0/0:10:.,.,.	0/0:10:.,.,.	./.:0:.,.,.	0/0:9:.,.,.	0/0:12:.,.,.	0/0:9:.,.,.	0/0:13:.,.,.	0/0:7:.,.,.	0/0:6:.,.,.	./.:0:.,.,.	0/0:10:.,.,.	0/0:6:.,.,.	0/0:11:.,.,.	0/0:6:.,.,.	0/0:10:.,.,.	0/0:9:.,.,.
supercont1.1139	42344	6590	C	T	.	PASS	NS=64;AF=0.680,0.320	GT:DP:GL	0/0:7:.,.,.	0/0:11:.,.,.	0/1:13:.,-10.2875,.	1/1:6:.,.,.	./.:12:.,.,.	0/1:16:.,-4.60291,.	0/0:5:.,.,.	./.:0:.,.,.	0/1:9:.,-8.67756,.	1/1:11:.,.,.	0/0:15:.,.,.	0/0:9:.,.,.	0/1:8:.,-6.08633,.	0/0:13:.,.,.	0/1:14:.,-15.3806,.	0/1:8:.,-6.08633,.	0/1:11:.,-10.8951,.	0/1:15:.,-5.39194,.	0/1:11:.,-7.96026,.	0/1:10:.,-8.38619,.	0/1:11:.,-7.96026,.	0/1:13:.,-13.1063,.	0/0:17:.,.,.	0/0:10:.,.,.	1/1:22:.,.,.	0/0:5:.,.,.	0/0:18:.,.,.	0/0:18:.,.,.	0/0:13:.,.,.	0/1:11:.,-7.96026,.	0/0:12:.,.,.	0/1:8:.,-6.08633,.	1/1:18:.,.,.	./.:7:.,.,.	0/0:13:.,.,.	0/1:13:.,-13.1063,.	1/1:12:.,.,.	./.:7:.,.,.	0/0:11:.,.,.	0/1:14:.,-15.3806,.	./.:13:.,.,.
supercont1.1139	95196	6591	G	A	.	PASS	NS=45;AF=0.644,0.356	GT:DP:GL	./.:9:.,.,.	./.:9:.,.,.	./.:13:.,.,.	./.:8:.,.,.	./.:10:.,.,.	./.:12:.,.,.	./.:7:.,.,.	./.:10:.,.,.	./.:13:.,.,.	./.:13:.,.,.	./.:0:.,.,.	./.:0:.,.,.	./.:14:.,.,.	./.:9:.,.,.	./.:15:.,.,.	./.:17:.,.,.	./.:13:.,.,.	0/1:16:.,-15.1299,.	0/1:5:.,-4.19309,.	0/1:12:.,-13.1833,.	./.:7:.,.,.	./.:0:.,.,.	./.:6:.,.,.	0/0:7:.,.,.	1/1:8:.,.,.	0/0:5:.,.,.	0/0:6:.,.,.	0/1:5:.,-4.19309,.	0/0:9:.,.,.	0/1:18:.,-14.4842,.	0/0:6:.,.,.	0/1:11:.,-10.8951,.	1/1:7:.,.,.	1/1:9:.,.,.	0/0:7:.,.,.	0/1:13:.,-13.1063,.	1/1:10:.,.,.	0/1:11:.,-10.8951,.	0/1:8:.,-6.08633,.	0/1:13:.,-13.1063,.	0/1:12:.,-13.1833,.
supercont1.1139	155085	6586	G	A	.	PASS	NS=49;AF=0.510,0.490	GT:DP:GL	0/0:12:.,.,.	./.:0:.,.,.	1/0:21:.,-16.3758,.	./.:0:.,.,.	1/0:11:.,-7.96026,.	1/1:11:.,.,.	0/0:5:.,.,.	./.:7:.,.,.	1/1:7:.,.,.	1/1:10:.,.,.	./.:7:.,.,.	./.:7:.,.,.	1/0:11:.,-7.96026,.	1/0:12:.,-10.6512,.	./.:8:.,.,.	1/0:15:.,-9.28713,.	1/1:6:.,.,.	1/0:14:.,-12.8967,.	./.:0:.,.,.	1/0:8:.,-8.7889,.	1/0:9:.,-8.67756,.	1/1:9:.,.,.	1/0:11:.,-10.8951,.	0/0:6:.,.,.	1/1:15:.,.,.	0/0:9:.,.,.	0/0:15:.,.,.	./.:0:.,.,.	0/0:10:.,.,.	1/0:14:.,-12.8967,.	1/0:6:.,-6.59167,.	1/0:9:.,-8.67756,.	1/0:13:.,-13.1063,.	1/1:15:.,.,.	0/0:9:.,.,.	1/0:7:.,-6.44833,.	1/1:8:.,.,.	1/0:10:.,-10.9861,.	./.:0:.,.,.	./.:0:.,.,.	1/1:10:.,.,.
supercont1.114	258181	7099	T	A	.	PASS	NS=47;AF=0.830,0.170	GT:DP:GL	0/0:14:.,.,.	1/0:9:.,-5.57228,.	0/0:6:.,.,.	1/0:11:.,-4.23339,.	1/1:13:.,.,.	1/1:7:.,.,.	0/0:6:.,.,.	0/0:6:.,.,.	./.:6:.,.,.	1/1:7:.,.,.	0/0:7:.,.,.	./.:0:.,.,.	1/0:5:.,-4.19309,.	./.:0:.,.,.	0/0:12:.,.,.	./.:0:.,.,.	0/0:11:.,.,.	0/0:11:.,.,.	./.:0:.,.,.	0/0:9:.,.,.	0/0:5:.,.,.	./.:0:.,.,.	./.:12:.,.,.	0/0:14:.,.,.	0/0:12:.,.,.	./.:0:.,.,.	./.:6:.,.,.	./.:0:.,.,.	0/0:7:.,.,.	./.:0:.,.,.	1/0:9:.,-8.67756,.	0/0:7:.,.,.	./.:0:.,.,.	0/0:6:.,.,.	0/0:7:.,.,.	0/0:13:.,.,.	0/0:11:.,.,.	0/0:10:.,.,.	0/0:10:.,.,.	0/0:5:.,.,.	1/0:15:.,-15.3139,.
supercont1.114	754343	7152	A	G	.	PASS	NS=52;AF=0.760,0.240	GT:DP:GL	0/1:10:.,-10.9861,.	./.:0:.,.,.	0/1:19:.,-14.0492,.	0/0:16:.,.,.	0/0:12:.,.,.	0/0:18:.,.,.	0/0:16:.,.,.	./.:5:.,.,.	0/0:13:.,.,.	0/0:15:.,.,.	./.:11:.,.,.	0/0:5:.,.,.	0/0:12:.,.,.	0/0:22:.,.,.	0/1:17:.,-17.5189,.	1/1:10:.,.,.	1/1:13:.,.,.	0/0:10:.,.,.	./.:0:.,.,.	./.:0:.,.,.	0/0:8:.,.,.	0/0:6:.,.,.	0/1:5:.,-4.19309,.	0/0:6:.,.,.	0/0:14:.,.,.	./.:0:.,.,.	0/0:14:.,.,.	./.:0:.,.,.	0/1:8:.,-6.08633,.	0/0:16:.,.,.	0/1:13:.,-10.2875,.	0/0:9:.,.,.	0/0:9:.,.,.	0/0:10:.,.,.	./.:7:.,.,.	0/0:14:.,.,.	0/1:12:.,-7.42971,.	0/0:9:.,.,.	0/0:6:.,.,.	./.:0:.,.,.	0/0:12:.,.,.
supercont1.114	754569	7153	T	C	.	PASS	NS=59;AF=0.627,0.373	GT:DP:GL	0/1:10:.,-10.9861,.	./.:0:.,.,.	0/0:19:.,.,.	0/1:20:.,-9.28713,.	0/0:9:.,.,.	0/0:17:.,.,.	0/1:14:.,-15.1299,.	1/1:5:.,.,.	0/1:14:.,-7.96026,.	0/1:14:.,-15.3806,.	./.:8:.,.,.	0/1:6:.,-4.19309,.	0/0:11:.,.,.	0/0:19:.,.,.	0/1:16:.,-17.5778,.	0/0:9:.,.,.	0/0:13:.,.,.	0/0:10:.,.,.	./.:0:.,.,.	./.:0:.,.,.	0/1:6:.,-6.08633,.	0/1:8:.,-6.44833,.	0/0:5:.,.,.	1/1:8:.,.,.	0/1:12:.,-13.1063,.	./.:0:.,.,.	0/1:14:.,-10.6512,.	./.:0:.,.,.	0/1:9:.,-8.67756,.	0/0:15:.,.,.	0/1:13:.,-6.81536,.	0/1:12:.,-5.57228,.	1/1:11:.,.,.	0/1:16:.,-4.23339,.	0/0:9:.,.,.	0/1:18:.,-9.82719,.	0/0:12:.,.,.	./.:8:.,.,.	1/1:6:.,.,.	./.:0:.,.,.	0/1:10:.,-10.8951,.
supercont1.114	754583	7153	C	T	.	PASS	NS=60;AF=0.775,0.225	GT:DP:GL	1/0:10:.,-10.9861,.	./.:0:.,.,.	1/0:19:.,-14.0492,.	0/0:20:.,.,.	0/0:9:.,.,.	0/0:17:.,.,.	0/0:14:.,.,.	0/0:5:.,.,.	0/0:14:.,.,.	0/0:14:.,.,.	./.:8:.,.,.	0/0:6:.,.,.	0/0:11:.,.,.	0/0:19:.,.,.	1/0:16:.,-17.5778,.	1/1:9:.,.,.	1/1:13:.,.,.	0/0:10:.,.,.	./.:0:.,.,.	./.:0:.,.,.	0/0:6:.,.,.	0/0:8:.,.,.	1/0:5:.,-4.19309,.	0/0:8:.,.,.	0/0:12:.,.,.	./.:0:.,.,.	0/0:14:.,.,.	./.:0:.,.,.	1/0:9:.,-8.67756,.	0/0:15:.,.,.	1/0:13:.,-6.81536,.	0/0:12:.,.,.	0/0:11:.,.,.	0/0:16:.,.,.	1/0:9:.,-8.67756,.	0/0:18:.,.,.	1/0:12:.,-7.42971,.	0/0:8:.,.,.	0/0:6:.,.,.	./.:0:.,.,.	0/0:10:.,.,.
supercont1.114	869374	7165	C	T	.	PASS	NS=57;AF=0.561,0.439	GT:DP:GL	1/0:21:.,-16.3758,.	./.:0:.,.,.	1/1:16:.,.,.	1/0:15:.,-9.28713,.	0/0:8:.,.,.	1/0:16:.,-8.68018,.	1/0:19:.,-19.7224,.	1/0:18:.,-14.4842,.	1/0:17:.,-14.8484,.	1/0:25:.,-26.3267,.	1/0:21:.,-4.92667,.	1/0:20:.,-13.5526,.	1/0:25:.,-26.3267,.	1/0:18:.,-14.4842,.	./.:34:.,.,.	1/0:23:.,-18.6793,.	1/0:10:.,-8.38619,.	1/0:21:.,-21.7902,.	./.:12:.,.,.	./.:28:.,.,.	1/0:14:.,-15.3806,.	1/0:18:.,-14.4842,.	1/0:24:.,-26.3667,.	./.:9:.,.,.	1/0:28:.,-28.4209,.	./.:0:.,.,.	1/0:19:.,-6.54723,.	1/0:12:.,-10.6512,.	./.:11:.,.,.	0/0:14:.,.,.	1/0:40:.,-33.5448,.	1/0:20:.,-21.9246,.	1/0:15:.,-15.3139,.	0/0:9:.,.,.	1/0:6:.,-6.59167,.	1/0:25:.,-20.9655,.	1/0:11:.,-10.8951,.	1/0:22:.,-21.7902,.	0/0:13:.,.,.	./.:5:.,.,.	./.:22:.,.,.
supercont1.114	869386	7165	G	A	.	PASS	NS=57;AF=0.561,0.439	GT:DP:GL	0/1:21:.,-16.3758,.	./.:0:.,.,.	1/1:16:.,.,.	0/1:15:.,-9.28713,.	0/0:8:.,.,.	0/1:16:.,-8.68018,.	0/1:19:.,-19.7224,.	0/1:18:.,-14.4842,.	0/1:17:.,-14.8484,.	0/1:25:.,-26.3267,.	0/1:21:.,-4.92667,.	0/1:20:.,-13.5526,.	0/1:25:.,-26.3267,.	0/1:18:.,-14.4842,.	./.:34:.,.,.	0/1:23:.,-18.6793,.	0/1:10:.,-8.38619,.	0/1:21:.,-13.6543,.	./.:12:.,.,.	./.:28:.,.,.	0/1:14:.,-15.3806,.	0/1:18:.,-14.4842,.	0/1:24:.,-26.3667,.	./.:9:.,.,.	0/1:28:.,-28.4209,.	./.:0:.,.,.	0/1:19:.,-6.54723,.	0/1:12:.,-10.6512,.	./.:11:.,.,.	0/0:14:.,.,.	0/1:40:.,-33.5448,.	0/1:20:.,-13.884,.	0/1:15:.,-15.3139,.	0/0:9:.,.,.	0/1:6:.,-6.59167,.	0/1:25:.,-20.9655,.	0/1:11:.,-10.8951,.	0/1:22:.,-21.7902,.	0/0:13:.,.,.	./.:5:.,.,.	./.:22:.,.,.
supercont1.114	1278914	6982	A	G	.	PASS	NS=54;AF=0.731,0.269	GT:DP:GL	1/0:16:.,-8.68018,.	./.:0:.,.,.	1/1:11:.,.,.	1/1:9:.,.,.	0/0:8:.,.,.	0/0:16:.,.,.	0/0:5:.,.,.	./.:6:.,.,.	0/0:11:.,.,.	1/0:9:.,-5.57228,.	./.:12:.,.,.	0/0:6:.,.,.	0/0:8:.,.,.	0/0:6:.,.,.	1/0:6:.,-6.59167,.	1/1:14:.,.,.	1/1:18:.,.,.	0/0:8:.,.,.	./.:0:.,.,.	0/0:12:.,.,.	0/0:9:.,.,.	0/0:5:.,.,.	1/0:9:.,-8.67756,.	0/0:7:.,.,.	0/0:6:.,.,.	./.:0:.,.,.	./.:0:.,.,.	./.:0:.,.,.	./.:0:.,.,.	0/0:9:.,.,.	0/0:12:.,.,.	0/0:10:.,.,.	0/0:11:.,.,.	0/0:10:.,.,.	./.:8:.,.,.	0/0:16:.,.,.	1/0:11:.,-10.8951,.	./.:8:.,.,.	0/0:8:.,.,.	1/0:12:.,-7.42971,.	0/0:8:.,.,.
supercont1.114	1278967	6982	C	T	.	PASS	NS=59;AF=0.992,0.008	GT:DP:GL	0/0:16:.,.,.	./.:0:.,.,.	0/0:11:.,.,.	0/0:9:.,.,.	0/0:8:.,.,.	0/0:16:.,.,.	0/0:5:.,.,.	0/0:6:.,.,.	0/0:11:.,.,.	0/0:9:.,.,.	0/0:12:.,.,.	0/0:6:.,.,.	0/0:8:.,.,.	0/0:6:.,.,.	0/0:6:.,.,.	0/0:14:.,.,.	0/0:18:.,.,.	0/0:8:.,.,.	./.:0:.,.,.	0/0:12:.,.,.	0/0:9:.,.,.	0/0:5:.,.,.	0/0:9:.,.,.	0/0:7:.,.,.	0/0:6:.,.,.	./.:0:.,.,.	./.:0:.,.,.	./.:0:.,.,.	./.:0:.,.,.	0/0:9:.,.,.	0/0:12:.,.,.	0/0:10:.,.,.	0/0:11:.,.,.	0/0:10:.,.,.	0/0:8:.,.,.	0/0:16:.,.,.	0/0:11:.,.,.	0/0:8:.,.,.	0/0:8:.,.,.	0/0:12:.,.,.	0/0:8:.,.,.
supercont1.114	1278973	6982	T	C	.	PASS	NS=59;AF=0.949,0.051	GT:DP:GL	0/0:16:.,.,.	./.:0:.,.,.	0/1:11:.,-7.96026,.	1/1:9:.,.,.	0/0:8:.,.,.	0/0:16:.,.,.	0/0:5:.,.,.	0/0:6:.,.,.	0/0:11:.,.,.	0/1:9:.,-5.57228,.	0/0:12:.,.,.	0/0:6:.,.,.	0/0:8:.,.,.	0/0:6:.,.,.	0/0:6:.,.,.	0/0:14:.,.,.	0/0:18:.,.,.	0/0:8:.,.,.	./.:0:.,.,.	0/0:12:.,.,.	0/0:9:.,.,.	0/0:5:.,.,.	0/0:9:.,.,.	0/0:7:.,.,.	0/0:6:.,.,.	./.:0:.,.,.	./.:0:.,.,.	./.:0:.,.,.	./.:0:.,.,.	0/0:9:.,.,.	0/0:12:.,.,.	0/0:10:.,.,.	0/0:11:.,.,.	0/0:10:.,.,.	0/0:8:.,.,.	0/0:16:.,.,.	0/0:11:.,.,.	0/0:8:.,.,.	0/0:8:.,.,.	0/0:12:.,.,.	0/0:8:.,.,.
supercont1.114	1289278	6985	A	G	.	PASS	NS=61;AF=0.992,0.008	GT:DP:GL	0/0:10:.,.,.	./.:0:.,.,.	0/0:20:.,.,.	0/0:10:.,.,.	0/0:8:.,.,.	0/0:10:.,.,.	0/0:10:.,.,.	0/0:12:.,.,.	0/0:12:.,.,.	0/0:8:.,.,.	0/0:11:.,.,.	./.:0:.,.,.	0/0:9:.,.,.	./.:0:.,.,.	0/0:12:.,.,.	0/0:17:.,.,.	0/0:13:.,.,.	./.:0:.,.,.	./.:0:.,.,.	0/0:6:.,.,.	0/0:9:.,.,.	./.:0:.,.,.	0/0:9:.,.,.	0/0:8:.,.,.	0/0:6:.,.,.	0/0:6:.,.,.	0/0:13:.,.,.	0/0:6:.,.,.	0/0:11:.,.,.	0/0:19:.,.,.	0/0:7:.,.,.	./.:0:.,.,.	0/0:8:.,.,.	0/0:8:.,.,.	0/0:11:.,.,.	0/0:5:.,.,.	0/0:16:.,.,.	0/0:9:.,.,.	0/0:6:.,.,.	0/0:7:.,.,.	0/0:11:.,.,.
supercont1.114	1289283	6985	T	C	.	PASS	NS=54;AF=0.741,0.259	GT:DP:GL	0/1:10:.,-8.38619,.	./.:0:.,.,.	0/1:20:.,-16.7724,.	0/0:10:.,.,.	0/0:8:.,.,.	0/0:10:.,.,.	0/0:10:.,.,.	0/1:12:.,-7.42971,.	0/1:12:.,-10.6512,.	0/1:8:.,-6.08633,.	0/1:11:.,-7.96026,.	./.:0:.,.,.	0/0:9:.,.,.	./.:0:.,.,.	./.:12:.,.,.	1/1:17:.,.,.	1/1:13:.,.,.	./.:0:.,.,.	./.:0:.,.,.	0/0:6:.,.,.	0/1:9:.,-8.67756,.	./.:0:.,.,.	./.:9:.,.,.	0/0:8:.,.,.	0/0:6:.,.,.	0/0:6:.,.,.	0/0:13:.,.,.	./.:6:.,.,.	./.:11:.,.,.	0/0:19:.,.,.	0/0:7:.,.,.	./.:0:.,.,.	0/0:8:.,.,.	0/0:8:.,.,.	1/1:11:.,.,.	0/0:5:.,.,.	0/1:16:.,-8.68018,.	0/0:9:.,.,.	0/0:6:.,.,.	1/1:7:.,.,.	0/0:11:.,.,.
supercont1.114	1289294	6985	G	A	.	PASS	NS=53;AF=0.774,0.226	GT:DP:GL	0/1:10:.,-8.38619,.	./.:0:.,.,.	0/1:20:.,-16.7724,.	0/0:10:.,.,.	0/0:8:.,.,.	0/0:10:.,.,.	0/0:10:.,.,.	0/1:12:.,-7.42971,.	0/0:12:.,.,.	0/0:8:.,.,.	0/1:11:.,-7.96026,.	./.:0:.,.,.	0/0:9:.,.,.	./.:0:.,.,.	./.:12:.,.,.	1/1:17:.,.,.	1/1:13:.,.,.	./.:0:.,.,.	./.:0:.,.,.	0/0:6:.,.,.	0/1:9:.,-8.67756,.	./.:0:.,.,.	./.:9:.,.,.	0/0:8:.,.,.	0/0:6:.,.,.	0/0:6:.,.,.	0/0:13:.,.,.	./.:6:.,.,.	./.:11:.,.,.	0/0:19:.,.,.	0/0:7:.,.,.	./.:0:.,.,.	0/0:8:.,.,.	0/0:8:.,.,.	1/1:11:.,.,.	0/0:5:.,.,.	0/1:16:.,-8.68018,.	0/0:9:.,.,.	0/0:6:.,.,.	1/1:7:.,.,.	0/0:11:.,.,.
supercont1.114	1289319	6985	T	A	.	PASS	NS=60;AF=0.992,0.008	GT:DP:GL	0/0:10:.,.,.	./.:0:.,.,.	0/0:20:.,.,.	0/0:10:.,.,.	0/0:8:.,.,.	0/0:10:.,.,.	0/0:10:.,.,.	0/0:12:.,.,.	0/0:12:.,.,.	0/0:8:.,.,.	0/0:11:.,.,.	./.:0:.,.,.	0/0:9:.,.,.	./.:0:.,.,.	0/0:12:.,.,.	0/0:17:.,.,.	0/0:13:.,.,.	./.:0:.,.,.	./.:0:.,.,.	0/0:6:.,.,.	0/0:9:.,.,.	./.:0:.,.,.	0/0:9:.,.,.	0/0:8:.,.,.	0/0:6:.,.,.	0/0:6:.,.,.	0/0:13:.,.,.	0/0:6:.,.,.	0/0:11:.,.,.	0/0:19:.,.,.	0/1:7:.,-6.44833,.	./.:0:.,.,.	0/0:8:.,.,.	0/0:8:.,.,.	0/0:11:.,.,.	0/0:5:.,.,.	0/0:16:.,.,.	0/0:9:.,.,.	0/0:6:.,.,.	0/0:7:.,.,.	0/0:11:.,.,.
supercont1.114	1774220	7034	C	T	.	PASS	NS=54;AF=0.991,0.009	GT:DP:GL	0/0:11:.,.,.	0/0:6:.,.,.	0/0:6:.,.,.	0/0:7:.,.,.	./.:0:.,.,.	0/0:10:.,.,.	./.:0:.,.,.	0/0:10:.,.,.	./.:0:.,.,.	0/0:8:.,.,.	0/0:11:.,.,.	./.:0:.,.,.	0/0:10:.,.,.	./.:0:.,.,.	0/0:6:.,.,.	0/0:7:.,.,.	0/0:9:.,.,.	0/0:14:.,.,.	./.:0:.,.,.	./.:0:.,.,.	0/0:6:.,.,.	./.:0:.,.,.	0/0:11:.,.,.	./.:0:.,.,.	0/0:7:.,.,.	0/0:7:.,.,.	0/0:10:.,.,.	0/0:9:.,.,.	0/0:10:.,.,.	0/0:9:.,.,.	0/0:11:.,.,.	0/0:5:.,.,.	0/0:7:.,.,.	0/0:14:.,.,.	0/0:11:.,.,.	./.:0:.,.,.	0/0:13:.,.,.	0/0:10:.,.,.	0/0:6:.,.,.	0/0:6:.,.,.	0/0:10:.,.,.
supercont1.114	1774454	7035	T	C	.	PASS	NS=50;AF=0.890,0.110	GT:DP:GL	0/0:11:.,.,.	1/1:6:.,.,.	0/0:7:.,.,.	0/0:10:.,.,.	./.:0:.,.,.	0/0:10:.,.,.	./.:0:.,.,.	0/0:10:.,.,.	./.:0:.,.,.	0/0:8:.,.,.	0/0:10:.,.,.	./.:5:.,.,.	0/1:9:.,-8.67756,.	./.:0:.,.,.	0/0:7:.,.,.	0/0:8:.,.,.	0/0:10:.,.,.	1/1:12:.,.,.	./.:0:.,.,.	./.:0:.,.,.	0/0:5:.,.,.	./.:0:.,.,.	0/0:10:.,.,.	./.:0:.,.,.	0/1:6:.,-6.59167,.	./.:6:.,.,.	0/1:11:.,-7.96026,.	0/0:9:.,.,.	0/0:10:.,.,.	0/0:9:.,.,.	0/1:11:.,-4.23339,.	0/0:5:.,.,.	0/0:5:.,.,.	0/1:14:.,-12.8967,.	0/0:11:.,.,.	./.:0:.,.,.	0/0:14:.,.,.	0/0:10:.,.,.	0/0:5:.,.,.	./.:6:.,.,.	0/0:9:.,.,.
supercont1.114	1774460	7035	G	T	.	PASS	NS=52;AF=0.933,0.067	GT:DP:GL	0/0:11:.,.,.	./.:6:.,.,.	0/0:7:.,.,.	0/0:10:.,.,.	./.:0:.,.,.	0/0:10:.,.,.	./.:0:.,.,.	0/0:10:.,.,.	./.:0:.,.,.	0/0:8:.,.,.	0/0:10:.,.,.	./.:5:.,.,.	1/0:9:.,-8.67756,.	./.:0:.,.,.	0/0:7:.,.,.	0/0:8:.,.,.	0/0:10:.,.,.	1/1:12:.,.,.	./.:0:.,.,.	./.:0:.,.,.	0/0:5:.,.,.	./.:0:.,.,.	0/0:10:.,.,.	./.:0:.,.,.	1/0:6:.,-6.59167,.	0/0:6:.,.,.	0/0:11:.,.,.	0/0:9:.,.,.	0/0:10:.,.,.	0/0:9:.,.,.	1/0:11:.,-4.23339,.	0/0:5:.,.,.	0/0:5:.,.,.	0/0:14:.,.,.	0/0:11:.,.,.	./.:0:.,.,.	0/0:14:.,.,.	0/0:10:.,.,.	0/0:5:.,.,.	./.:6:.,.,.	0/0:9:.,.,.
supercont1.114	1774467	7035	A	T	.	PASS	NS=55;AF=0.991,0.009	GT:DP:GL	0/0:11:.,.,.	0/0:6:.,.,.	0/0:7:.,.,.	0/0:10:.,.,.	./.:0:.,.,.	0/0:10:.,.,.	./.:0:.,.,.	0/0:10:.,.,.	./.:0:.,.,.	0/0:8:.,.,.	0/0:10:.,.,.	0/0:5:.,.,.	0/0:9:.,.,.	./.:0:.,.,.	0/0:7:.,.,.	0/0:8:.,.,.	0/0:10:.,.,.	0/0:12:.,.,.	./.:0:.,.,.	./.:0:.,.,.	0/0:5:.,.,.	./.:0:.,.,.	0/0:10:.,.,.	./.:0:.,.,.	0/0:6:.,.,.	0/0:6:.,.,.	1/0:11:.,-7.96026,.	0/0:9:.,.,.	0/0:10:.,.,.	0/0:9:.,.,.	0/0:11:.,.,.	0/0:5:.,.,.	0/0:5:.,.,.	0/0:14:.,.,.	0/0:11:.,.,.	./.:0:.,.,.	0/0:14:.,.,.	0/0:10:.,.,.	0/0:5:.,.,.	0/0:6:.,.,.	0/0:9:.,.,.
supercont1.114	1774496	7035	T	G	.	PASS	NS=53;AF=0.991,0.009	GT:DP:GL	0/0:11:.,.,.	0/0:6:.,.,.	0/0:7:.,.,.	0/0:10:.,.,.	./.:0:.,.,.	0/0:10:.,.,.	./.:0:.,.,.	0/0:10:.,.,.	./.:0:.,.,.	0/0:8:.,.,.	0/0:10:.,.,.	0/0:5:.,.,.	0/0:9:.,.,.	./.:0:.,.,.	0/0:7:.,.,.	0/0:8:.,.,.	0/0:10:.,.,.	0/0:12:.,.,.	./.:0:.,.,.	./.:0:.,.,.	0/0:5:.,.,.	./.:0:.,.,.	0/0:10:.,.,.	./.:0:.,.,.	0/0:6:.,.,.	0/0:6:.,.,.	0/0:11:.,.,.	0/0:9:.,.,.	0/0:10:.,.,.	0/0:9:.,.,.	0/0:11:.,.,.	0/0:5:.,.,.	0/0:5:.,.,.	0/0:14:.,.,.	0/1:11:.,-4.23339,.	./.:0:.,.,.	0/0:14:.,.,.	0/0:10:.,.,.	0/0:5:.,.,.	0/0:6:.,.,.	0/0:9:.,.,.
supercont1.114	2414209	7092	T	C	.	PASS	NS=57;AF=0.930,0.070	GT:DP:GL	0/0:17:.,.,.	0/0:5:.,.,.	0/0:12:.,.,.	0/0:15:.,.,.	0/0:14:.,.,.	0/0:11:.,.,.	0/0:9:.,.,.	0/0:9:.,.,.	0/0:14:.,.,.	0/0:13:.,.,.	0/0:13:.,.,.	./.:0:.,.,.	0/0:18:.,.,.	0/0:19:.,.,.	0/0:9:.,.,.	0/0:22:.,.,.	0/0:7:.,.,.	0/0:11:.,.,.	0/0:5:.,.,.	0/1:16:.,-8.68018,.	./.:0:.,.,.	./.:6:.,.,.	0/0:12:.,.,.	./.:0:.,.,.	0/0:9:.,.,.	0/0:12:.,.,.	0/1:5:.,-4.19309,.	./.:8:.,.,.	0/0:11:.,.,.	0/0:16:.,.,.	0/1:10:.,-8.38619,.	0/0:7:.,.,.	0/1:11:.,-10.8951,.	0/1:14:.,-12.8967,.	./.:0:.,.,.	0/0:14:.,.,.	0/0:14:.,.,.	0/0:8:.,.,.	./.:0:.,.,.	0/0:10:.,.,.	0/0:9:.,.,.
supercont1.1140	3802	6774	A	C	.	PASS	NS=60;AF=0.983,0.017	GT:DP:GL	0/0:20:.,.,.	0/0:7:.,.,.	0/0:8:.,.,.	0/0:18:.,.,.	0/0:12:.,.,.	0/0:14:.,.,.	0/0:14:.,.,.	0/0:21:.,.,.	0/0:10:.,.,.	0/0:15:.,.,.	0/0:7:.,.,.	0/0:12:.,.,.	0/0:11:.,.,.	0/0:9:.,.,.	0/0:17:.,.,.	0/0:8:.,.,.	0/0:19:.,.,.	0/0:6:.,.,.	0/0:12:.,.,.	0/0:8:.,.,.	0/0:9:.,.,.	0/0:5:.,.,.	./.:0:.,.,.	0/0:9:.,.,.	./.:0:.,.,.	0/0:8:.,.,.	0/1:16:.,-4.60291,.	./.:6:.,.,.	0/0:13:.,.,.	0/0:10:.,.,.	0/0:9:.,.,.	0/0:6:.,.,.	0/0:10:.,.,.	0/0:8:.,.,.	0/1:11:.,-4.23339,.	0/0:11:.,.,.	0/0:7:.,.,.	0/0:15:.,.,.	0/0:6:.,.,.	0/0:10:.,.,.	0/0:17:.,.,.
supercont1.1140	4055	6775	C	A	.	PASS	NS=59;AF=0.712,0.288	GT:DP:GL	0/1:17:.,-17.5189,.	0/0:6:.,.,.	0/1:9:.,-5.57228,.	0/0:14:.,.,.	1/1:11:.,.,.	0/1:13:.,-13.1063,.	0/0:12:.,.,.	0/1:17:.,-14.8484,.	0/0:8:.,.,.	0/0:11:.,.,.	./.:0:.,.,.	1/1:11:.,.,.	./.:8:.,.,.	0/1:9:.,-5.57228,.	0/0:13:.,.,.	0/1:6:.,-6.59167,.	0/1:17:.,-14.8484,.	1/1:5:.,.,.	0/0:11:.,.,.	0/1:7:.,-6.44833,.	1/1:9:.,.,.	0/0:6:.,.,.	./.:0:.,.,.	1/1:8:.,.,.	0/0:5:.,.,.	0/0:8:.,.,.	0/1:16:.,-15.1299,.	0/0:6:.,.,.	0/0:13:.,.,.	0/0:10:.,.,.	./.:8:.,.,.	1/1:8:.,.,.	0/0:10:.,.,.	0/1:8:.,-6.08633,.	0/1:9:.,-5.57228,.	0/0:12:.,.,.	1/1:8:.,.,.	./.:14:.,.,.	1/1:6:.,.,.	0/0:11:.,.,.	0/0:16:.,.,.
supercont1.1140	26053	6766	C	T	.	PASS	NS=61;AF=0.615,0.385	GT:DP:GL	1/0:14:.,-15.3806,.	0/0:8:.,.,.	1/0:15:.,-15.3139,.	1/1:16:.,.,.	0/0:14:.,.,.	0/0:8:.,.,.	./.:9:.,.,.	1/0:18:.,-19.775,.	1/1:14:.,.,.	1/0:23:.,-24.126,.	0/0:6:.,.,.	0/0:8:.,.,.	1/0:15:.,-15.3139,.	1/0:11:.,-4.23339,.	1/0:15:.,-9.28713,.	./.:8:.,.,.	1/0:14:.,-12.5793,.	0/0:15:.,.,.	1/1:9:.,.,.	1/0:10:.,-10.9861,.	0/0:10:.,.,.	1/1:8:.,.,.	1/1:12:.,.,.	0/0:8:.,.,.	1/0:8:.,-6.08633,.	./.:0:.,.,.	1/0:9:.,-8.67756,.	1/1:7:.,.,.	1/1:18:.,.,.	1/0:12:.,-13.1833,.	0/0:13:.,.,.	0/0:9:.,.,.	1/1:15:.,.,.	0/0:12:.,.,.	./.:0:.,.,.	./.:0:.,.,.	0/0:11:.,.,.	0/0:18:.,.,.	0/0:10:.,.,.	./.:5:.,.,.	0/0:8:.,.,.
[truncated: 12,556 more rows]
[truncated: 35 more columns]
